# Supplementary material for: Do antibody–drug conjugates increase the risk of sepsis in cancer patients? A pharmacovigilance study
Source: Front Pharmacol. 2022 Nov 9;13:967017. doi: 10.3389/fphar.2022.967017 (PMC9710632; doi:10.3389/fphar.2022.967017)
Supplement: Supplementary file 1 [file DataSheet3.zip]

Archive with 13 entries (13 files):
- AERSMine load files/1.Sepsis(SMQ) corrlated with ADCs.aers
- AERSMine load files/10.safety signal between ADCs and h2-receptor antagonists.aers
- AERSMine load files/11.safety signal of sepsis for ADCs and PPIs combination.aers
- AERSMine load files/12.DDI analysis between ADCs and PPIs combination.aers
- AERSMine load files/2.Most common sepsis-related toxicities correlated with ADC .aers
- AERSMine load files/3.Sepsis correlated with ADCs and other anticancer therapies.aers
- AERSMine load files/4.Sensitivity analysis new.aers
- AERSMine load files/5.sepsis safety signal of ADC and colony stimulating factors combination .aers
- AERSMine load files/6.DDI analysis between ADCs and colony stimulating factors.aers
- AERSMine load files/7.sepsis signal for ADC and CYP3A4 5 inhibitors combination.aers
- AERSMine load files/8.DDI analysis between ADCs and CYP3A4 5 strong inhibitors.aers
- AERSMine load files/9.DDI analysisbetween ADCs and h2-receptor antagonists.aers
- AERSMine load files/AERSMine load files Name.docx
