# Supplementary material for: Do antibody–drug conjugates increase the risk of sepsis in cancer patients? A pharmacovigilance study
Source: Front Pharmacol. 2022 Nov 9;13:967017. doi: 10.3389/fphar.2022.967017 (PMC9710632; doi:10.3389/fphar.2022.967017)
Supplement: Supplementary file 1 [file DataSheet3.zip › AERSMine load files/12.DDI analysis between ADCs and PPIs combination.aers]

fileName=aers_data_2022-05-13_DDI between ADCs and PPIs.aers
savedDate=2022-05-13 04:52:30 AM, EDT
version=1.3

Warning :: If you modify the saved Analysis data below you may corrupt it.  Corrupted data may not load or it may result in unexpeted query results. Corrupted saved analysis data cannot be recovered. Modify at your own risk. 

title=DDI between ADCs and PPIs
description=DDI between ADCs and PPIs
hash=1sym/EZnDRIxMYIMiaxJ7H0JTjMRhkzjH93Sf6f73Nk=

data={
"action": "exploreSubmit", 
"aers_form_data": "true", 
"consoleDisplayed": "true", 
"detailsDisplayed": "true", 
"fdrCorrection": "BH", 
"filter": "true", 
"filterFdrCorrection": "on", 
"filterFdrCorrectionRelationalOperator": "lt", 
"filterFdrCorrectionValue": "5.0000E-02", 
"filterIC": "on", 
"filterICRelationalOperator": "gt", 
"filterICValue": "0.000", 
"filterKdr": "false", 
"filterKdrValue": "1", 
"filterOmega": "false", 
"filterPer1000": "false", 
"filterPer1000RelationalOperator": "ge", 
"filterPer1000Value": "1.000", 
"filterRelativeRisk": "on", 
"filterRelativeRiskRelationalOperator": "ge", 
"filterRelativeRiskValue": "2.000", 
"filterRows": "on", 
"filterRowsValue": "1", 
"filterStandard": "on", 
"filterStandardRelationalOperator": "ge", 
"filterStandardValue": "10", 
"filterTotalReports": "false", 
"filterTotalReportsRelationalOperator": "ge", 
"filterTotalReportsValue": "1500", 
"filtersAutoRefresh": "on", 
"filtersDisplayed": "false", 
"filtersEnabled": "true", 
"graphType": "bar", 
"group_aggregated": "group_aggregated", 
"group_by_option": "GROUP_BY_TYPE_NONE", 
"limit_to_leaf_nodes": "true", 
"ontologyGlobalHeight": "2", 
"options_data_version": "All", 
"options_row_filters_query_behavior": "QUERY_BEHAVIOR_INCLUDE", 
"options_row_priority": "Adverse Events", 
"rankN": "50", 
"rankNBox": "50", 
"rankOrder": "RANK_ORDER_TOP", 
"rankType": "RANK_TYPE_HIGH_INCIDENCE_HIGH_RISK", 
"rankingDisplayed": "true", 
"reportType": "standard", 
"selectQuartersSiderHigh": "2021q3", 
"selectQuartersSiderLow": "2004q1", 
"set-adverseEvents-000-include": "%22sepsis%22 %22escherichia bacteraemia%22 %22septic shock%22 %22bacteraemia%22 %22systemic inflammatory response syndrome%22 %22neutropenic sepsis%22 %22escherichia sepsis%22 %22klebsiella sepsis%22 %22staphylococcal sepsis%22 %22staphylococcal bacteraemia%22 %22enterococcal bacteraemia%22 %22candida sepsis%22 %22streptococcal bacteraemia%22 %22blood culture positive%22 %22fungal sepsis%22 %22urosepsis%22 %22multiple organ dysfunction syndrome%22 %22pseudomonal sepsis%22 %22systemic candida%22 %22fungaemia%22 %22streptococcal sepsis%22 %22device related sepsis%22 %22bacterial sepsis%22 %22enterococcal sepsis%22 %22biliary sepsis%22", 
"set-adverseEvents-000-name": "sepsis and other AEs", 
"set-adverseEvents-999-name": "Undefined Name", 
"set-adverseEvents-seq": "1", 
"set-drugs-000-exclude": "%22proton pump inhibitors%22", 
"set-drugs-000-include": "%22gemtuzumab ozogamicin%22", 
"set-drugs-000-name": "gemtuzumab ozogamicin exclude proton pump inhibitors", 
"set-drugs-001-exclude": "%22proton pump inhibitors%22", 
"set-drugs-001-include": "%22trastuzumab emtansine%22", 
"set-drugs-001-name": "trastuzumab emtansine exclude proton pump inhibitors", 
"set-drugs-002-exclude": "%22proton pump inhibitors%22", 
"set-drugs-002-include": "%22inotuzumab ozogamicin%22", 
"set-drugs-002-name": "inotuzumab ozogamicin exclude proton pump inhibitors", 
"set-drugs-003-exclude": "%22proton pump inhibitors%22", 
"set-drugs-003-include": "%22enfortumab vedotin%22", 
"set-drugs-003-name": "enfortumab vedotin exclude proton pump inhibitors", 
"set-drugs-004-exclude": "%22proton pump inhibitors%22", 
"set-drugs-004-include": "%22trastuzumab deruxtecan%22", 
"set-drugs-004-name": "trastuzumab deruxtecan exclude proton pump inhibitors", 
"set-drugs-005-exclude": "%22proton pump inhibitors%22", 
"set-drugs-005-include": "%22sacituzumab govitecan%22", 
"set-drugs-005-name": "sacituzumab govitecan exclude proton pump inhibitors", 
"set-drugs-006-exclude": "%22proton pump inhibitors%22", 
"set-drugs-006-include": "%22brentuximab vedotin%22", 
"set-drugs-006-name": "brentuximab vedotin exclude proton pump inhibitors", 
"set-drugs-007-exclude": "%22proton pump inhibitors%22", 
"set-drugs-007-include": "%22polatuzumab vedotin%22", 
"set-drugs-007-name": "polatuzumab vedotin exclude proton pump inhibitors", 
"set-drugs-008-exclude": "%22proton pump inhibitors%22", 
"set-drugs-008-include": "%22belantamab mafodotin%22", 
"set-drugs-008-name": "belantamab mafodotin exclude proton pump inhibitors", 
"set-drugs-009-exclude": "%22gemtuzumab ozogamicin%22 %22trastuzumab emtansine%22 %22inotuzumab ozogamicin%22 %22enfortumab vedotin%22 %22trastuzumab deruxtecan%22 %22sacituzumab govitecan%22 %22brentuximab vedotin%22 %22polatuzumab vedotin%22 %22belantamab mafodotin%22", 
"set-drugs-009-include": "%22proton pump inhibitors%22", 
"set-drugs-009-name": "proton pump inhibitors exclude ADCs", 
"set-drugs-010-exclude": "%22gemtuzumab ozogamicin%22 %22trastuzumab emtansine%22 %22inotuzumab ozogamicin%22 %22enfortumab vedotin%22 %22trastuzumab deruxtecan%22 %22sacituzumab govitecan%22 %22brentuximab vedotin%22 %22polatuzumab vedotin%22 %22belantamab mafodotin%22 %22proton pump inhibitors%22", 
"set-drugs-010-name": "exclude ADCs and proton pump inhibitors", 
"set-drugs-011-include": "(%22gemtuzumab ozogamicin%22) and ( %22proton pump inhibitors%22)", 
"set-drugs-011-name": "gemtuzumab ozogamicin + proton pump inhibitors", 
"set-drugs-012-include": "(%22inotuzumab ozogamicin%22) and (%22proton pump inhibitors%22)", 
"set-drugs-012-name": "inotuzumab ozogamicin + proton pump inhibitors", 
"set-drugs-013-include": "(%22trastuzumab emtansine%22) and (%22proton pump inhibitors%22)", 
"set-drugs-013-name": "trastuzumab emtansine + proton pump inhibitors", 
"set-drugs-014-include": "(%22enfortumab vedotin%22) and (%22proton pump inhibitors%22)", 
"set-drugs-014-name": "enfortumab vedotin + proton pump inhibitors", 
"set-drugs-015-include": "(%22trastuzumab deruxtecan%22) and (%22proton pump inhibitors%22)", 
"set-drugs-015-name": "trastuzumab deruxtecan + proton pump inhibitors", 
"set-drugs-016-include": "(%22sacituzumab govitecan%22) and (%22proton pump inhibitors%22)", 
"set-drugs-016-name": "sacituzumab govitecan + proton pump inhibitors", 
"set-drugs-017-include": "(%22brentuximab vedotin%22) and (%22proton pump inhibitors%22)", 
"set-drugs-017-name": "brentuximab vedotin + proton pump inhibitors", 
"set-drugs-018-include": "(%22polatuzumab vedotin%22) and (%22proton pump inhibitors%22)", 
"set-drugs-018-name": "polatuzumab vedotin + proton pump inhibitors", 
"set-drugs-019-include": "(%22belantamab mafodotin%22) AND (%22proton pump inhibitors%22)", 
"set-drugs-019-name": "belantamab mafodotin + proton pump inhibitors", 
"set-drugs-999-name": "Undefined Name", 
"set-drugs-seq": "20", 
"set-indications-000-include": "%22neoplasms benign, malignant and unspecified (incl cysts and polyps)%22", 
"set-indications-000-name": "neoplasms", 
"set-indications-999-name": "Undefined Name", 
"set-indications-seq": "1", 
"solr_facet_query": "on"
}
