# Supplementary material for: Do antibody–drug conjugates increase the risk of sepsis in cancer patients? A pharmacovigilance study
Source: Front Pharmacol. 2022 Nov 9;13:967017. doi: 10.3389/fphar.2022.967017 (PMC9710632; doi:10.3389/fphar.2022.967017)
Supplement: Supplementary file 1 [file DataSheet3.zip › AERSMine load files/2.Most common sepsis-related toxicities correlated with ADC .aers]

fileName=aers_data_2022-04-17_most common sepsis-related toxicities- ADC.aers
savedDate=2022-04-17 08:34:28 AM, EDT
version=1.3

Warning :: If you modify the saved Analysis data below you may corrupt it.  Corrupted data may not load or it may result in unexpeted query results. Corrupted saved analysis data cannot be recovered. Modify at your own risk. 

title=most common sepsis-related toxicities- ADC
description=most common sepsis-related toxicities- ADC
hash=DA1SChQBbiusb62wXWJrWWhKcfPPLcxEGZjXV54Fcuw=

data={
"action": "exploreSubmit", 
"aers_form_data": "true", 
"consoleDisplayed": "true", 
"detailsDisplayed": "true", 
"fdrCorrection": "BH", 
"filter": "true", 
"filterFdrCorrection": "on", 
"filterFdrCorrectionRelationalOperator": "lt", 
"filterFdrCorrectionValue": "5.0000E-02", 
"filterIC": "on", 
"filterICRelationalOperator": "gt", 
"filterICValue": "0.000", 
"filterKdr": "false", 
"filterKdrValue": "1", 
"filterOmega": "false", 
"filterPer1000": "false", 
"filterPer1000RelationalOperator": "ge", 
"filterPer1000Value": "1.000", 
"filterRelativeRisk": "on", 
"filterRelativeRiskRelationalOperator": "ge", 
"filterRelativeRiskValue": "2.000", 
"filterRows": "on", 
"filterRowsValue": "1", 
"filterStandard": "on", 
"filterStandardRelationalOperator": "ge", 
"filterStandardValue": "10", 
"filterTotalReports": "false", 
"filterTotalReportsRelationalOperator": "ge", 
"filterTotalReportsValue": "1500", 
"filtersAutoRefresh": "on", 
"filtersDisplayed": "false", 
"filtersEnabled": "true", 
"graphType": "bar", 
"group_adult_females": "group_adult_females", 
"group_adult_males": "group_adult_males", 
"group_adults_all": "group_adults_all", 
"group_adults_gender_unspecified": "group_adults_gender_unspecified", 
"group_age_unspecified_all": "group_age_unspecified_all", 
"group_age_unspecified_females": "group_age_unspecified_females", 
"group_age_unspecified_gender_unspecified": "group_age_unspecified_gender_unspecified", 
"group_age_unspecified_males": "group_age_unspecified_males", 
"group_all": "group_all", 
"group_by_option": "GROUP_BY_TYPE_NONE", 
"group_children_all": "group_children_all", 
"group_children_females": "group_children_females", 
"group_children_gender_unspecified": "group_children_gender_unspecified", 
"group_children_males": "group_children_males", 
"group_elderly_all": "group_elderly_all", 
"group_elderly_females": "group_elderly_females", 
"group_elderly_gender_unspecified": "group_elderly_gender_unspecified", 
"group_elderly_males": "group_elderly_males", 
"group_females_all": "group_females_all", 
"group_gender_unspecified_all": "group_gender_unspecified_all", 
"group_males_all": "group_males_all", 
"group_young_adult_females": "group_young_adult_females", 
"group_young_adult_males": "group_young_adult_males", 
"group_young_adults_all": "group_young_adults_all", 
"group_young_adults_gender_unspecified": "group_young_adults_gender_unspecified", 
"limit_to_leaf_nodes": "true", 
"ontologyGlobalHeight": "2", 
"options_data_version": "All", 
"options_row_filters_query_behavior": "QUERY_BEHAVIOR_INCLUDE", 
"options_row_priority": "Adverse Events", 
"rankN": "-1", 
"rankNBox": "50", 
"rankOrder": "RANK_ORDER_TOP", 
"rankType": "RANK_TYPE_HIGH_INCIDENCE_HIGH_RISK", 
"rankingDisplayed": "true", 
"reportType": "standard", 
"selectQuartersSiderHigh": "2021q3", 
"selectQuartersSiderLow": "2004q1", 
"set-adverseEvents-000-include": "%22sepsis%22 %22septic shock%22 %22bacteraemia%22 %22neutropenic sepsis%22 %22multiple organ dysfunction syndrome%22", 
"set-adverseEvents-000-name": "Most common sepsis-related toxicities", 
"set-adverseEvents-999-name": "Undefined Name", 
"set-adverseEvents-seq": "1", 
"set-drugs-000-include": "%22gemtuzumab ozogamicin%22", 
"set-drugs-000-name": "gemtuzumab ozogamicin", 
"set-drugs-001-include": "%22trastuzumab emtansine%22", 
"set-drugs-001-name": "trastuzumab emtansine", 
"set-drugs-002-include": "%22inotuzumab ozogamicin%22", 
"set-drugs-002-name": "inotuzumab ozogamicin", 
"set-drugs-003-include": "%22enfortumab vedotin%22", 
"set-drugs-003-name": "enfortumab vedotin", 
"set-drugs-004-include": "%22trastuzumab deruxtecan%22", 
"set-drugs-004-name": "trastuzumab deruxtecan", 
"set-drugs-005-include": "%22sacituzumab govitecan%22", 
"set-drugs-005-name": "sacituzumab govitecan", 
"set-drugs-006-include": "%22brentuximab vedotin%22", 
"set-drugs-006-name": "brentuximab vedotin", 
"set-drugs-007-include": "%22polatuzumab vedotin%22", 
"set-drugs-007-name": "polatuzumab vedotin", 
"set-drugs-008-include": "%22belantamab mafodotin%22", 
"set-drugs-008-name": "belantamab mafodotin", 
"set-drugs-999-name": "Undefined Name", 
"set-drugs-seq": "9", 
"set-indications-999-name": "Undefined Name", 
"set-indications-seq": "0", 
"solr_facet_query": "on"
}
