# Supplementary material for: Do antibody–drug conjugates increase the risk of sepsis in cancer patients? A pharmacovigilance study
Source: Front Pharmacol. 2022 Nov 9;13:967017. doi: 10.3389/fphar.2022.967017 (PMC9710632; doi:10.3389/fphar.2022.967017)
Supplement: Supplementary file 1 [file DataSheet3.zip › AERSMine load files/3.Sepsis correlated with ADCs and other anticancer therapies.aers]

fileName=aers_data_2022-04-17_sepsis correlated with ADC and other cancer therapies(include in-class contrrol).aers
savedDate=2022-04-17 02:07:19 AM, EDT
version=1.3

Warning :: If you modify the saved Analysis data below you may corrupt it.  Corrupted data may not load or it may result in unexpeted query results. Corrupted saved analysis data cannot be recovered. Modify at your own risk. 

title=sepsis correlated with ADC and other cancer therapies(include in-class contrrol)
description=sepsis correlated with ADC and other cancer therapies(include in-class contrrol)
hash=wunPISs5b0daFYrNc8VG8f/YyYrVQLjrGlzn1cOq/5w=

data={
"action": "exploreSubmit", 
"aers_form_data": "true", 
"consoleDisplayed": "true", 
"detailsDisplayed": "false", 
"fdrCorrection": "BH", 
"filter": "true", 
"filterFdrCorrection": "on", 
"filterFdrCorrectionRelationalOperator": "lt", 
"filterFdrCorrectionValue": "5.0000E-02", 
"filterIC": "on", 
"filterICRelationalOperator": "gt", 
"filterICValue": "0.000", 
"filterKdr": "false", 
"filterKdrValue": "1", 
"filterOmega": "false", 
"filterPer1000": "false", 
"filterPer1000RelationalOperator": "ge", 
"filterPer1000Value": "1.000", 
"filterRelativeRisk": "on", 
"filterRelativeRiskRelationalOperator": "ge", 
"filterRelativeRiskValue": "2.000", 
"filterRows": "on", 
"filterRowsValue": "1", 
"filterStandard": "on", 
"filterStandardRelationalOperator": "ge", 
"filterStandardValue": "10", 
"filterTotalReports": "false", 
"filterTotalReportsRelationalOperator": "ge", 
"filterTotalReportsValue": "1500", 
"filtersAutoRefresh": "on", 
"filtersDisplayed": "false", 
"filtersEnabled": "true", 
"graphType": "bar", 
"group_aggregated": "group_aggregated", 
"group_by_option": "GROUP_BY_TYPE_NONE", 
"limit_to_leaf_nodes": "true", 
"ontologyGlobalHeight": "2", 
"options_data_version": "All", 
"options_row_filters_query_behavior": "QUERY_BEHAVIOR_INCLUDE", 
"options_row_priority": "Adverse Events", 
"rankN": "50", 
"rankNBox": "50", 
"rankOrder": "RANK_ORDER_TOP", 
"rankType": "RANK_TYPE_HIGH_INCIDENCE_HIGH_RISK", 
"rankingDisplayed": "true", 
"reportType": "standard", 
"selectQuartersSiderHigh": "2021q3", 
"selectQuartersSiderLow": "2004q1", 
"set-adverseEvents-000-include": "%22sepsis%22 %22escherichia bacteraemia%22 %22septic shock%22 %22bacteraemia%22 %22systemic inflammatory response syndrome%22 %22neutropenic sepsis%22 %22escherichia sepsis%22 %22klebsiella sepsis%22 %22staphylococcal sepsis%22 %22staphylococcal bacteraemia%22 %22enterococcal bacteraemia%22 %22candida sepsis%22 %22streptococcal bacteraemia%22 %22blood culture positive%22 %22fungal sepsis%22 %22urosepsis%22 %22multiple organ dysfunction syndrome%22 %22pseudomonal sepsis%22 %22systemic candida%22 %22fungaemia%22 %22streptococcal sepsis%22 %22device related sepsis%22 %22bacterial sepsis%22 %22enterococcal sepsis%22 %22biliary sepsis%22", 
"set-adverseEvents-000-name": "sepsis and other AEs", 
"set-adverseEvents-999-name": "Undefined Name", 
"set-adverseEvents-seq": "1", 
"set-drugs-000-exclude": "%22meropenem%22 %22azacitidine%22 %22amphotericin b%22 %22micafungin%22 %22busulfan%22 %22gemtuzumab ozogamicin%22 %22clofarabine%22 %22rituximab%22 %22mycophenolic acid%22 %22linezolid%22 %22ganciclovir%22 %22caspofungin%22 %22tigecycline%22 %22tacrolimus%22 %22thiotepa%22 %22voriconazole%22 %22paricalcitol%22 %22bortezomib%22 %22ciclosporin%22 %22basiliximab%22 %22vorinostat%22 %22valganciclovir%22 %22thalidomide%22 %22alemtuzumab%22 %22prednisone%22 %22daclizumab%22 %22epoprostenol%22 %22daptomycin%22 %22allopurinol%22 %22posaconazole%22 %22rasburicase%22 %22pentostatin%22 %22ertapenem%22 %22pantoprazole%22 %22morphine%22 %22lenalidomide%22 %22cetuximab%22 %22mercaptopurine%22 %22foscarnet%22 %22tocilizumab%22 %22tocilizumab%22 %22aldesleukin%22 %22amsacrine%22 %22propofol%22 %22hydromorphone%22 %22cabazitaxel%22 %22dexrazoxane%22 %22pomalidomide%22 %22deferiprone%22 %22argatroban%22 %22trabectedin%22 %22sirolimus%22 %22ixabepilone%22 %22treprostinil%22 %22dolasetron%22 %22dexmedetomidine%22 %22saccharated iron oxide%22 %22scopolamine%22 %22ponatinib%22 %22aprepitant%22 %22iron, multivitamins and folic acid%22 %22everolimus%22 %22teniposide%22 %22cidofovir%22 %22sargramostim%22 %22lepirudin%22 %22muromonab-cd3%22 %22tretinoin%22 %22ofloxacin%22 %22febuxostat%22 %22ketoprofen%22 %22panitumumab%22 %22romidepsin%22 %22panobinostat%22 %22flurbiprofen%22 %22glutamine%22 %22ketorolac%22 %22ofatumumab%22 %22nitric oxide%22 %22fosphenytoin%22 %22etodolac%22 %22hyoscyamine%22 %22strontium (89sr) chloride%22 %22interferon alfacon-1%22 %22alglucosidase alfa%22 %22bexarotene%22 %22felbamate%22 %22vinflunine%22 %22sodium aurothiomalate%22 %22methylnaltrexone bromide%22 %22maraviroc%22 %22risedronic acid%22 %22daptomycin%22 %22treprostinil%22 %22canagliflozin%22 %22abiraterone%22 %22interferon beta-1b%22 %22anidulafungin%22", 
"set-drugs-000-include": "(%22ifosfamide%22) and ( %22gemcitabine%22) and ( %22vinorelbine%22)", 
"set-drugs-000-name": "Ch-ifosfamide + gemcitabine + vinorelbine", 
"set-drugs-001-exclude": "%22meropenem%22 %22azacitidine%22 %22amphotericin b%22 %22micafungin%22 %22busulfan%22 %22gemtuzumab ozogamicin%22 %22clofarabine%22 %22rituximab%22 %22mycophenolic acid%22 %22linezolid%22 %22ganciclovir%22 %22caspofungin%22 %22tigecycline%22 %22tacrolimus%22 %22thiotepa%22 %22voriconazole%22 %22paricalcitol%22 %22bortezomib%22 %22ciclosporin%22 %22basiliximab%22 %22vorinostat%22 %22valganciclovir%22 %22thalidomide%22 %22alemtuzumab%22 %22prednisone%22 %22daclizumab%22 %22epoprostenol%22 %22daptomycin%22 %22allopurinol%22 %22posaconazole%22 %22rasburicase%22 %22pentostatin%22 %22ertapenem%22 %22pantoprazole%22 %22morphine%22 %22lenalidomide%22 %22cetuximab%22 %22mercaptopurine%22 %22foscarnet%22 %22tocilizumab%22 %22tocilizumab%22 %22aldesleukin%22 %22amsacrine%22 %22propofol%22 %22hydromorphone%22 %22cabazitaxel%22 %22dexrazoxane%22 %22pomalidomide%22 %22deferiprone%22 %22argatroban%22 %22trabectedin%22 %22sirolimus%22 %22ixabepilone%22 %22treprostinil%22 %22dolasetron%22 %22dexmedetomidine%22 %22saccharated iron oxide%22 %22scopolamine%22 %22ponatinib%22 %22aprepitant%22 %22iron, multivitamins and folic acid%22 %22everolimus%22 %22teniposide%22 %22cidofovir%22 %22sargramostim%22 %22lepirudin%22 %22muromonab-cd3%22 %22tretinoin%22 %22ofloxacin%22 %22febuxostat%22 %22ketoprofen%22 %22panitumumab%22 %22romidepsin%22 %22panobinostat%22 %22flurbiprofen%22 %22glutamine%22 %22ketorolac%22 %22ofatumumab%22 %22nitric oxide%22 %22fosphenytoin%22 %22etodolac%22 %22hyoscyamine%22 %22strontium (89sr) chloride%22 %22interferon alfacon-1%22 %22alglucosidase alfa%22 %22bexarotene%22 %22felbamate%22 %22vinflunine%22 %22sodium aurothiomalate%22 %22methylnaltrexone bromide%22 %22maraviroc%22 %22risedronic acid%22 %22daptomycin%22 %22treprostinil%22 %22canagliflozin%22 %22abiraterone%22 %22interferon beta-1b%22 %22anidulafungin%22", 
"set-drugs-001-include": "(%22ifosfamide%22) and ( %22carboplatin%22) and ( %22etoposide%22)", 
"set-drugs-001-name": "Ch-ifosfamide + carboplatin + etoposide", 
"set-drugs-002-exclude": "%22meropenem%22 %22azacitidine%22 %22amphotericin b%22 %22micafungin%22 %22busulfan%22 %22gemtuzumab ozogamicin%22 %22clofarabine%22 %22rituximab%22 %22mycophenolic acid%22 %22linezolid%22 %22ganciclovir%22 %22caspofungin%22 %22tigecycline%22 %22tacrolimus%22 %22thiotepa%22 %22voriconazole%22 %22paricalcitol%22 %22bortezomib%22 %22ciclosporin%22 %22basiliximab%22 %22vorinostat%22 %22valganciclovir%22 %22thalidomide%22 %22alemtuzumab%22 %22prednisone%22 %22daclizumab%22 %22epoprostenol%22 %22daptomycin%22 %22allopurinol%22 %22posaconazole%22 %22rasburicase%22 %22pentostatin%22 %22ertapenem%22 %22pantoprazole%22 %22morphine%22 %22lenalidomide%22 %22cetuximab%22 %22mercaptopurine%22 %22foscarnet%22 %22tocilizumab%22 %22tocilizumab%22 %22aldesleukin%22 %22amsacrine%22 %22propofol%22 %22hydromorphone%22 %22cabazitaxel%22 %22dexrazoxane%22 %22pomalidomide%22 %22deferiprone%22 %22argatroban%22 %22trabectedin%22 %22sirolimus%22 %22ixabepilone%22 %22treprostinil%22 %22dolasetron%22 %22dexmedetomidine%22 %22saccharated iron oxide%22 %22scopolamine%22 %22ponatinib%22 %22aprepitant%22 %22iron, multivitamins and folic acid%22 %22everolimus%22 %22teniposide%22 %22cidofovir%22 %22sargramostim%22 %22lepirudin%22 %22muromonab-cd3%22 %22tretinoin%22 %22ofloxacin%22 %22febuxostat%22 %22ketoprofen%22 %22panitumumab%22 %22romidepsin%22 %22panobinostat%22 %22flurbiprofen%22 %22glutamine%22 %22ketorolac%22 %22ofatumumab%22 %22nitric oxide%22 %22fosphenytoin%22 %22etodolac%22 %22hyoscyamine%22 %22strontium (89sr) chloride%22 %22interferon alfacon-1%22 %22alglucosidase alfa%22 %22bexarotene%22 %22felbamate%22 %22vinflunine%22 %22sodium aurothiomalate%22 %22methylnaltrexone bromide%22 %22maraviroc%22 %22risedronic acid%22 %22daptomycin%22 %22treprostinil%22 %22canagliflozin%22 %22abiraterone%22 %22interferon beta-1b%22 %22anidulafungin%22", 
"set-drugs-002-include": "(%22bendamustine%22) and ( %22carboplatin%22) and ( %22etoposide%22)", 
"set-drugs-002-name": "Ch-bendamustine + carboplatin + etoposide", 
"set-drugs-003-exclude": "%22meropenem%22 %22azacitidine%22 %22amphotericin b%22 %22micafungin%22 %22busulfan%22 %22gemtuzumab ozogamicin%22 %22clofarabine%22 %22rituximab%22 %22mycophenolic acid%22 %22linezolid%22 %22ganciclovir%22 %22caspofungin%22 %22tigecycline%22 %22tacrolimus%22 %22thiotepa%22 %22voriconazole%22 %22paricalcitol%22 %22bortezomib%22 %22ciclosporin%22 %22basiliximab%22 %22vorinostat%22 %22valganciclovir%22 %22thalidomide%22 %22alemtuzumab%22 %22prednisone%22 %22daclizumab%22 %22epoprostenol%22 %22daptomycin%22 %22allopurinol%22 %22posaconazole%22 %22rasburicase%22 %22pentostatin%22 %22ertapenem%22 %22pantoprazole%22 %22morphine%22 %22lenalidomide%22 %22cetuximab%22 %22mercaptopurine%22 %22foscarnet%22 %22tocilizumab%22 %22tocilizumab%22 %22aldesleukin%22 %22amsacrine%22 %22propofol%22 %22hydromorphone%22 %22cabazitaxel%22 %22dexrazoxane%22 %22pomalidomide%22 %22deferiprone%22 %22argatroban%22 %22trabectedin%22 %22sirolimus%22 %22ixabepilone%22 %22treprostinil%22 %22dolasetron%22 %22dexmedetomidine%22 %22saccharated iron oxide%22 %22scopolamine%22 %22ponatinib%22 %22aprepitant%22 %22iron, multivitamins and folic acid%22 %22everolimus%22 %22teniposide%22 %22cidofovir%22 %22sargramostim%22 %22lepirudin%22 %22muromonab-cd3%22 %22tretinoin%22 %22ofloxacin%22 %22febuxostat%22 %22ketoprofen%22 %22panitumumab%22 %22romidepsin%22 %22panobinostat%22 %22flurbiprofen%22 %22glutamine%22 %22ketorolac%22 %22ofatumumab%22 %22nitric oxide%22 %22fosphenytoin%22 %22etodolac%22 %22hyoscyamine%22 %22strontium (89sr) chloride%22 %22interferon alfacon-1%22 %22alglucosidase alfa%22 %22bexarotene%22 %22felbamate%22 %22vinflunine%22 %22sodium aurothiomalate%22 %22methylnaltrexone bromide%22 %22maraviroc%22 %22risedronic acid%22 %22daptomycin%22 %22treprostinil%22 %22canagliflozin%22 %22abiraterone%22 %22interferon beta-1b%22 %22anidulafungin%22", 
"set-drugs-003-include": "(%22dexamethasone%22) and ( %22cytarabine%22) and ( %22cisplatin%22)", 
"set-drugs-003-name": "Ch-dexamethasone + cytarabine + cisplatin", 
"set-drugs-004-exclude": "%22meropenem%22 %22azacitidine%22 %22amphotericin b%22 %22micafungin%22 %22busulfan%22 %22gemtuzumab ozogamicin%22 %22clofarabine%22 %22rituximab%22 %22mycophenolic acid%22 %22linezolid%22 %22ganciclovir%22 %22caspofungin%22 %22tigecycline%22 %22tacrolimus%22 %22thiotepa%22 %22voriconazole%22 %22paricalcitol%22 %22bortezomib%22 %22ciclosporin%22 %22basiliximab%22 %22vorinostat%22 %22valganciclovir%22 %22thalidomide%22 %22alemtuzumab%22 %22prednisone%22 %22daclizumab%22 %22epoprostenol%22 %22daptomycin%22 %22allopurinol%22 %22posaconazole%22 %22rasburicase%22 %22pentostatin%22 %22ertapenem%22 %22pantoprazole%22 %22morphine%22 %22lenalidomide%22 %22cetuximab%22 %22mercaptopurine%22 %22foscarnet%22 %22tocilizumab%22 %22tocilizumab%22 %22aldesleukin%22 %22amsacrine%22 %22propofol%22 %22hydromorphone%22 %22cabazitaxel%22 %22dexrazoxane%22 %22pomalidomide%22 %22deferiprone%22 %22argatroban%22 %22trabectedin%22 %22sirolimus%22 %22ixabepilone%22 %22treprostinil%22 %22dolasetron%22 %22dexmedetomidine%22 %22saccharated iron oxide%22 %22scopolamine%22 %22ponatinib%22 %22aprepitant%22 %22iron, multivitamins and folic acid%22 %22everolimus%22 %22teniposide%22 %22cidofovir%22 %22sargramostim%22 %22lepirudin%22 %22muromonab-cd3%22 %22tretinoin%22 %22ofloxacin%22 %22febuxostat%22 %22ketoprofen%22 %22panitumumab%22 %22romidepsin%22 %22panobinostat%22 %22flurbiprofen%22 %22glutamine%22 %22ketorolac%22 %22ofatumumab%22 %22nitric oxide%22 %22fosphenytoin%22 %22etodolac%22 %22hyoscyamine%22 %22strontium (89sr) chloride%22 %22interferon alfacon-1%22 %22alglucosidase alfa%22 %22bexarotene%22 %22felbamate%22 %22vinflunine%22 %22sodium aurothiomalate%22 %22methylnaltrexone bromide%22 %22maraviroc%22 %22risedronic acid%22 %22daptomycin%22 %22treprostinil%22 %22canagliflozin%22 %22abiraterone%22 %22interferon beta-1b%22 %22anidulafungin%22", 
"set-drugs-004-include": "(%22vitamin a, plain%22) AND ( %22arsenic trioxide%22)", 
"set-drugs-004-name": "Ch-vitamin a, plain + arsenic trioxide", 
"set-drugs-005-exclude": "%22meropenem%22 %22azacitidine%22 %22amphotericin b%22 %22micafungin%22 %22busulfan%22 %22gemtuzumab ozogamicin%22 %22clofarabine%22 %22rituximab%22 %22mycophenolic acid%22 %22linezolid%22 %22ganciclovir%22 %22caspofungin%22 %22tigecycline%22 %22tacrolimus%22 %22thiotepa%22 %22voriconazole%22 %22paricalcitol%22 %22bortezomib%22 %22ciclosporin%22 %22basiliximab%22 %22vorinostat%22 %22valganciclovir%22 %22thalidomide%22 %22alemtuzumab%22 %22prednisone%22 %22daclizumab%22 %22epoprostenol%22 %22daptomycin%22 %22allopurinol%22 %22posaconazole%22 %22rasburicase%22 %22pentostatin%22 %22ertapenem%22 %22pantoprazole%22 %22morphine%22 %22lenalidomide%22 %22cetuximab%22 %22mercaptopurine%22 %22foscarnet%22 %22tocilizumab%22 %22tocilizumab%22 %22aldesleukin%22 %22amsacrine%22 %22propofol%22 %22hydromorphone%22 %22cabazitaxel%22 %22dexrazoxane%22 %22pomalidomide%22 %22deferiprone%22 %22argatroban%22 %22trabectedin%22 %22sirolimus%22 %22ixabepilone%22 %22treprostinil%22 %22dolasetron%22 %22dexmedetomidine%22 %22saccharated iron oxide%22 %22scopolamine%22 %22ponatinib%22 %22aprepitant%22 %22iron, multivitamins and folic acid%22 %22everolimus%22 %22teniposide%22 %22cidofovir%22 %22sargramostim%22 %22lepirudin%22 %22muromonab-cd3%22 %22tretinoin%22 %22ofloxacin%22 %22febuxostat%22 %22ketoprofen%22 %22panitumumab%22 %22romidepsin%22 %22panobinostat%22 %22flurbiprofen%22 %22glutamine%22 %22ketorolac%22 %22ofatumumab%22 %22nitric oxide%22 %22fosphenytoin%22 %22etodolac%22 %22hyoscyamine%22 %22strontium (89sr) chloride%22 %22interferon alfacon-1%22 %22alglucosidase alfa%22 %22bexarotene%22 %22felbamate%22 %22vinflunine%22 %22sodium aurothiomalate%22 %22methylnaltrexone bromide%22 %22maraviroc%22 %22risedronic acid%22 %22daptomycin%22 %22treprostinil%22 %22canagliflozin%22 %22abiraterone%22 %22interferon beta-1b%22 %22anidulafungin%22", 
"set-drugs-005-include": "(%22dexamethasone%22) and ( %22cyclophosphamide%22) and ( %22etoposide%22) and (%22cisplatin%22)", 
"set-drugs-005-name": "Ch-dexamethasone + cyclophosphamide + etoposide + cisplatin", 
"set-drugs-006-exclude": "%22meropenem%22 %22azacitidine%22 %22amphotericin b%22 %22micafungin%22 %22busulfan%22 %22gemtuzumab ozogamicin%22 %22clofarabine%22 %22rituximab%22 %22mycophenolic acid%22 %22linezolid%22 %22ganciclovir%22 %22caspofungin%22 %22tigecycline%22 %22tacrolimus%22 %22thiotepa%22 %22voriconazole%22 %22paricalcitol%22 %22bortezomib%22 %22ciclosporin%22 %22basiliximab%22 %22vorinostat%22 %22valganciclovir%22 %22thalidomide%22 %22alemtuzumab%22 %22prednisone%22 %22daclizumab%22 %22epoprostenol%22 %22daptomycin%22 %22allopurinol%22 %22posaconazole%22 %22rasburicase%22 %22pentostatin%22 %22ertapenem%22 %22pantoprazole%22 %22morphine%22 %22lenalidomide%22 %22cetuximab%22 %22mercaptopurine%22 %22foscarnet%22 %22tocilizumab%22 %22tocilizumab%22 %22aldesleukin%22 %22amsacrine%22 %22propofol%22 %22hydromorphone%22 %22cabazitaxel%22 %22dexrazoxane%22 %22pomalidomide%22 %22deferiprone%22 %22argatroban%22 %22trabectedin%22 %22sirolimus%22 %22ixabepilone%22 %22treprostinil%22 %22dolasetron%22 %22dexmedetomidine%22 %22saccharated iron oxide%22 %22scopolamine%22 %22ponatinib%22 %22aprepitant%22 %22iron, multivitamins and folic acid%22 %22everolimus%22 %22teniposide%22 %22cidofovir%22 %22sargramostim%22 %22lepirudin%22 %22muromonab-cd3%22 %22tretinoin%22 %22ofloxacin%22 %22febuxostat%22 %22ketoprofen%22 %22panitumumab%22 %22romidepsin%22 %22panobinostat%22 %22flurbiprofen%22 %22glutamine%22 %22ketorolac%22 %22ofatumumab%22 %22nitric oxide%22 %22fosphenytoin%22 %22etodolac%22 %22hyoscyamine%22 %22strontium (89sr) chloride%22 %22interferon alfacon-1%22 %22alglucosidase alfa%22 %22bexarotene%22 %22felbamate%22 %22vinflunine%22 %22sodium aurothiomalate%22 %22methylnaltrexone bromide%22 %22maraviroc%22 %22risedronic acid%22 %22daptomycin%22 %22treprostinil%22 %22canagliflozin%22 %22abiraterone%22 %22interferon beta-1b%22 %22anidulafungin%22", 
"set-drugs-006-include": "(%22vitamin a, plain%22) AND ( %22idarubicin%22)", 
"set-drugs-006-name": "Ch-vitamin a, plain + idarubicin", 
"set-drugs-007-exclude": "%22meropenem%22 %22azacitidine%22 %22amphotericin b%22 %22micafungin%22 %22busulfan%22 %22gemtuzumab ozogamicin%22 %22clofarabine%22 %22rituximab%22 %22mycophenolic acid%22 %22linezolid%22 %22ganciclovir%22 %22caspofungin%22 %22tigecycline%22 %22tacrolimus%22 %22thiotepa%22 %22voriconazole%22 %22paricalcitol%22 %22bortezomib%22 %22ciclosporin%22 %22basiliximab%22 %22vorinostat%22 %22valganciclovir%22 %22thalidomide%22 %22alemtuzumab%22 %22prednisone%22 %22daclizumab%22 %22epoprostenol%22 %22daptomycin%22 %22allopurinol%22 %22posaconazole%22 %22rasburicase%22 %22pentostatin%22 %22ertapenem%22 %22pantoprazole%22 %22morphine%22 %22lenalidomide%22 %22cetuximab%22 %22mercaptopurine%22 %22foscarnet%22 %22tocilizumab%22 %22tocilizumab%22 %22aldesleukin%22 %22amsacrine%22 %22propofol%22 %22hydromorphone%22 %22cabazitaxel%22 %22dexrazoxane%22 %22pomalidomide%22 %22deferiprone%22 %22argatroban%22 %22trabectedin%22 %22sirolimus%22 %22ixabepilone%22 %22treprostinil%22 %22dolasetron%22 %22dexmedetomidine%22 %22saccharated iron oxide%22 %22scopolamine%22 %22ponatinib%22 %22aprepitant%22 %22iron, multivitamins and folic acid%22 %22everolimus%22 %22teniposide%22 %22cidofovir%22 %22sargramostim%22 %22lepirudin%22 %22muromonab-cd3%22 %22tretinoin%22 %22ofloxacin%22 %22febuxostat%22 %22ketoprofen%22 %22panitumumab%22 %22romidepsin%22 %22panobinostat%22 %22flurbiprofen%22 %22glutamine%22 %22ketorolac%22 %22ofatumumab%22 %22nitric oxide%22 %22fosphenytoin%22 %22etodolac%22 %22hyoscyamine%22 %22strontium (89sr) chloride%22 %22interferon alfacon-1%22 %22alglucosidase alfa%22 %22bexarotene%22 %22felbamate%22 %22vinflunine%22 %22sodium aurothiomalate%22 %22methylnaltrexone bromide%22 %22maraviroc%22 %22risedronic acid%22 %22daptomycin%22 %22treprostinil%22 %22canagliflozin%22 %22abiraterone%22 %22interferon beta-1b%22 %22anidulafungin%22", 
"set-drugs-007-include": "(%22vitamin a, plain%22) AND ( %22idarubicin%22) AND ( %22mitoxantrone%22)", 
"set-drugs-007-name": "Ch-vitamin a, plain + idarubicin + mitoxantrone", 
"set-drugs-008-exclude": "%22meropenem%22 %22azacitidine%22 %22amphotericin b%22 %22micafungin%22 %22busulfan%22 %22gemtuzumab ozogamicin%22 %22clofarabine%22 %22rituximab%22 %22mycophenolic acid%22 %22linezolid%22 %22ganciclovir%22 %22caspofungin%22 %22tigecycline%22 %22tacrolimus%22 %22thiotepa%22 %22voriconazole%22 %22paricalcitol%22 %22bortezomib%22 %22ciclosporin%22 %22basiliximab%22 %22vorinostat%22 %22valganciclovir%22 %22thalidomide%22 %22alemtuzumab%22 %22prednisone%22 %22daclizumab%22 %22epoprostenol%22 %22daptomycin%22 %22allopurinol%22 %22posaconazole%22 %22rasburicase%22 %22pentostatin%22 %22ertapenem%22 %22pantoprazole%22 %22morphine%22 %22lenalidomide%22 %22cetuximab%22 %22mercaptopurine%22 %22foscarnet%22 %22tocilizumab%22 %22tocilizumab%22 %22aldesleukin%22 %22amsacrine%22 %22propofol%22 %22hydromorphone%22 %22cabazitaxel%22 %22dexrazoxane%22 %22pomalidomide%22 %22deferiprone%22 %22argatroban%22 %22trabectedin%22 %22sirolimus%22 %22ixabepilone%22 %22treprostinil%22 %22dolasetron%22 %22dexmedetomidine%22 %22saccharated iron oxide%22 %22scopolamine%22 %22ponatinib%22 %22aprepitant%22 %22iron, multivitamins and folic acid%22 %22everolimus%22 %22teniposide%22 %22cidofovir%22 %22sargramostim%22 %22lepirudin%22 %22muromonab-cd3%22 %22tretinoin%22 %22ofloxacin%22 %22febuxostat%22 %22ketoprofen%22 %22panitumumab%22 %22romidepsin%22 %22panobinostat%22 %22flurbiprofen%22 %22glutamine%22 %22ketorolac%22 %22ofatumumab%22 %22nitric oxide%22 %22fosphenytoin%22 %22etodolac%22 %22hyoscyamine%22 %22strontium (89sr) chloride%22 %22interferon alfacon-1%22 %22alglucosidase alfa%22 %22bexarotene%22 %22felbamate%22 %22vinflunine%22 %22sodium aurothiomalate%22 %22methylnaltrexone bromide%22 %22maraviroc%22 %22risedronic acid%22 %22daptomycin%22 %22treprostinil%22 %22canagliflozin%22 %22abiraterone%22 %22interferon beta-1b%22 %22anidulafungin%22", 
"set-drugs-008-include": "%22cytarabine%22", 
"set-drugs-008-name": "Ch-cytarabine", 
"set-drugs-009-exclude": "%22meropenem%22 %22azacitidine%22 %22amphotericin b%22 %22micafungin%22 %22busulfan%22 %22gemtuzumab ozogamicin%22 %22clofarabine%22 %22rituximab%22 %22mycophenolic acid%22 %22linezolid%22 %22ganciclovir%22 %22caspofungin%22 %22tigecycline%22 %22tacrolimus%22 %22thiotepa%22 %22voriconazole%22 %22paricalcitol%22 %22bortezomib%22 %22ciclosporin%22 %22basiliximab%22 %22vorinostat%22 %22valganciclovir%22 %22thalidomide%22 %22alemtuzumab%22 %22prednisone%22 %22daclizumab%22 %22epoprostenol%22 %22daptomycin%22 %22allopurinol%22 %22posaconazole%22 %22rasburicase%22 %22pentostatin%22 %22ertapenem%22 %22pantoprazole%22 %22morphine%22 %22lenalidomide%22 %22cetuximab%22 %22mercaptopurine%22 %22foscarnet%22 %22tocilizumab%22 %22tocilizumab%22 %22aldesleukin%22 %22amsacrine%22 %22propofol%22 %22hydromorphone%22 %22cabazitaxel%22 %22dexrazoxane%22 %22pomalidomide%22 %22deferiprone%22 %22argatroban%22 %22trabectedin%22 %22sirolimus%22 %22ixabepilone%22 %22treprostinil%22 %22dolasetron%22 %22dexmedetomidine%22 %22saccharated iron oxide%22 %22scopolamine%22 %22ponatinib%22 %22aprepitant%22 %22iron, multivitamins and folic acid%22 %22everolimus%22 %22teniposide%22 %22cidofovir%22 %22sargramostim%22 %22lepirudin%22 %22muromonab-cd3%22 %22tretinoin%22 %22ofloxacin%22 %22febuxostat%22 %22ketoprofen%22 %22panitumumab%22 %22romidepsin%22 %22panobinostat%22 %22flurbiprofen%22 %22glutamine%22 %22ketorolac%22 %22ofatumumab%22 %22nitric oxide%22 %22fosphenytoin%22 %22etodolac%22 %22hyoscyamine%22 %22strontium (89sr) chloride%22 %22interferon alfacon-1%22 %22alglucosidase alfa%22 %22bexarotene%22 %22felbamate%22 %22vinflunine%22 %22sodium aurothiomalate%22 %22methylnaltrexone bromide%22 %22maraviroc%22 %22risedronic acid%22 %22daptomycin%22 %22treprostinil%22 %22canagliflozin%22 %22abiraterone%22 %22interferon beta-1b%22 %22anidulafungin%22", 
"set-drugs-009-include": "%22cytarabine and daunorubicin%22", 
"set-drugs-009-name": "Ch-cytarabine and daunorubicin", 
"set-drugs-010-exclude": "%22meropenem%22 %22azacitidine%22 %22amphotericin b%22 %22micafungin%22 %22busulfan%22 %22gemtuzumab ozogamicin%22 %22clofarabine%22 %22rituximab%22 %22mycophenolic acid%22 %22linezolid%22 %22ganciclovir%22 %22caspofungin%22 %22tigecycline%22 %22tacrolimus%22 %22thiotepa%22 %22voriconazole%22 %22paricalcitol%22 %22bortezomib%22 %22ciclosporin%22 %22basiliximab%22 %22vorinostat%22 %22valganciclovir%22 %22thalidomide%22 %22alemtuzumab%22 %22prednisone%22 %22daclizumab%22 %22epoprostenol%22 %22daptomycin%22 %22allopurinol%22 %22posaconazole%22 %22rasburicase%22 %22pentostatin%22 %22ertapenem%22 %22pantoprazole%22 %22morphine%22 %22lenalidomide%22 %22cetuximab%22 %22mercaptopurine%22 %22foscarnet%22 %22tocilizumab%22 %22tocilizumab%22 %22aldesleukin%22 %22amsacrine%22 %22propofol%22 %22hydromorphone%22 %22cabazitaxel%22 %22dexrazoxane%22 %22pomalidomide%22 %22deferiprone%22 %22argatroban%22 %22trabectedin%22 %22sirolimus%22 %22ixabepilone%22 %22treprostinil%22 %22dolasetron%22 %22dexmedetomidine%22 %22saccharated iron oxide%22 %22scopolamine%22 %22ponatinib%22 %22aprepitant%22 %22iron, multivitamins and folic acid%22 %22everolimus%22 %22teniposide%22 %22cidofovir%22 %22sargramostim%22 %22lepirudin%22 %22muromonab-cd3%22 %22tretinoin%22 %22ofloxacin%22 %22febuxostat%22 %22ketoprofen%22 %22panitumumab%22 %22romidepsin%22 %22panobinostat%22 %22flurbiprofen%22 %22glutamine%22 %22ketorolac%22 %22ofatumumab%22 %22nitric oxide%22 %22fosphenytoin%22 %22etodolac%22 %22hyoscyamine%22 %22strontium (89sr) chloride%22 %22interferon alfacon-1%22 %22alglucosidase alfa%22 %22bexarotene%22 %22felbamate%22 %22vinflunine%22 %22sodium aurothiomalate%22 %22methylnaltrexone bromide%22 %22maraviroc%22 %22risedronic acid%22 %22daptomycin%22 %22treprostinil%22 %22canagliflozin%22 %22abiraterone%22 %22interferon beta-1b%22 %22anidulafungin%22", 
"set-drugs-010-include": "%22azacitidine%22", 
"set-drugs-010-name": "Ch-azacitidine", 
"set-drugs-011-exclude": "%22meropenem%22 %22azacitidine%22 %22amphotericin b%22 %22micafungin%22 %22busulfan%22 %22gemtuzumab ozogamicin%22 %22clofarabine%22 %22rituximab%22 %22mycophenolic acid%22 %22linezolid%22 %22ganciclovir%22 %22caspofungin%22 %22tigecycline%22 %22tacrolimus%22 %22thiotepa%22 %22voriconazole%22 %22paricalcitol%22 %22bortezomib%22 %22ciclosporin%22 %22basiliximab%22 %22vorinostat%22 %22valganciclovir%22 %22thalidomide%22 %22alemtuzumab%22 %22prednisone%22 %22daclizumab%22 %22epoprostenol%22 %22daptomycin%22 %22allopurinol%22 %22posaconazole%22 %22rasburicase%22 %22pentostatin%22 %22ertapenem%22 %22pantoprazole%22 %22morphine%22 %22lenalidomide%22 %22cetuximab%22 %22mercaptopurine%22 %22foscarnet%22 %22tocilizumab%22 %22tocilizumab%22 %22aldesleukin%22 %22amsacrine%22 %22propofol%22 %22hydromorphone%22 %22cabazitaxel%22 %22dexrazoxane%22 %22pomalidomide%22 %22deferiprone%22 %22argatroban%22 %22trabectedin%22 %22sirolimus%22 %22ixabepilone%22 %22treprostinil%22 %22dolasetron%22 %22dexmedetomidine%22 %22saccharated iron oxide%22 %22scopolamine%22 %22ponatinib%22 %22aprepitant%22 %22iron, multivitamins and folic acid%22 %22everolimus%22 %22teniposide%22 %22cidofovir%22 %22sargramostim%22 %22lepirudin%22 %22muromonab-cd3%22 %22tretinoin%22 %22ofloxacin%22 %22febuxostat%22 %22ketoprofen%22 %22panitumumab%22 %22romidepsin%22 %22panobinostat%22 %22flurbiprofen%22 %22glutamine%22 %22ketorolac%22 %22ofatumumab%22 %22nitric oxide%22 %22fosphenytoin%22 %22etodolac%22 %22hyoscyamine%22 %22strontium (89sr) chloride%22 %22interferon alfacon-1%22 %22alglucosidase alfa%22 %22bexarotene%22 %22felbamate%22 %22vinflunine%22 %22sodium aurothiomalate%22 %22methylnaltrexone bromide%22 %22maraviroc%22 %22risedronic acid%22 %22daptomycin%22 %22treprostinil%22 %22canagliflozin%22 %22abiraterone%22 %22interferon beta-1b%22 %22anidulafungin%22", 
"set-drugs-011-include": "%22doxorubicin%22", 
"set-drugs-011-name": "Ch-doxorubicin", 
"set-drugs-012-exclude": "%22meropenem%22 %22azacitidine%22 %22amphotericin b%22 %22micafungin%22 %22busulfan%22 %22gemtuzumab ozogamicin%22 %22clofarabine%22 %22rituximab%22 %22mycophenolic acid%22 %22linezolid%22 %22ganciclovir%22 %22caspofungin%22 %22tigecycline%22 %22tacrolimus%22 %22thiotepa%22 %22voriconazole%22 %22paricalcitol%22 %22bortezomib%22 %22ciclosporin%22 %22basiliximab%22 %22vorinostat%22 %22valganciclovir%22 %22thalidomide%22 %22alemtuzumab%22 %22prednisone%22 %22daclizumab%22 %22epoprostenol%22 %22daptomycin%22 %22allopurinol%22 %22posaconazole%22 %22rasburicase%22 %22pentostatin%22 %22ertapenem%22 %22pantoprazole%22 %22morphine%22 %22lenalidomide%22 %22cetuximab%22 %22mercaptopurine%22 %22foscarnet%22 %22tocilizumab%22 %22tocilizumab%22 %22aldesleukin%22 %22amsacrine%22 %22propofol%22 %22hydromorphone%22 %22cabazitaxel%22 %22dexrazoxane%22 %22pomalidomide%22 %22deferiprone%22 %22argatroban%22 %22trabectedin%22 %22sirolimus%22 %22ixabepilone%22 %22treprostinil%22 %22dolasetron%22 %22dexmedetomidine%22 %22saccharated iron oxide%22 %22scopolamine%22 %22ponatinib%22 %22aprepitant%22 %22iron, multivitamins and folic acid%22 %22everolimus%22 %22teniposide%22 %22cidofovir%22 %22sargramostim%22 %22lepirudin%22 %22muromonab-cd3%22 %22tretinoin%22 %22ofloxacin%22 %22febuxostat%22 %22ketoprofen%22 %22panitumumab%22 %22romidepsin%22 %22panobinostat%22 %22flurbiprofen%22 %22glutamine%22 %22ketorolac%22 %22ofatumumab%22 %22nitric oxide%22 %22fosphenytoin%22 %22etodolac%22 %22hyoscyamine%22 %22strontium (89sr) chloride%22 %22interferon alfacon-1%22 %22alglucosidase alfa%22 %22bexarotene%22 %22felbamate%22 %22vinflunine%22 %22sodium aurothiomalate%22 %22methylnaltrexone bromide%22 %22maraviroc%22 %22risedronic acid%22 %22daptomycin%22 %22treprostinil%22 %22canagliflozin%22 %22abiraterone%22 %22interferon beta-1b%22 %22anidulafungin%22", 
"set-drugs-012-include": "%22paclitaxel%22", 
"set-drugs-012-name": "Ch-paclitaxel", 
"set-drugs-013-exclude": "%22meropenem%22 %22azacitidine%22 %22amphotericin b%22 %22micafungin%22 %22busulfan%22 %22gemtuzumab ozogamicin%22 %22clofarabine%22 %22rituximab%22 %22mycophenolic acid%22 %22linezolid%22 %22ganciclovir%22 %22caspofungin%22 %22tigecycline%22 %22tacrolimus%22 %22thiotepa%22 %22voriconazole%22 %22paricalcitol%22 %22bortezomib%22 %22ciclosporin%22 %22basiliximab%22 %22vorinostat%22 %22valganciclovir%22 %22thalidomide%22 %22alemtuzumab%22 %22prednisone%22 %22daclizumab%22 %22epoprostenol%22 %22daptomycin%22 %22allopurinol%22 %22posaconazole%22 %22rasburicase%22 %22pentostatin%22 %22ertapenem%22 %22pantoprazole%22 %22morphine%22 %22lenalidomide%22 %22cetuximab%22 %22mercaptopurine%22 %22foscarnet%22 %22tocilizumab%22 %22tocilizumab%22 %22aldesleukin%22 %22amsacrine%22 %22propofol%22 %22hydromorphone%22 %22cabazitaxel%22 %22dexrazoxane%22 %22pomalidomide%22 %22deferiprone%22 %22argatroban%22 %22trabectedin%22 %22sirolimus%22 %22ixabepilone%22 %22treprostinil%22 %22dolasetron%22 %22dexmedetomidine%22 %22saccharated iron oxide%22 %22scopolamine%22 %22ponatinib%22 %22aprepitant%22 %22iron, multivitamins and folic acid%22 %22everolimus%22 %22teniposide%22 %22cidofovir%22 %22sargramostim%22 %22lepirudin%22 %22muromonab-cd3%22 %22tretinoin%22 %22ofloxacin%22 %22febuxostat%22 %22ketoprofen%22 %22panitumumab%22 %22romidepsin%22 %22panobinostat%22 %22flurbiprofen%22 %22glutamine%22 %22ketorolac%22 %22ofatumumab%22 %22nitric oxide%22 %22fosphenytoin%22 %22etodolac%22 %22hyoscyamine%22 %22strontium (89sr) chloride%22 %22interferon alfacon-1%22 %22alglucosidase alfa%22 %22bexarotene%22 %22felbamate%22 %22vinflunine%22 %22sodium aurothiomalate%22 %22methylnaltrexone bromide%22 %22maraviroc%22 %22risedronic acid%22 %22daptomycin%22 %22treprostinil%22 %22canagliflozin%22 %22abiraterone%22 %22interferon beta-1b%22 %22anidulafungin%22", 
"set-drugs-013-include": "%22capecitabine%22", 
"set-drugs-013-name": "Ch-capecitabine", 
"set-drugs-014-exclude": "%22meropenem%22 %22azacitidine%22 %22amphotericin b%22 %22micafungin%22 %22busulfan%22 %22gemtuzumab ozogamicin%22 %22clofarabine%22 %22rituximab%22 %22mycophenolic acid%22 %22linezolid%22 %22ganciclovir%22 %22caspofungin%22 %22tigecycline%22 %22tacrolimus%22 %22thiotepa%22 %22voriconazole%22 %22paricalcitol%22 %22bortezomib%22 %22ciclosporin%22 %22basiliximab%22 %22vorinostat%22 %22valganciclovir%22 %22thalidomide%22 %22alemtuzumab%22 %22prednisone%22 %22daclizumab%22 %22epoprostenol%22 %22daptomycin%22 %22allopurinol%22 %22posaconazole%22 %22rasburicase%22 %22pentostatin%22 %22ertapenem%22 %22pantoprazole%22 %22morphine%22 %22lenalidomide%22 %22cetuximab%22 %22mercaptopurine%22 %22foscarnet%22 %22tocilizumab%22 %22tocilizumab%22 %22aldesleukin%22 %22amsacrine%22 %22propofol%22 %22hydromorphone%22 %22cabazitaxel%22 %22dexrazoxane%22 %22pomalidomide%22 %22deferiprone%22 %22argatroban%22 %22trabectedin%22 %22sirolimus%22 %22ixabepilone%22 %22treprostinil%22 %22dolasetron%22 %22dexmedetomidine%22 %22saccharated iron oxide%22 %22scopolamine%22 %22ponatinib%22 %22aprepitant%22 %22iron, multivitamins and folic acid%22 %22everolimus%22 %22teniposide%22 %22cidofovir%22 %22sargramostim%22 %22lepirudin%22 %22muromonab-cd3%22 %22tretinoin%22 %22ofloxacin%22 %22febuxostat%22 %22ketoprofen%22 %22panitumumab%22 %22romidepsin%22 %22panobinostat%22 %22flurbiprofen%22 %22glutamine%22 %22ketorolac%22 %22ofatumumab%22 %22nitric oxide%22 %22fosphenytoin%22 %22etodolac%22 %22hyoscyamine%22 %22strontium (89sr) chloride%22 %22interferon alfacon-1%22 %22alglucosidase alfa%22 %22bexarotene%22 %22felbamate%22 %22vinflunine%22 %22sodium aurothiomalate%22 %22methylnaltrexone bromide%22 %22maraviroc%22 %22risedronic acid%22 %22daptomycin%22 %22treprostinil%22 %22canagliflozin%22 %22abiraterone%22 %22interferon beta-1b%22 %22anidulafungin%22", 
"set-drugs-014-include": "%22gemcitabine%22", 
"set-drugs-014-name": "Ch-gemcitabine", 
"set-drugs-015-exclude": "%22meropenem%22 %22azacitidine%22 %22amphotericin b%22 %22micafungin%22 %22busulfan%22 %22gemtuzumab ozogamicin%22 %22clofarabine%22 %22rituximab%22 %22mycophenolic acid%22 %22linezolid%22 %22ganciclovir%22 %22caspofungin%22 %22tigecycline%22 %22tacrolimus%22 %22thiotepa%22 %22voriconazole%22 %22paricalcitol%22 %22bortezomib%22 %22ciclosporin%22 %22basiliximab%22 %22vorinostat%22 %22valganciclovir%22 %22thalidomide%22 %22alemtuzumab%22 %22prednisone%22 %22daclizumab%22 %22epoprostenol%22 %22daptomycin%22 %22allopurinol%22 %22posaconazole%22 %22rasburicase%22 %22pentostatin%22 %22ertapenem%22 %22pantoprazole%22 %22morphine%22 %22lenalidomide%22 %22cetuximab%22 %22mercaptopurine%22 %22foscarnet%22 %22tocilizumab%22 %22tocilizumab%22 %22aldesleukin%22 %22amsacrine%22 %22propofol%22 %22hydromorphone%22 %22cabazitaxel%22 %22dexrazoxane%22 %22pomalidomide%22 %22deferiprone%22 %22argatroban%22 %22trabectedin%22 %22sirolimus%22 %22ixabepilone%22 %22treprostinil%22 %22dolasetron%22 %22dexmedetomidine%22 %22saccharated iron oxide%22 %22scopolamine%22 %22ponatinib%22 %22aprepitant%22 %22iron, multivitamins and folic acid%22 %22everolimus%22 %22teniposide%22 %22cidofovir%22 %22sargramostim%22 %22lepirudin%22 %22muromonab-cd3%22 %22tretinoin%22 %22ofloxacin%22 %22febuxostat%22 %22ketoprofen%22 %22panitumumab%22 %22romidepsin%22 %22panobinostat%22 %22flurbiprofen%22 %22glutamine%22 %22ketorolac%22 %22ofatumumab%22 %22nitric oxide%22 %22fosphenytoin%22 %22etodolac%22 %22hyoscyamine%22 %22strontium (89sr) chloride%22 %22interferon alfacon-1%22 %22alglucosidase alfa%22 %22bexarotene%22 %22felbamate%22 %22vinflunine%22 %22sodium aurothiomalate%22 %22methylnaltrexone bromide%22 %22maraviroc%22 %22risedronic acid%22 %22daptomycin%22 %22treprostinil%22 %22canagliflozin%22 %22abiraterone%22 %22interferon beta-1b%22 %22anidulafungin%22", 
"set-drugs-015-include": "%22vinorelbine%22", 
"set-drugs-015-name": "Ch-vinorelbine", 
"set-drugs-016-exclude": "%22meropenem%22 %22azacitidine%22 %22amphotericin b%22 %22micafungin%22 %22busulfan%22 %22gemtuzumab ozogamicin%22 %22clofarabine%22 %22rituximab%22 %22mycophenolic acid%22 %22linezolid%22 %22ganciclovir%22 %22caspofungin%22 %22tigecycline%22 %22tacrolimus%22 %22thiotepa%22 %22voriconazole%22 %22paricalcitol%22 %22bortezomib%22 %22ciclosporin%22 %22basiliximab%22 %22vorinostat%22 %22valganciclovir%22 %22thalidomide%22 %22alemtuzumab%22 %22prednisone%22 %22daclizumab%22 %22epoprostenol%22 %22daptomycin%22 %22allopurinol%22 %22posaconazole%22 %22rasburicase%22 %22pentostatin%22 %22ertapenem%22 %22pantoprazole%22 %22morphine%22 %22lenalidomide%22 %22cetuximab%22 %22mercaptopurine%22 %22foscarnet%22 %22tocilizumab%22 %22tocilizumab%22 %22aldesleukin%22 %22amsacrine%22 %22propofol%22 %22hydromorphone%22 %22cabazitaxel%22 %22dexrazoxane%22 %22pomalidomide%22 %22deferiprone%22 %22argatroban%22 %22trabectedin%22 %22sirolimus%22 %22ixabepilone%22 %22treprostinil%22 %22dolasetron%22 %22dexmedetomidine%22 %22saccharated iron oxide%22 %22scopolamine%22 %22ponatinib%22 %22aprepitant%22 %22iron, multivitamins and folic acid%22 %22everolimus%22 %22teniposide%22 %22cidofovir%22 %22sargramostim%22 %22lepirudin%22 %22muromonab-cd3%22 %22tretinoin%22 %22ofloxacin%22 %22febuxostat%22 %22ketoprofen%22 %22panitumumab%22 %22romidepsin%22 %22panobinostat%22 %22flurbiprofen%22 %22glutamine%22 %22ketorolac%22 %22ofatumumab%22 %22nitric oxide%22 %22fosphenytoin%22 %22etodolac%22 %22hyoscyamine%22 %22strontium (89sr) chloride%22 %22interferon alfacon-1%22 %22alglucosidase alfa%22 %22bexarotene%22 %22felbamate%22 %22vinflunine%22 %22sodium aurothiomalate%22 %22methylnaltrexone bromide%22 %22maraviroc%22 %22risedronic acid%22 %22daptomycin%22 %22treprostinil%22 %22canagliflozin%22 %22abiraterone%22 %22interferon beta-1b%22 %22anidulafungin%22", 
"set-drugs-016-include": "%22eribulin%22", 
"set-drugs-016-name": "Ch-eribulin", 
"set-drugs-017-exclude": "%22meropenem%22 %22azacitidine%22 %22amphotericin b%22 %22micafungin%22 %22busulfan%22 %22gemtuzumab ozogamicin%22 %22clofarabine%22 %22rituximab%22 %22mycophenolic acid%22 %22linezolid%22 %22ganciclovir%22 %22caspofungin%22 %22tigecycline%22 %22tacrolimus%22 %22thiotepa%22 %22voriconazole%22 %22paricalcitol%22 %22bortezomib%22 %22ciclosporin%22 %22basiliximab%22 %22vorinostat%22 %22valganciclovir%22 %22thalidomide%22 %22alemtuzumab%22 %22prednisone%22 %22daclizumab%22 %22epoprostenol%22 %22daptomycin%22 %22allopurinol%22 %22posaconazole%22 %22rasburicase%22 %22pentostatin%22 %22ertapenem%22 %22pantoprazole%22 %22morphine%22 %22lenalidomide%22 %22cetuximab%22 %22mercaptopurine%22 %22foscarnet%22 %22tocilizumab%22 %22tocilizumab%22 %22aldesleukin%22 %22amsacrine%22 %22propofol%22 %22hydromorphone%22 %22cabazitaxel%22 %22dexrazoxane%22 %22pomalidomide%22 %22deferiprone%22 %22argatroban%22 %22trabectedin%22 %22sirolimus%22 %22ixabepilone%22 %22treprostinil%22 %22dolasetron%22 %22dexmedetomidine%22 %22saccharated iron oxide%22 %22scopolamine%22 %22ponatinib%22 %22aprepitant%22 %22iron, multivitamins and folic acid%22 %22everolimus%22 %22teniposide%22 %22cidofovir%22 %22sargramostim%22 %22lepirudin%22 %22muromonab-cd3%22 %22tretinoin%22 %22ofloxacin%22 %22febuxostat%22 %22ketoprofen%22 %22panitumumab%22 %22romidepsin%22 %22panobinostat%22 %22flurbiprofen%22 %22glutamine%22 %22ketorolac%22 %22ofatumumab%22 %22nitric oxide%22 %22fosphenytoin%22 %22etodolac%22 %22hyoscyamine%22 %22strontium (89sr) chloride%22 %22interferon alfacon-1%22 %22alglucosidase alfa%22 %22bexarotene%22 %22felbamate%22 %22vinflunine%22 %22sodium aurothiomalate%22 %22methylnaltrexone bromide%22 %22maraviroc%22 %22risedronic acid%22 %22daptomycin%22 %22treprostinil%22 %22canagliflozin%22 %22abiraterone%22 %22interferon beta-1b%22 %22anidulafungin%22", 
"set-drugs-017-include": "%22carboplatin%22", 
"set-drugs-017-name": "Ch-carboplatin", 
"set-drugs-018-exclude": "%22meropenem%22 %22azacitidine%22 %22amphotericin b%22 %22micafungin%22 %22busulfan%22 %22gemtuzumab ozogamicin%22 %22clofarabine%22 %22rituximab%22 %22mycophenolic acid%22 %22linezolid%22 %22ganciclovir%22 %22caspofungin%22 %22tigecycline%22 %22tacrolimus%22 %22thiotepa%22 %22voriconazole%22 %22paricalcitol%22 %22bortezomib%22 %22ciclosporin%22 %22basiliximab%22 %22vorinostat%22 %22valganciclovir%22 %22thalidomide%22 %22alemtuzumab%22 %22prednisone%22 %22daclizumab%22 %22epoprostenol%22 %22daptomycin%22 %22allopurinol%22 %22posaconazole%22 %22rasburicase%22 %22pentostatin%22 %22ertapenem%22 %22pantoprazole%22 %22morphine%22 %22lenalidomide%22 %22cetuximab%22 %22mercaptopurine%22 %22foscarnet%22 %22tocilizumab%22 %22tocilizumab%22 %22aldesleukin%22 %22amsacrine%22 %22propofol%22 %22hydromorphone%22 %22cabazitaxel%22 %22dexrazoxane%22 %22pomalidomide%22 %22deferiprone%22 %22argatroban%22 %22trabectedin%22 %22sirolimus%22 %22ixabepilone%22 %22treprostinil%22 %22dolasetron%22 %22dexmedetomidine%22 %22saccharated iron oxide%22 %22scopolamine%22 %22ponatinib%22 %22aprepitant%22 %22iron, multivitamins and folic acid%22 %22everolimus%22 %22teniposide%22 %22cidofovir%22 %22sargramostim%22 %22lepirudin%22 %22muromonab-cd3%22 %22tretinoin%22 %22ofloxacin%22 %22febuxostat%22 %22ketoprofen%22 %22panitumumab%22 %22romidepsin%22 %22panobinostat%22 %22flurbiprofen%22 %22glutamine%22 %22ketorolac%22 %22ofatumumab%22 %22nitric oxide%22 %22fosphenytoin%22 %22etodolac%22 %22hyoscyamine%22 %22strontium (89sr) chloride%22 %22interferon alfacon-1%22 %22alglucosidase alfa%22 %22bexarotene%22 %22felbamate%22 %22vinflunine%22 %22sodium aurothiomalate%22 %22methylnaltrexone bromide%22 %22maraviroc%22 %22risedronic acid%22 %22daptomycin%22 %22treprostinil%22 %22canagliflozin%22 %22abiraterone%22 %22interferon beta-1b%22 %22anidulafungin%22", 
"set-drugs-018-include": "%22cisplatin%22", 
"set-drugs-018-name": "Ch-cisplatin", 
"set-drugs-019-exclude": "%22meropenem%22 %22azacitidine%22 %22amphotericin b%22 %22micafungin%22 %22busulfan%22 %22gemtuzumab ozogamicin%22 %22clofarabine%22 %22rituximab%22 %22mycophenolic acid%22 %22linezolid%22 %22ganciclovir%22 %22caspofungin%22 %22tigecycline%22 %22tacrolimus%22 %22thiotepa%22 %22voriconazole%22 %22paricalcitol%22 %22bortezomib%22 %22ciclosporin%22 %22basiliximab%22 %22vorinostat%22 %22valganciclovir%22 %22thalidomide%22 %22alemtuzumab%22 %22prednisone%22 %22daclizumab%22 %22epoprostenol%22 %22daptomycin%22 %22allopurinol%22 %22posaconazole%22 %22rasburicase%22 %22pentostatin%22 %22ertapenem%22 %22pantoprazole%22 %22morphine%22 %22lenalidomide%22 %22cetuximab%22 %22mercaptopurine%22 %22foscarnet%22 %22tocilizumab%22 %22tocilizumab%22 %22aldesleukin%22 %22amsacrine%22 %22propofol%22 %22hydromorphone%22 %22cabazitaxel%22 %22dexrazoxane%22 %22pomalidomide%22 %22deferiprone%22 %22argatroban%22 %22trabectedin%22 %22sirolimus%22 %22ixabepilone%22 %22treprostinil%22 %22dolasetron%22 %22dexmedetomidine%22 %22saccharated iron oxide%22 %22scopolamine%22 %22ponatinib%22 %22aprepitant%22 %22iron, multivitamins and folic acid%22 %22everolimus%22 %22teniposide%22 %22cidofovir%22 %22sargramostim%22 %22lepirudin%22 %22muromonab-cd3%22 %22tretinoin%22 %22ofloxacin%22 %22febuxostat%22 %22ketoprofen%22 %22panitumumab%22 %22romidepsin%22 %22panobinostat%22 %22flurbiprofen%22 %22glutamine%22 %22ketorolac%22 %22ofatumumab%22 %22nitric oxide%22 %22fosphenytoin%22 %22etodolac%22 %22hyoscyamine%22 %22strontium (89sr) chloride%22 %22interferon alfacon-1%22 %22alglucosidase alfa%22 %22bexarotene%22 %22felbamate%22 %22vinflunine%22 %22sodium aurothiomalate%22 %22methylnaltrexone bromide%22 %22maraviroc%22 %22risedronic acid%22 %22daptomycin%22 %22treprostinil%22 %22canagliflozin%22 %22abiraterone%22 %22interferon beta-1b%22 %22anidulafungin%22", 
"set-drugs-019-include": "%22cyclophosphamide%22", 
"set-drugs-019-name": "Ch-cyclophosphamide", 
"set-drugs-020-exclude": "%22meropenem%22 %22azacitidine%22 %22amphotericin b%22 %22micafungin%22 %22busulfan%22 %22gemtuzumab ozogamicin%22 %22clofarabine%22 %22rituximab%22 %22mycophenolic acid%22 %22linezolid%22 %22ganciclovir%22 %22caspofungin%22 %22tigecycline%22 %22tacrolimus%22 %22thiotepa%22 %22voriconazole%22 %22paricalcitol%22 %22bortezomib%22 %22ciclosporin%22 %22basiliximab%22 %22vorinostat%22 %22valganciclovir%22 %22thalidomide%22 %22alemtuzumab%22 %22prednisone%22 %22daclizumab%22 %22epoprostenol%22 %22daptomycin%22 %22allopurinol%22 %22posaconazole%22 %22rasburicase%22 %22pentostatin%22 %22ertapenem%22 %22pantoprazole%22 %22morphine%22 %22lenalidomide%22 %22cetuximab%22 %22mercaptopurine%22 %22foscarnet%22 %22tocilizumab%22 %22tocilizumab%22 %22aldesleukin%22 %22amsacrine%22 %22propofol%22 %22hydromorphone%22 %22cabazitaxel%22 %22dexrazoxane%22 %22pomalidomide%22 %22deferiprone%22 %22argatroban%22 %22trabectedin%22 %22sirolimus%22 %22ixabepilone%22 %22treprostinil%22 %22dolasetron%22 %22dexmedetomidine%22 %22saccharated iron oxide%22 %22scopolamine%22 %22ponatinib%22 %22aprepitant%22 %22iron, multivitamins and folic acid%22 %22everolimus%22 %22teniposide%22 %22cidofovir%22 %22sargramostim%22 %22lepirudin%22 %22muromonab-cd3%22 %22tretinoin%22 %22ofloxacin%22 %22febuxostat%22 %22ketoprofen%22 %22panitumumab%22 %22romidepsin%22 %22panobinostat%22 %22flurbiprofen%22 %22glutamine%22 %22ketorolac%22 %22ofatumumab%22 %22nitric oxide%22 %22fosphenytoin%22 %22etodolac%22 %22hyoscyamine%22 %22strontium (89sr) chloride%22 %22interferon alfacon-1%22 %22alglucosidase alfa%22 %22bexarotene%22 %22felbamate%22 %22vinflunine%22 %22sodium aurothiomalate%22 %22methylnaltrexone bromide%22 %22maraviroc%22 %22risedronic acid%22 %22daptomycin%22 %22treprostinil%22 %22canagliflozin%22 %22abiraterone%22 %22interferon beta-1b%22 %22anidulafungin%22", 
"set-drugs-020-include": "%22docetaxel%22", 
"set-drugs-020-name": "Ch-docetaxel", 
"set-drugs-021-exclude": "%22meropenem%22 %22azacitidine%22 %22amphotericin b%22 %22micafungin%22 %22busulfan%22 %22gemtuzumab ozogamicin%22 %22clofarabine%22 %22rituximab%22 %22mycophenolic acid%22 %22linezolid%22 %22ganciclovir%22 %22caspofungin%22 %22tigecycline%22 %22tacrolimus%22 %22thiotepa%22 %22voriconazole%22 %22paricalcitol%22 %22bortezomib%22 %22ciclosporin%22 %22basiliximab%22 %22vorinostat%22 %22valganciclovir%22 %22thalidomide%22 %22alemtuzumab%22 %22prednisone%22 %22daclizumab%22 %22epoprostenol%22 %22daptomycin%22 %22allopurinol%22 %22posaconazole%22 %22rasburicase%22 %22pentostatin%22 %22ertapenem%22 %22pantoprazole%22 %22morphine%22 %22lenalidomide%22 %22cetuximab%22 %22mercaptopurine%22 %22foscarnet%22 %22tocilizumab%22 %22tocilizumab%22 %22aldesleukin%22 %22amsacrine%22 %22propofol%22 %22hydromorphone%22 %22cabazitaxel%22 %22dexrazoxane%22 %22pomalidomide%22 %22deferiprone%22 %22argatroban%22 %22trabectedin%22 %22sirolimus%22 %22ixabepilone%22 %22treprostinil%22 %22dolasetron%22 %22dexmedetomidine%22 %22saccharated iron oxide%22 %22scopolamine%22 %22ponatinib%22 %22aprepitant%22 %22iron, multivitamins and folic acid%22 %22everolimus%22 %22teniposide%22 %22cidofovir%22 %22sargramostim%22 %22lepirudin%22 %22muromonab-cd3%22 %22tretinoin%22 %22ofloxacin%22 %22febuxostat%22 %22ketoprofen%22 %22panitumumab%22 %22romidepsin%22 %22panobinostat%22 %22flurbiprofen%22 %22glutamine%22 %22ketorolac%22 %22ofatumumab%22 %22nitric oxide%22 %22fosphenytoin%22 %22etodolac%22 %22hyoscyamine%22 %22strontium (89sr) chloride%22 %22interferon alfacon-1%22 %22alglucosidase alfa%22 %22bexarotene%22 %22felbamate%22 %22vinflunine%22 %22sodium aurothiomalate%22 %22methylnaltrexone bromide%22 %22maraviroc%22 %22risedronic acid%22 %22daptomycin%22 %22treprostinil%22 %22canagliflozin%22 %22abiraterone%22 %22interferon beta-1b%22 %22anidulafungin%22", 
"set-drugs-021-include": "%22epirubicin%22", 
"set-drugs-021-name": "Ch-epirubicin", 
"set-drugs-022-exclude": "%22meropenem%22 %22azacitidine%22 %22amphotericin b%22 %22micafungin%22 %22busulfan%22 %22gemtuzumab ozogamicin%22 %22clofarabine%22 %22rituximab%22 %22mycophenolic acid%22 %22linezolid%22 %22ganciclovir%22 %22caspofungin%22 %22tigecycline%22 %22tacrolimus%22 %22thiotepa%22 %22voriconazole%22 %22paricalcitol%22 %22bortezomib%22 %22ciclosporin%22 %22basiliximab%22 %22vorinostat%22 %22valganciclovir%22 %22thalidomide%22 %22alemtuzumab%22 %22prednisone%22 %22daclizumab%22 %22epoprostenol%22 %22daptomycin%22 %22allopurinol%22 %22posaconazole%22 %22rasburicase%22 %22pentostatin%22 %22ertapenem%22 %22pantoprazole%22 %22morphine%22 %22lenalidomide%22 %22cetuximab%22 %22mercaptopurine%22 %22foscarnet%22 %22tocilizumab%22 %22tocilizumab%22 %22aldesleukin%22 %22amsacrine%22 %22propofol%22 %22hydromorphone%22 %22cabazitaxel%22 %22dexrazoxane%22 %22pomalidomide%22 %22deferiprone%22 %22argatroban%22 %22trabectedin%22 %22sirolimus%22 %22ixabepilone%22 %22treprostinil%22 %22dolasetron%22 %22dexmedetomidine%22 %22saccharated iron oxide%22 %22scopolamine%22 %22ponatinib%22 %22aprepitant%22 %22iron, multivitamins and folic acid%22 %22everolimus%22 %22teniposide%22 %22cidofovir%22 %22sargramostim%22 %22lepirudin%22 %22muromonab-cd3%22 %22tretinoin%22 %22ofloxacin%22 %22febuxostat%22 %22ketoprofen%22 %22panitumumab%22 %22romidepsin%22 %22panobinostat%22 %22flurbiprofen%22 %22glutamine%22 %22ketorolac%22 %22ofatumumab%22 %22nitric oxide%22 %22fosphenytoin%22 %22etodolac%22 %22hyoscyamine%22 %22strontium (89sr) chloride%22 %22interferon alfacon-1%22 %22alglucosidase alfa%22 %22bexarotene%22 %22felbamate%22 %22vinflunine%22 %22sodium aurothiomalate%22 %22methylnaltrexone bromide%22 %22maraviroc%22 %22risedronic acid%22 %22daptomycin%22 %22treprostinil%22 %22canagliflozin%22 %22abiraterone%22 %22interferon beta-1b%22 %22anidulafungin%22", 
"set-drugs-022-include": "%22ixabepilone%22", 
"set-drugs-022-name": "Ch-ixabepilone", 
"set-drugs-023-exclude": "%22meropenem%22 %22azacitidine%22 %22amphotericin b%22 %22micafungin%22 %22busulfan%22 %22gemtuzumab ozogamicin%22 %22clofarabine%22 %22rituximab%22 %22mycophenolic acid%22 %22linezolid%22 %22ganciclovir%22 %22caspofungin%22 %22tigecycline%22 %22tacrolimus%22 %22thiotepa%22 %22voriconazole%22 %22paricalcitol%22 %22bortezomib%22 %22ciclosporin%22 %22basiliximab%22 %22vorinostat%22 %22valganciclovir%22 %22thalidomide%22 %22alemtuzumab%22 %22prednisone%22 %22daclizumab%22 %22epoprostenol%22 %22daptomycin%22 %22allopurinol%22 %22posaconazole%22 %22rasburicase%22 %22pentostatin%22 %22ertapenem%22 %22pantoprazole%22 %22morphine%22 %22lenalidomide%22 %22cetuximab%22 %22mercaptopurine%22 %22foscarnet%22 %22tocilizumab%22 %22tocilizumab%22 %22aldesleukin%22 %22amsacrine%22 %22propofol%22 %22hydromorphone%22 %22cabazitaxel%22 %22dexrazoxane%22 %22pomalidomide%22 %22deferiprone%22 %22argatroban%22 %22trabectedin%22 %22sirolimus%22 %22ixabepilone%22 %22treprostinil%22 %22dolasetron%22 %22dexmedetomidine%22 %22saccharated iron oxide%22 %22scopolamine%22 %22ponatinib%22 %22aprepitant%22 %22iron, multivitamins and folic acid%22 %22everolimus%22 %22teniposide%22 %22cidofovir%22 %22sargramostim%22 %22lepirudin%22 %22muromonab-cd3%22 %22tretinoin%22 %22ofloxacin%22 %22febuxostat%22 %22ketoprofen%22 %22panitumumab%22 %22romidepsin%22 %22panobinostat%22 %22flurbiprofen%22 %22glutamine%22 %22ketorolac%22 %22ofatumumab%22 %22nitric oxide%22 %22fosphenytoin%22 %22etodolac%22 %22hyoscyamine%22 %22strontium (89sr) chloride%22 %22interferon alfacon-1%22 %22alglucosidase alfa%22 %22bexarotene%22 %22felbamate%22 %22vinflunine%22 %22sodium aurothiomalate%22 %22methylnaltrexone bromide%22 %22maraviroc%22 %22risedronic acid%22 %22daptomycin%22 %22treprostinil%22 %22canagliflozin%22 %22abiraterone%22 %22interferon beta-1b%22 %22anidulafungin%22", 
"set-drugs-023-include": "(%22doxorubicin%22) and ( %22cyclophosphamide%22)", 
"set-drugs-023-name": "Ch-doxorubicin + cyclophosphamide", 
"set-drugs-024-exclude": "%22meropenem%22 %22azacitidine%22 %22amphotericin b%22 %22micafungin%22 %22busulfan%22 %22gemtuzumab ozogamicin%22 %22clofarabine%22 %22rituximab%22 %22mycophenolic acid%22 %22linezolid%22 %22ganciclovir%22 %22caspofungin%22 %22tigecycline%22 %22tacrolimus%22 %22thiotepa%22 %22voriconazole%22 %22paricalcitol%22 %22bortezomib%22 %22ciclosporin%22 %22basiliximab%22 %22vorinostat%22 %22valganciclovir%22 %22thalidomide%22 %22alemtuzumab%22 %22prednisone%22 %22daclizumab%22 %22epoprostenol%22 %22daptomycin%22 %22allopurinol%22 %22posaconazole%22 %22rasburicase%22 %22pentostatin%22 %22ertapenem%22 %22pantoprazole%22 %22morphine%22 %22lenalidomide%22 %22cetuximab%22 %22mercaptopurine%22 %22foscarnet%22 %22tocilizumab%22 %22tocilizumab%22 %22aldesleukin%22 %22amsacrine%22 %22propofol%22 %22hydromorphone%22 %22cabazitaxel%22 %22dexrazoxane%22 %22pomalidomide%22 %22deferiprone%22 %22argatroban%22 %22trabectedin%22 %22sirolimus%22 %22ixabepilone%22 %22treprostinil%22 %22dolasetron%22 %22dexmedetomidine%22 %22saccharated iron oxide%22 %22scopolamine%22 %22ponatinib%22 %22aprepitant%22 %22iron, multivitamins and folic acid%22 %22everolimus%22 %22teniposide%22 %22cidofovir%22 %22sargramostim%22 %22lepirudin%22 %22muromonab-cd3%22 %22tretinoin%22 %22ofloxacin%22 %22febuxostat%22 %22ketoprofen%22 %22panitumumab%22 %22romidepsin%22 %22panobinostat%22 %22flurbiprofen%22 %22glutamine%22 %22ketorolac%22 %22ofatumumab%22 %22nitric oxide%22 %22fosphenytoin%22 %22etodolac%22 %22hyoscyamine%22 %22strontium (89sr) chloride%22 %22interferon alfacon-1%22 %22alglucosidase alfa%22 %22bexarotene%22 %22felbamate%22 %22vinflunine%22 %22sodium aurothiomalate%22 %22methylnaltrexone bromide%22 %22maraviroc%22 %22risedronic acid%22 %22daptomycin%22 %22treprostinil%22 %22canagliflozin%22 %22abiraterone%22 %22interferon beta-1b%22 %22anidulafungin%22", 
"set-drugs-024-include": "%22oxaliplatin%22", 
"set-drugs-024-name": "Ch-oxaliplatin", 
"set-drugs-025-exclude": "%22meropenem%22 %22azacitidine%22 %22amphotericin b%22 %22micafungin%22 %22busulfan%22 %22gemtuzumab ozogamicin%22 %22clofarabine%22 %22rituximab%22 %22mycophenolic acid%22 %22linezolid%22 %22ganciclovir%22 %22caspofungin%22 %22tigecycline%22 %22tacrolimus%22 %22thiotepa%22 %22voriconazole%22 %22paricalcitol%22 %22bortezomib%22 %22ciclosporin%22 %22basiliximab%22 %22vorinostat%22 %22valganciclovir%22 %22thalidomide%22 %22alemtuzumab%22 %22prednisone%22 %22daclizumab%22 %22epoprostenol%22 %22daptomycin%22 %22allopurinol%22 %22posaconazole%22 %22rasburicase%22 %22pentostatin%22 %22ertapenem%22 %22pantoprazole%22 %22morphine%22 %22lenalidomide%22 %22cetuximab%22 %22mercaptopurine%22 %22foscarnet%22 %22tocilizumab%22 %22tocilizumab%22 %22aldesleukin%22 %22amsacrine%22 %22propofol%22 %22hydromorphone%22 %22cabazitaxel%22 %22dexrazoxane%22 %22pomalidomide%22 %22deferiprone%22 %22argatroban%22 %22trabectedin%22 %22sirolimus%22 %22ixabepilone%22 %22treprostinil%22 %22dolasetron%22 %22dexmedetomidine%22 %22saccharated iron oxide%22 %22scopolamine%22 %22ponatinib%22 %22aprepitant%22 %22iron, multivitamins and folic acid%22 %22everolimus%22 %22teniposide%22 %22cidofovir%22 %22sargramostim%22 %22lepirudin%22 %22muromonab-cd3%22 %22tretinoin%22 %22ofloxacin%22 %22febuxostat%22 %22ketoprofen%22 %22panitumumab%22 %22romidepsin%22 %22panobinostat%22 %22flurbiprofen%22 %22glutamine%22 %22ketorolac%22 %22ofatumumab%22 %22nitric oxide%22 %22fosphenytoin%22 %22etodolac%22 %22hyoscyamine%22 %22strontium (89sr) chloride%22 %22interferon alfacon-1%22 %22alglucosidase alfa%22 %22bexarotene%22 %22felbamate%22 %22vinflunine%22 %22sodium aurothiomalate%22 %22methylnaltrexone bromide%22 %22maraviroc%22 %22risedronic acid%22 %22daptomycin%22 %22treprostinil%22 %22canagliflozin%22 %22abiraterone%22 %22interferon beta-1b%22 %22anidulafungin%22", 
"set-drugs-025-include": "(%22cyclophosphamide%22) and ( %22methotrexate%22) and ( %22fluorouracil%22)", 
"set-drugs-025-name": "Ch-cyclophosphamide + methotrexate + fluorouracil", 
"set-drugs-026-exclude": "%22meropenem%22 %22azacitidine%22 %22amphotericin b%22 %22micafungin%22 %22busulfan%22 %22gemtuzumab ozogamicin%22 %22clofarabine%22 %22rituximab%22 %22mycophenolic acid%22 %22linezolid%22 %22ganciclovir%22 %22caspofungin%22 %22tigecycline%22 %22tacrolimus%22 %22thiotepa%22 %22voriconazole%22 %22paricalcitol%22 %22bortezomib%22 %22ciclosporin%22 %22basiliximab%22 %22vorinostat%22 %22valganciclovir%22 %22thalidomide%22 %22alemtuzumab%22 %22prednisone%22 %22daclizumab%22 %22epoprostenol%22 %22daptomycin%22 %22allopurinol%22 %22posaconazole%22 %22rasburicase%22 %22pentostatin%22 %22ertapenem%22 %22pantoprazole%22 %22morphine%22 %22lenalidomide%22 %22cetuximab%22 %22mercaptopurine%22 %22foscarnet%22 %22tocilizumab%22 %22tocilizumab%22 %22aldesleukin%22 %22amsacrine%22 %22propofol%22 %22hydromorphone%22 %22cabazitaxel%22 %22dexrazoxane%22 %22pomalidomide%22 %22deferiprone%22 %22argatroban%22 %22trabectedin%22 %22sirolimus%22 %22ixabepilone%22 %22treprostinil%22 %22dolasetron%22 %22dexmedetomidine%22 %22saccharated iron oxide%22 %22scopolamine%22 %22ponatinib%22 %22aprepitant%22 %22iron, multivitamins and folic acid%22 %22everolimus%22 %22teniposide%22 %22cidofovir%22 %22sargramostim%22 %22lepirudin%22 %22muromonab-cd3%22 %22tretinoin%22 %22ofloxacin%22 %22febuxostat%22 %22ketoprofen%22 %22panitumumab%22 %22romidepsin%22 %22panobinostat%22 %22flurbiprofen%22 %22glutamine%22 %22ketorolac%22 %22ofatumumab%22 %22nitric oxide%22 %22fosphenytoin%22 %22etodolac%22 %22hyoscyamine%22 %22strontium (89sr) chloride%22 %22interferon alfacon-1%22 %22alglucosidase alfa%22 %22bexarotene%22 %22felbamate%22 %22vinflunine%22 %22sodium aurothiomalate%22 %22methylnaltrexone bromide%22 %22maraviroc%22 %22risedronic acid%22 %22daptomycin%22 %22treprostinil%22 %22canagliflozin%22 %22abiraterone%22 %22interferon beta-1b%22 %22anidulafungin%22", 
"set-drugs-026-include": "(%22epirubicin%22) and ( %22cyclophosphamide%22)", 
"set-drugs-026-name": "Ch-epirubicin + cyclophosphamide", 
"set-drugs-027-exclude": "%22meropenem%22 %22azacitidine%22 %22amphotericin b%22 %22micafungin%22 %22busulfan%22 %22gemtuzumab ozogamicin%22 %22clofarabine%22 %22rituximab%22 %22mycophenolic acid%22 %22linezolid%22 %22ganciclovir%22 %22caspofungin%22 %22tigecycline%22 %22tacrolimus%22 %22thiotepa%22 %22voriconazole%22 %22paricalcitol%22 %22bortezomib%22 %22ciclosporin%22 %22basiliximab%22 %22vorinostat%22 %22valganciclovir%22 %22thalidomide%22 %22alemtuzumab%22 %22prednisone%22 %22daclizumab%22 %22epoprostenol%22 %22daptomycin%22 %22allopurinol%22 %22posaconazole%22 %22rasburicase%22 %22pentostatin%22 %22ertapenem%22 %22pantoprazole%22 %22morphine%22 %22lenalidomide%22 %22cetuximab%22 %22mercaptopurine%22 %22foscarnet%22 %22tocilizumab%22 %22tocilizumab%22 %22aldesleukin%22 %22amsacrine%22 %22propofol%22 %22hydromorphone%22 %22cabazitaxel%22 %22dexrazoxane%22 %22pomalidomide%22 %22deferiprone%22 %22argatroban%22 %22trabectedin%22 %22sirolimus%22 %22ixabepilone%22 %22treprostinil%22 %22dolasetron%22 %22dexmedetomidine%22 %22saccharated iron oxide%22 %22scopolamine%22 %22ponatinib%22 %22aprepitant%22 %22iron, multivitamins and folic acid%22 %22everolimus%22 %22teniposide%22 %22cidofovir%22 %22sargramostim%22 %22lepirudin%22 %22muromonab-cd3%22 %22tretinoin%22 %22ofloxacin%22 %22febuxostat%22 %22ketoprofen%22 %22panitumumab%22 %22romidepsin%22 %22panobinostat%22 %22flurbiprofen%22 %22glutamine%22 %22ketorolac%22 %22ofatumumab%22 %22nitric oxide%22 %22fosphenytoin%22 %22etodolac%22 %22hyoscyamine%22 %22strontium (89sr) chloride%22 %22interferon alfacon-1%22 %22alglucosidase alfa%22 %22bexarotene%22 %22felbamate%22 %22vinflunine%22 %22sodium aurothiomalate%22 %22methylnaltrexone bromide%22 %22maraviroc%22 %22risedronic acid%22 %22daptomycin%22 %22treprostinil%22 %22canagliflozin%22 %22abiraterone%22 %22interferon beta-1b%22 %22anidulafungin%22", 
"set-drugs-027-include": "(%22docetaxel%22) and ( %22capecitabine%22)", 
"set-drugs-027-name": "Ch-docetaxel + capecitabine", 
"set-drugs-028-exclude": "%22meropenem%22 %22azacitidine%22 %22amphotericin b%22 %22micafungin%22 %22busulfan%22 %22gemtuzumab ozogamicin%22 %22clofarabine%22 %22rituximab%22 %22mycophenolic acid%22 %22linezolid%22 %22ganciclovir%22 %22caspofungin%22 %22tigecycline%22 %22tacrolimus%22 %22thiotepa%22 %22voriconazole%22 %22paricalcitol%22 %22bortezomib%22 %22ciclosporin%22 %22basiliximab%22 %22vorinostat%22 %22valganciclovir%22 %22thalidomide%22 %22alemtuzumab%22 %22prednisone%22 %22daclizumab%22 %22epoprostenol%22 %22daptomycin%22 %22allopurinol%22 %22posaconazole%22 %22rasburicase%22 %22pentostatin%22 %22ertapenem%22 %22pantoprazole%22 %22morphine%22 %22lenalidomide%22 %22cetuximab%22 %22mercaptopurine%22 %22foscarnet%22 %22tocilizumab%22 %22tocilizumab%22 %22aldesleukin%22 %22amsacrine%22 %22propofol%22 %22hydromorphone%22 %22cabazitaxel%22 %22dexrazoxane%22 %22pomalidomide%22 %22deferiprone%22 %22argatroban%22 %22trabectedin%22 %22sirolimus%22 %22ixabepilone%22 %22treprostinil%22 %22dolasetron%22 %22dexmedetomidine%22 %22saccharated iron oxide%22 %22scopolamine%22 %22ponatinib%22 %22aprepitant%22 %22iron, multivitamins and folic acid%22 %22everolimus%22 %22teniposide%22 %22cidofovir%22 %22sargramostim%22 %22lepirudin%22 %22muromonab-cd3%22 %22tretinoin%22 %22ofloxacin%22 %22febuxostat%22 %22ketoprofen%22 %22panitumumab%22 %22romidepsin%22 %22panobinostat%22 %22flurbiprofen%22 %22glutamine%22 %22ketorolac%22 %22ofatumumab%22 %22nitric oxide%22 %22fosphenytoin%22 %22etodolac%22 %22hyoscyamine%22 %22strontium (89sr) chloride%22 %22interferon alfacon-1%22 %22alglucosidase alfa%22 %22bexarotene%22 %22felbamate%22 %22vinflunine%22 %22sodium aurothiomalate%22 %22methylnaltrexone bromide%22 %22maraviroc%22 %22risedronic acid%22 %22daptomycin%22 %22treprostinil%22 %22canagliflozin%22 %22abiraterone%22 %22interferon beta-1b%22 %22anidulafungin%22", 
"set-drugs-028-include": "(%22gemcitabine%22) and ( %22paclitaxel%22)", 
"set-drugs-028-name": "Ch-gemcitabine + paclitaxel", 
"set-drugs-029-exclude": "%22meropenem%22 %22azacitidine%22 %22amphotericin b%22 %22micafungin%22 %22busulfan%22 %22gemtuzumab ozogamicin%22 %22clofarabine%22 %22rituximab%22 %22mycophenolic acid%22 %22linezolid%22 %22ganciclovir%22 %22caspofungin%22 %22tigecycline%22 %22tacrolimus%22 %22thiotepa%22 %22voriconazole%22 %22paricalcitol%22 %22bortezomib%22 %22ciclosporin%22 %22basiliximab%22 %22vorinostat%22 %22valganciclovir%22 %22thalidomide%22 %22alemtuzumab%22 %22prednisone%22 %22daclizumab%22 %22epoprostenol%22 %22daptomycin%22 %22allopurinol%22 %22posaconazole%22 %22rasburicase%22 %22pentostatin%22 %22ertapenem%22 %22pantoprazole%22 %22morphine%22 %22lenalidomide%22 %22cetuximab%22 %22mercaptopurine%22 %22foscarnet%22 %22tocilizumab%22 %22tocilizumab%22 %22aldesleukin%22 %22amsacrine%22 %22propofol%22 %22hydromorphone%22 %22cabazitaxel%22 %22dexrazoxane%22 %22pomalidomide%22 %22deferiprone%22 %22argatroban%22 %22trabectedin%22 %22sirolimus%22 %22ixabepilone%22 %22treprostinil%22 %22dolasetron%22 %22dexmedetomidine%22 %22saccharated iron oxide%22 %22scopolamine%22 %22ponatinib%22 %22aprepitant%22 %22iron, multivitamins and folic acid%22 %22everolimus%22 %22teniposide%22 %22cidofovir%22 %22sargramostim%22 %22lepirudin%22 %22muromonab-cd3%22 %22tretinoin%22 %22ofloxacin%22 %22febuxostat%22 %22ketoprofen%22 %22panitumumab%22 %22romidepsin%22 %22panobinostat%22 %22flurbiprofen%22 %22glutamine%22 %22ketorolac%22 %22ofatumumab%22 %22nitric oxide%22 %22fosphenytoin%22 %22etodolac%22 %22hyoscyamine%22 %22strontium (89sr) chloride%22 %22interferon alfacon-1%22 %22alglucosidase alfa%22 %22bexarotene%22 %22felbamate%22 %22vinflunine%22 %22sodium aurothiomalate%22 %22methylnaltrexone bromide%22 %22maraviroc%22 %22risedronic acid%22 %22daptomycin%22 %22treprostinil%22 %22canagliflozin%22 %22abiraterone%22 %22interferon beta-1b%22 %22anidulafungin%22", 
"set-drugs-029-include": "(%22gemcitabine%22) and ( %22carboplatin%22)", 
"set-drugs-029-name": "Ch-gemcitabine + carboplatin", 
"set-drugs-030-exclude": "%22meropenem%22 %22azacitidine%22 %22amphotericin b%22 %22micafungin%22 %22busulfan%22 %22gemtuzumab ozogamicin%22 %22clofarabine%22 %22rituximab%22 %22mycophenolic acid%22 %22linezolid%22 %22ganciclovir%22 %22caspofungin%22 %22tigecycline%22 %22tacrolimus%22 %22thiotepa%22 %22voriconazole%22 %22paricalcitol%22 %22bortezomib%22 %22ciclosporin%22 %22basiliximab%22 %22vorinostat%22 %22valganciclovir%22 %22thalidomide%22 %22alemtuzumab%22 %22prednisone%22 %22daclizumab%22 %22epoprostenol%22 %22daptomycin%22 %22allopurinol%22 %22posaconazole%22 %22rasburicase%22 %22pentostatin%22 %22ertapenem%22 %22pantoprazole%22 %22morphine%22 %22lenalidomide%22 %22cetuximab%22 %22mercaptopurine%22 %22foscarnet%22 %22tocilizumab%22 %22tocilizumab%22 %22aldesleukin%22 %22amsacrine%22 %22propofol%22 %22hydromorphone%22 %22cabazitaxel%22 %22dexrazoxane%22 %22pomalidomide%22 %22deferiprone%22 %22argatroban%22 %22trabectedin%22 %22sirolimus%22 %22ixabepilone%22 %22treprostinil%22 %22dolasetron%22 %22dexmedetomidine%22 %22saccharated iron oxide%22 %22scopolamine%22 %22ponatinib%22 %22aprepitant%22 %22iron, multivitamins and folic acid%22 %22everolimus%22 %22teniposide%22 %22cidofovir%22 %22sargramostim%22 %22lepirudin%22 %22muromonab-cd3%22 %22tretinoin%22 %22ofloxacin%22 %22febuxostat%22 %22ketoprofen%22 %22panitumumab%22 %22romidepsin%22 %22panobinostat%22 %22flurbiprofen%22 %22glutamine%22 %22ketorolac%22 %22ofatumumab%22 %22nitric oxide%22 %22fosphenytoin%22 %22etodolac%22 %22hyoscyamine%22 %22strontium (89sr) chloride%22 %22interferon alfacon-1%22 %22alglucosidase alfa%22 %22bexarotene%22 %22felbamate%22 %22vinflunine%22 %22sodium aurothiomalate%22 %22methylnaltrexone bromide%22 %22maraviroc%22 %22risedronic acid%22 %22daptomycin%22 %22treprostinil%22 %22canagliflozin%22 %22abiraterone%22 %22interferon beta-1b%22 %22anidulafungin%22", 
"set-drugs-030-include": "(%22carboplatin%22) and ( %22paclitaxel%22)", 
"set-drugs-030-name": "Ch-carboplatin + paclitaxel", 
"set-drugs-031-exclude": "%22meropenem%22 %22azacitidine%22 %22amphotericin b%22 %22micafungin%22 %22busulfan%22 %22gemtuzumab ozogamicin%22 %22clofarabine%22 %22rituximab%22 %22mycophenolic acid%22 %22linezolid%22 %22ganciclovir%22 %22caspofungin%22 %22tigecycline%22 %22tacrolimus%22 %22thiotepa%22 %22voriconazole%22 %22paricalcitol%22 %22bortezomib%22 %22ciclosporin%22 %22basiliximab%22 %22vorinostat%22 %22valganciclovir%22 %22thalidomide%22 %22alemtuzumab%22 %22prednisone%22 %22daclizumab%22 %22epoprostenol%22 %22daptomycin%22 %22allopurinol%22 %22posaconazole%22 %22rasburicase%22 %22pentostatin%22 %22ertapenem%22 %22pantoprazole%22 %22morphine%22 %22lenalidomide%22 %22cetuximab%22 %22mercaptopurine%22 %22foscarnet%22 %22tocilizumab%22 %22tocilizumab%22 %22aldesleukin%22 %22amsacrine%22 %22propofol%22 %22hydromorphone%22 %22cabazitaxel%22 %22dexrazoxane%22 %22pomalidomide%22 %22deferiprone%22 %22argatroban%22 %22trabectedin%22 %22sirolimus%22 %22ixabepilone%22 %22treprostinil%22 %22dolasetron%22 %22dexmedetomidine%22 %22saccharated iron oxide%22 %22scopolamine%22 %22ponatinib%22 %22aprepitant%22 %22iron, multivitamins and folic acid%22 %22everolimus%22 %22teniposide%22 %22cidofovir%22 %22sargramostim%22 %22lepirudin%22 %22muromonab-cd3%22 %22tretinoin%22 %22ofloxacin%22 %22febuxostat%22 %22ketoprofen%22 %22panitumumab%22 %22romidepsin%22 %22panobinostat%22 %22flurbiprofen%22 %22glutamine%22 %22ketorolac%22 %22ofatumumab%22 %22nitric oxide%22 %22fosphenytoin%22 %22etodolac%22 %22hyoscyamine%22 %22strontium (89sr) chloride%22 %22interferon alfacon-1%22 %22alglucosidase alfa%22 %22bexarotene%22 %22felbamate%22 %22vinflunine%22 %22sodium aurothiomalate%22 %22methylnaltrexone bromide%22 %22maraviroc%22 %22risedronic acid%22 %22daptomycin%22 %22treprostinil%22 %22canagliflozin%22 %22abiraterone%22 %22interferon beta-1b%22 %22anidulafungin%22", 
"set-drugs-031-include": "(%22vincristine%22) and ( %22prednisone%22)", 
"set-drugs-031-name": "Ch-vincristine + prednisone", 
"set-drugs-032-exclude": "%22meropenem%22 %22azacitidine%22 %22amphotericin b%22 %22micafungin%22 %22busulfan%22 %22gemtuzumab ozogamicin%22 %22clofarabine%22 %22rituximab%22 %22mycophenolic acid%22 %22linezolid%22 %22ganciclovir%22 %22caspofungin%22 %22tigecycline%22 %22tacrolimus%22 %22thiotepa%22 %22voriconazole%22 %22paricalcitol%22 %22bortezomib%22 %22ciclosporin%22 %22basiliximab%22 %22vorinostat%22 %22valganciclovir%22 %22thalidomide%22 %22alemtuzumab%22 %22prednisone%22 %22daclizumab%22 %22epoprostenol%22 %22daptomycin%22 %22allopurinol%22 %22posaconazole%22 %22rasburicase%22 %22pentostatin%22 %22ertapenem%22 %22pantoprazole%22 %22morphine%22 %22lenalidomide%22 %22cetuximab%22 %22mercaptopurine%22 %22foscarnet%22 %22tocilizumab%22 %22tocilizumab%22 %22aldesleukin%22 %22amsacrine%22 %22propofol%22 %22hydromorphone%22 %22cabazitaxel%22 %22dexrazoxane%22 %22pomalidomide%22 %22deferiprone%22 %22argatroban%22 %22trabectedin%22 %22sirolimus%22 %22ixabepilone%22 %22treprostinil%22 %22dolasetron%22 %22dexmedetomidine%22 %22saccharated iron oxide%22 %22scopolamine%22 %22ponatinib%22 %22aprepitant%22 %22iron, multivitamins and folic acid%22 %22everolimus%22 %22teniposide%22 %22cidofovir%22 %22sargramostim%22 %22lepirudin%22 %22muromonab-cd3%22 %22tretinoin%22 %22ofloxacin%22 %22febuxostat%22 %22ketoprofen%22 %22panitumumab%22 %22romidepsin%22 %22panobinostat%22 %22flurbiprofen%22 %22glutamine%22 %22ketorolac%22 %22ofatumumab%22 %22nitric oxide%22 %22fosphenytoin%22 %22etodolac%22 %22hyoscyamine%22 %22strontium (89sr) chloride%22 %22interferon alfacon-1%22 %22alglucosidase alfa%22 %22bexarotene%22 %22felbamate%22 %22vinflunine%22 %22sodium aurothiomalate%22 %22methylnaltrexone bromide%22 %22maraviroc%22 %22risedronic acid%22 %22daptomycin%22 %22treprostinil%22 %22canagliflozin%22 %22abiraterone%22 %22interferon beta-1b%22 %22anidulafungin%22", 
"set-drugs-032-include": "(%22vincristine%22) and ( %22prednisone%22) and (%22methotrexate%22) and (%22mercaptopurine%22)", 
"set-drugs-032-name": "Ch-vincristine + prednisone + methotrexate + mercaptopurine", 
"set-drugs-033-exclude": "%22meropenem%22 %22azacitidine%22 %22amphotericin b%22 %22micafungin%22 %22busulfan%22 %22gemtuzumab ozogamicin%22 %22clofarabine%22 %22rituximab%22 %22mycophenolic acid%22 %22linezolid%22 %22ganciclovir%22 %22caspofungin%22 %22tigecycline%22 %22tacrolimus%22 %22thiotepa%22 %22voriconazole%22 %22paricalcitol%22 %22bortezomib%22 %22ciclosporin%22 %22basiliximab%22 %22vorinostat%22 %22valganciclovir%22 %22thalidomide%22 %22alemtuzumab%22 %22prednisone%22 %22daclizumab%22 %22epoprostenol%22 %22daptomycin%22 %22allopurinol%22 %22posaconazole%22 %22rasburicase%22 %22pentostatin%22 %22ertapenem%22 %22pantoprazole%22 %22morphine%22 %22lenalidomide%22 %22cetuximab%22 %22mercaptopurine%22 %22foscarnet%22 %22tocilizumab%22 %22tocilizumab%22 %22aldesleukin%22 %22amsacrine%22 %22propofol%22 %22hydromorphone%22 %22cabazitaxel%22 %22dexrazoxane%22 %22pomalidomide%22 %22deferiprone%22 %22argatroban%22 %22trabectedin%22 %22sirolimus%22 %22ixabepilone%22 %22treprostinil%22 %22dolasetron%22 %22dexmedetomidine%22 %22saccharated iron oxide%22 %22scopolamine%22 %22ponatinib%22 %22aprepitant%22 %22iron, multivitamins and folic acid%22 %22everolimus%22 %22teniposide%22 %22cidofovir%22 %22sargramostim%22 %22lepirudin%22 %22muromonab-cd3%22 %22tretinoin%22 %22ofloxacin%22 %22febuxostat%22 %22ketoprofen%22 %22panitumumab%22 %22romidepsin%22 %22panobinostat%22 %22flurbiprofen%22 %22glutamine%22 %22ketorolac%22 %22ofatumumab%22 %22nitric oxide%22 %22fosphenytoin%22 %22etodolac%22 %22hyoscyamine%22 %22strontium (89sr) chloride%22 %22interferon alfacon-1%22 %22alglucosidase alfa%22 %22bexarotene%22 %22felbamate%22 %22vinflunine%22 %22sodium aurothiomalate%22 %22methylnaltrexone bromide%22 %22maraviroc%22 %22risedronic acid%22 %22daptomycin%22 %22treprostinil%22 %22canagliflozin%22 %22abiraterone%22 %22interferon beta-1b%22 %22anidulafungin%22", 
"set-drugs-033-include": "(%22dexamethasone%22) and ( %22vincristine%22) and ( %22cyclophosphamide%22) and ( %22cytarabine%22) and (%22doxorubicin%22)", 
"set-drugs-033-name": "Ch-dexamethasone + vincristine + cyclophosphamide + cytarabine + doxorubicin", 
"set-drugs-034-exclude": "%22meropenem%22 %22azacitidine%22 %22amphotericin b%22 %22micafungin%22 %22busulfan%22 %22gemtuzumab ozogamicin%22 %22clofarabine%22 %22rituximab%22 %22mycophenolic acid%22 %22linezolid%22 %22ganciclovir%22 %22caspofungin%22 %22tigecycline%22 %22tacrolimus%22 %22thiotepa%22 %22voriconazole%22 %22paricalcitol%22 %22bortezomib%22 %22ciclosporin%22 %22basiliximab%22 %22vorinostat%22 %22valganciclovir%22 %22thalidomide%22 %22alemtuzumab%22 %22prednisone%22 %22daclizumab%22 %22epoprostenol%22 %22daptomycin%22 %22allopurinol%22 %22posaconazole%22 %22rasburicase%22 %22pentostatin%22 %22ertapenem%22 %22pantoprazole%22 %22morphine%22 %22lenalidomide%22 %22cetuximab%22 %22mercaptopurine%22 %22foscarnet%22 %22tocilizumab%22 %22tocilizumab%22 %22aldesleukin%22 %22amsacrine%22 %22propofol%22 %22hydromorphone%22 %22cabazitaxel%22 %22dexrazoxane%22 %22pomalidomide%22 %22deferiprone%22 %22argatroban%22 %22trabectedin%22 %22sirolimus%22 %22ixabepilone%22 %22treprostinil%22 %22dolasetron%22 %22dexmedetomidine%22 %22saccharated iron oxide%22 %22scopolamine%22 %22ponatinib%22 %22aprepitant%22 %22iron, multivitamins and folic acid%22 %22everolimus%22 %22teniposide%22 %22cidofovir%22 %22sargramostim%22 %22lepirudin%22 %22muromonab-cd3%22 %22tretinoin%22 %22ofloxacin%22 %22febuxostat%22 %22ketoprofen%22 %22panitumumab%22 %22romidepsin%22 %22panobinostat%22 %22flurbiprofen%22 %22glutamine%22 %22ketorolac%22 %22ofatumumab%22 %22nitric oxide%22 %22fosphenytoin%22 %22etodolac%22 %22hyoscyamine%22 %22strontium (89sr) chloride%22 %22interferon alfacon-1%22 %22alglucosidase alfa%22 %22bexarotene%22 %22felbamate%22 %22vinflunine%22 %22sodium aurothiomalate%22 %22methylnaltrexone bromide%22 %22maraviroc%22 %22risedronic acid%22 %22daptomycin%22 %22treprostinil%22 %22canagliflozin%22 %22abiraterone%22 %22interferon beta-1b%22 %22anidulafungin%22", 
"set-drugs-034-include": "(%22methotrexate%22) and ( %22cytarabine%22)", 
"set-drugs-034-name": "Ch-methotrexate + cytarabine", 
"set-drugs-035-exclude": "%22meropenem%22 %22azacitidine%22 %22amphotericin b%22 %22micafungin%22 %22busulfan%22 %22gemtuzumab ozogamicin%22 %22clofarabine%22 %22rituximab%22 %22mycophenolic acid%22 %22linezolid%22 %22ganciclovir%22 %22caspofungin%22 %22tigecycline%22 %22tacrolimus%22 %22thiotepa%22 %22voriconazole%22 %22paricalcitol%22 %22bortezomib%22 %22ciclosporin%22 %22basiliximab%22 %22vorinostat%22 %22valganciclovir%22 %22thalidomide%22 %22alemtuzumab%22 %22prednisone%22 %22daclizumab%22 %22epoprostenol%22 %22daptomycin%22 %22allopurinol%22 %22posaconazole%22 %22rasburicase%22 %22pentostatin%22 %22ertapenem%22 %22pantoprazole%22 %22morphine%22 %22lenalidomide%22 %22cetuximab%22 %22mercaptopurine%22 %22foscarnet%22 %22tocilizumab%22 %22tocilizumab%22 %22aldesleukin%22 %22amsacrine%22 %22propofol%22 %22hydromorphone%22 %22cabazitaxel%22 %22dexrazoxane%22 %22pomalidomide%22 %22deferiprone%22 %22argatroban%22 %22trabectedin%22 %22sirolimus%22 %22ixabepilone%22 %22treprostinil%22 %22dolasetron%22 %22dexmedetomidine%22 %22saccharated iron oxide%22 %22scopolamine%22 %22ponatinib%22 %22aprepitant%22 %22iron, multivitamins and folic acid%22 %22everolimus%22 %22teniposide%22 %22cidofovir%22 %22sargramostim%22 %22lepirudin%22 %22muromonab-cd3%22 %22tretinoin%22 %22ofloxacin%22 %22febuxostat%22 %22ketoprofen%22 %22panitumumab%22 %22romidepsin%22 %22panobinostat%22 %22flurbiprofen%22 %22glutamine%22 %22ketorolac%22 %22ofatumumab%22 %22nitric oxide%22 %22fosphenytoin%22 %22etodolac%22 %22hyoscyamine%22 %22strontium (89sr) chloride%22 %22interferon alfacon-1%22 %22alglucosidase alfa%22 %22bexarotene%22 %22felbamate%22 %22vinflunine%22 %22sodium aurothiomalate%22 %22methylnaltrexone bromide%22 %22maraviroc%22 %22risedronic acid%22 %22daptomycin%22 %22treprostinil%22 %22canagliflozin%22 %22abiraterone%22 %22interferon beta-1b%22 %22anidulafungin%22", 
"set-drugs-035-include": "( %22dexamethasone%22) and ( %22vincristine%22) and ( %22cytarabine%22) and (%22methotrexate%22) and ( %22asparaginase%22) and (%22doxorubicin%22)", 
"set-drugs-035-name": "Ch-dexamethasone + vincristine + cytarabine + methotrexate +asparaginase +doxorubicin", 
"set-drugs-036-exclude": "%22meropenem%22 %22azacitidine%22 %22amphotericin b%22 %22micafungin%22 %22busulfan%22 %22gemtuzumab ozogamicin%22 %22clofarabine%22 %22rituximab%22 %22mycophenolic acid%22 %22linezolid%22 %22ganciclovir%22 %22caspofungin%22 %22tigecycline%22 %22tacrolimus%22 %22thiotepa%22 %22voriconazole%22 %22paricalcitol%22 %22bortezomib%22 %22ciclosporin%22 %22basiliximab%22 %22vorinostat%22 %22valganciclovir%22 %22thalidomide%22 %22alemtuzumab%22 %22prednisone%22 %22daclizumab%22 %22epoprostenol%22 %22daptomycin%22 %22allopurinol%22 %22posaconazole%22 %22rasburicase%22 %22pentostatin%22 %22ertapenem%22 %22pantoprazole%22 %22morphine%22 %22lenalidomide%22 %22cetuximab%22 %22mercaptopurine%22 %22foscarnet%22 %22tocilizumab%22 %22tocilizumab%22 %22aldesleukin%22 %22amsacrine%22 %22propofol%22 %22hydromorphone%22 %22cabazitaxel%22 %22dexrazoxane%22 %22pomalidomide%22 %22deferiprone%22 %22argatroban%22 %22trabectedin%22 %22sirolimus%22 %22ixabepilone%22 %22treprostinil%22 %22dolasetron%22 %22dexmedetomidine%22 %22saccharated iron oxide%22 %22scopolamine%22 %22ponatinib%22 %22aprepitant%22 %22iron, multivitamins and folic acid%22 %22everolimus%22 %22teniposide%22 %22cidofovir%22 %22sargramostim%22 %22lepirudin%22 %22muromonab-cd3%22 %22tretinoin%22 %22ofloxacin%22 %22febuxostat%22 %22ketoprofen%22 %22panitumumab%22 %22romidepsin%22 %22panobinostat%22 %22flurbiprofen%22 %22glutamine%22 %22ketorolac%22 %22ofatumumab%22 %22nitric oxide%22 %22fosphenytoin%22 %22etodolac%22 %22hyoscyamine%22 %22strontium (89sr) chloride%22 %22interferon alfacon-1%22 %22alglucosidase alfa%22 %22bexarotene%22 %22felbamate%22 %22vinflunine%22 %22sodium aurothiomalate%22 %22methylnaltrexone bromide%22 %22maraviroc%22 %22risedronic acid%22 %22daptomycin%22 %22treprostinil%22 %22canagliflozin%22 %22abiraterone%22 %22interferon beta-1b%22 %22anidulafungin%22", 
"set-drugs-036-include": "(%22cyclophosphamide%22) and ( %22daunorubicin%22) and ( %22vincristine%22) and ( %22prednisone%22) and ( %22pegaspargase%22)", 
"set-drugs-036-name": "Ch-cyclophosphamide + daunorubicin + vincristine + prednisone +pegaspargase", 
"set-drugs-037-exclude": "%22meropenem%22 %22azacitidine%22 %22amphotericin b%22 %22micafungin%22 %22busulfan%22 %22gemtuzumab ozogamicin%22 %22clofarabine%22 %22rituximab%22 %22mycophenolic acid%22 %22linezolid%22 %22ganciclovir%22 %22caspofungin%22 %22tigecycline%22 %22tacrolimus%22 %22thiotepa%22 %22voriconazole%22 %22paricalcitol%22 %22bortezomib%22 %22ciclosporin%22 %22basiliximab%22 %22vorinostat%22 %22valganciclovir%22 %22thalidomide%22 %22alemtuzumab%22 %22prednisone%22 %22daclizumab%22 %22epoprostenol%22 %22daptomycin%22 %22allopurinol%22 %22posaconazole%22 %22rasburicase%22 %22pentostatin%22 %22ertapenem%22 %22pantoprazole%22 %22morphine%22 %22lenalidomide%22 %22cetuximab%22 %22mercaptopurine%22 %22foscarnet%22 %22tocilizumab%22 %22tocilizumab%22 %22aldesleukin%22 %22amsacrine%22 %22propofol%22 %22hydromorphone%22 %22cabazitaxel%22 %22dexrazoxane%22 %22pomalidomide%22 %22deferiprone%22 %22argatroban%22 %22trabectedin%22 %22sirolimus%22 %22ixabepilone%22 %22treprostinil%22 %22dolasetron%22 %22dexmedetomidine%22 %22saccharated iron oxide%22 %22scopolamine%22 %22ponatinib%22 %22aprepitant%22 %22iron, multivitamins and folic acid%22 %22everolimus%22 %22teniposide%22 %22cidofovir%22 %22sargramostim%22 %22lepirudin%22 %22muromonab-cd3%22 %22tretinoin%22 %22ofloxacin%22 %22febuxostat%22 %22ketoprofen%22 %22panitumumab%22 %22romidepsin%22 %22panobinostat%22 %22flurbiprofen%22 %22glutamine%22 %22ketorolac%22 %22ofatumumab%22 %22nitric oxide%22 %22fosphenytoin%22 %22etodolac%22 %22hyoscyamine%22 %22strontium (89sr) chloride%22 %22interferon alfacon-1%22 %22alglucosidase alfa%22 %22bexarotene%22 %22felbamate%22 %22vinflunine%22 %22sodium aurothiomalate%22 %22methylnaltrexone bromide%22 %22maraviroc%22 %22risedronic acid%22 %22daptomycin%22 %22treprostinil%22 %22canagliflozin%22 %22abiraterone%22 %22interferon beta-1b%22 %22anidulafungin%22", 
"set-drugs-037-include": "(%22gemcitabine%22) and ( %22cisplatin%22)", 
"set-drugs-037-name": "Ch-gemcitabine + cisplatin", 
"set-drugs-038-exclude": "%22meropenem%22 %22azacitidine%22 %22amphotericin b%22 %22micafungin%22 %22busulfan%22 %22gemtuzumab ozogamicin%22 %22clofarabine%22 %22rituximab%22 %22mycophenolic acid%22 %22linezolid%22 %22ganciclovir%22 %22caspofungin%22 %22tigecycline%22 %22tacrolimus%22 %22thiotepa%22 %22voriconazole%22 %22paricalcitol%22 %22bortezomib%22 %22ciclosporin%22 %22basiliximab%22 %22vorinostat%22 %22valganciclovir%22 %22thalidomide%22 %22alemtuzumab%22 %22prednisone%22 %22daclizumab%22 %22epoprostenol%22 %22daptomycin%22 %22allopurinol%22 %22posaconazole%22 %22rasburicase%22 %22pentostatin%22 %22ertapenem%22 %22pantoprazole%22 %22morphine%22 %22lenalidomide%22 %22cetuximab%22 %22mercaptopurine%22 %22foscarnet%22 %22tocilizumab%22 %22tocilizumab%22 %22aldesleukin%22 %22amsacrine%22 %22propofol%22 %22hydromorphone%22 %22cabazitaxel%22 %22dexrazoxane%22 %22pomalidomide%22 %22deferiprone%22 %22argatroban%22 %22trabectedin%22 %22sirolimus%22 %22ixabepilone%22 %22treprostinil%22 %22dolasetron%22 %22dexmedetomidine%22 %22saccharated iron oxide%22 %22scopolamine%22 %22ponatinib%22 %22aprepitant%22 %22iron, multivitamins and folic acid%22 %22everolimus%22 %22teniposide%22 %22cidofovir%22 %22sargramostim%22 %22lepirudin%22 %22muromonab-cd3%22 %22tretinoin%22 %22ofloxacin%22 %22febuxostat%22 %22ketoprofen%22 %22panitumumab%22 %22romidepsin%22 %22panobinostat%22 %22flurbiprofen%22 %22glutamine%22 %22ketorolac%22 %22ofatumumab%22 %22nitric oxide%22 %22fosphenytoin%22 %22etodolac%22 %22hyoscyamine%22 %22strontium (89sr) chloride%22 %22interferon alfacon-1%22 %22alglucosidase alfa%22 %22bexarotene%22 %22felbamate%22 %22vinflunine%22 %22sodium aurothiomalate%22 %22methylnaltrexone bromide%22 %22maraviroc%22 %22risedronic acid%22 %22daptomycin%22 %22treprostinil%22 %22canagliflozin%22 %22abiraterone%22 %22interferon beta-1b%22 %22anidulafungin%22", 
"set-drugs-038-include": "(%22ifosfamide%22) and ( %22doxorubicin%22) and ( %22gemcitabine%22)", 
"set-drugs-038-name": "Ch-ifosfamide + doxorubicin + gemcitabine", 
"set-drugs-039-exclude": "%22meropenem%22 %22azacitidine%22 %22amphotericin b%22 %22micafungin%22 %22busulfan%22 %22gemtuzumab ozogamicin%22 %22clofarabine%22 %22rituximab%22 %22mycophenolic acid%22 %22linezolid%22 %22ganciclovir%22 %22caspofungin%22 %22tigecycline%22 %22tacrolimus%22 %22thiotepa%22 %22voriconazole%22 %22paricalcitol%22 %22bortezomib%22 %22ciclosporin%22 %22basiliximab%22 %22vorinostat%22 %22valganciclovir%22 %22thalidomide%22 %22alemtuzumab%22 %22prednisone%22 %22daclizumab%22 %22epoprostenol%22 %22daptomycin%22 %22allopurinol%22 %22posaconazole%22 %22rasburicase%22 %22pentostatin%22 %22ertapenem%22 %22pantoprazole%22 %22morphine%22 %22lenalidomide%22 %22cetuximab%22 %22mercaptopurine%22 %22foscarnet%22 %22tocilizumab%22 %22tocilizumab%22 %22aldesleukin%22 %22amsacrine%22 %22propofol%22 %22hydromorphone%22 %22cabazitaxel%22 %22dexrazoxane%22 %22pomalidomide%22 %22deferiprone%22 %22argatroban%22 %22trabectedin%22 %22sirolimus%22 %22ixabepilone%22 %22treprostinil%22 %22dolasetron%22 %22dexmedetomidine%22 %22saccharated iron oxide%22 %22scopolamine%22 %22ponatinib%22 %22aprepitant%22 %22iron, multivitamins and folic acid%22 %22everolimus%22 %22teniposide%22 %22cidofovir%22 %22sargramostim%22 %22lepirudin%22 %22muromonab-cd3%22 %22tretinoin%22 %22ofloxacin%22 %22febuxostat%22 %22ketoprofen%22 %22panitumumab%22 %22romidepsin%22 %22panobinostat%22 %22flurbiprofen%22 %22glutamine%22 %22ketorolac%22 %22ofatumumab%22 %22nitric oxide%22 %22fosphenytoin%22 %22etodolac%22 %22hyoscyamine%22 %22strontium (89sr) chloride%22 %22interferon alfacon-1%22 %22alglucosidase alfa%22 %22bexarotene%22 %22felbamate%22 %22vinflunine%22 %22sodium aurothiomalate%22 %22methylnaltrexone bromide%22 %22maraviroc%22 %22risedronic acid%22 %22daptomycin%22 %22treprostinil%22 %22canagliflozin%22 %22abiraterone%22 %22interferon beta-1b%22 %22anidulafungin%22", 
"set-drugs-039-include": "%22mitomycin%22", 
"set-drugs-039-name": "Ch-mitomycin", 
"set-drugs-040-exclude": "%22meropenem%22 %22azacitidine%22 %22amphotericin b%22 %22micafungin%22 %22busulfan%22 %22gemtuzumab ozogamicin%22 %22clofarabine%22 %22rituximab%22 %22mycophenolic acid%22 %22linezolid%22 %22ganciclovir%22 %22caspofungin%22 %22tigecycline%22 %22tacrolimus%22 %22thiotepa%22 %22voriconazole%22 %22paricalcitol%22 %22bortezomib%22 %22ciclosporin%22 %22basiliximab%22 %22vorinostat%22 %22valganciclovir%22 %22thalidomide%22 %22alemtuzumab%22 %22prednisone%22 %22daclizumab%22 %22epoprostenol%22 %22daptomycin%22 %22allopurinol%22 %22posaconazole%22 %22rasburicase%22 %22pentostatin%22 %22ertapenem%22 %22pantoprazole%22 %22morphine%22 %22lenalidomide%22 %22cetuximab%22 %22mercaptopurine%22 %22foscarnet%22 %22tocilizumab%22 %22tocilizumab%22 %22aldesleukin%22 %22amsacrine%22 %22propofol%22 %22hydromorphone%22 %22cabazitaxel%22 %22dexrazoxane%22 %22pomalidomide%22 %22deferiprone%22 %22argatroban%22 %22trabectedin%22 %22sirolimus%22 %22ixabepilone%22 %22treprostinil%22 %22dolasetron%22 %22dexmedetomidine%22 %22saccharated iron oxide%22 %22scopolamine%22 %22ponatinib%22 %22aprepitant%22 %22iron, multivitamins and folic acid%22 %22everolimus%22 %22teniposide%22 %22cidofovir%22 %22sargramostim%22 %22lepirudin%22 %22muromonab-cd3%22 %22tretinoin%22 %22ofloxacin%22 %22febuxostat%22 %22ketoprofen%22 %22panitumumab%22 %22romidepsin%22 %22panobinostat%22 %22flurbiprofen%22 %22glutamine%22 %22ketorolac%22 %22ofatumumab%22 %22nitric oxide%22 %22fosphenytoin%22 %22etodolac%22 %22hyoscyamine%22 %22strontium (89sr) chloride%22 %22interferon alfacon-1%22 %22alglucosidase alfa%22 %22bexarotene%22 %22felbamate%22 %22vinflunine%22 %22sodium aurothiomalate%22 %22methylnaltrexone bromide%22 %22maraviroc%22 %22risedronic acid%22 %22daptomycin%22 %22treprostinil%22 %22canagliflozin%22 %22abiraterone%22 %22interferon beta-1b%22 %22anidulafungin%22", 
"set-drugs-040-include": "%22valrubicin%22", 
"set-drugs-040-name": "Ch-valrubicin", 
"set-drugs-041-exclude": "%22meropenem%22 %22azacitidine%22 %22amphotericin b%22 %22micafungin%22 %22busulfan%22 %22gemtuzumab ozogamicin%22 %22clofarabine%22 %22rituximab%22 %22mycophenolic acid%22 %22linezolid%22 %22ganciclovir%22 %22caspofungin%22 %22tigecycline%22 %22tacrolimus%22 %22thiotepa%22 %22voriconazole%22 %22paricalcitol%22 %22bortezomib%22 %22ciclosporin%22 %22basiliximab%22 %22vorinostat%22 %22valganciclovir%22 %22thalidomide%22 %22alemtuzumab%22 %22prednisone%22 %22daclizumab%22 %22epoprostenol%22 %22daptomycin%22 %22allopurinol%22 %22posaconazole%22 %22rasburicase%22 %22pentostatin%22 %22ertapenem%22 %22pantoprazole%22 %22morphine%22 %22lenalidomide%22 %22cetuximab%22 %22mercaptopurine%22 %22foscarnet%22 %22tocilizumab%22 %22tocilizumab%22 %22aldesleukin%22 %22amsacrine%22 %22propofol%22 %22hydromorphone%22 %22cabazitaxel%22 %22dexrazoxane%22 %22pomalidomide%22 %22deferiprone%22 %22argatroban%22 %22trabectedin%22 %22sirolimus%22 %22ixabepilone%22 %22treprostinil%22 %22dolasetron%22 %22dexmedetomidine%22 %22saccharated iron oxide%22 %22scopolamine%22 %22ponatinib%22 %22aprepitant%22 %22iron, multivitamins and folic acid%22 %22everolimus%22 %22teniposide%22 %22cidofovir%22 %22sargramostim%22 %22lepirudin%22 %22muromonab-cd3%22 %22tretinoin%22 %22ofloxacin%22 %22febuxostat%22 %22ketoprofen%22 %22panitumumab%22 %22romidepsin%22 %22panobinostat%22 %22flurbiprofen%22 %22glutamine%22 %22ketorolac%22 %22ofatumumab%22 %22nitric oxide%22 %22fosphenytoin%22 %22etodolac%22 %22hyoscyamine%22 %22strontium (89sr) chloride%22 %22interferon alfacon-1%22 %22alglucosidase alfa%22 %22bexarotene%22 %22felbamate%22 %22vinflunine%22 %22sodium aurothiomalate%22 %22methylnaltrexone bromide%22 %22maraviroc%22 %22risedronic acid%22 %22daptomycin%22 %22treprostinil%22 %22canagliflozin%22 %22abiraterone%22 %22interferon beta-1b%22 %22anidulafungin%22", 
"set-drugs-041-include": "(%22gemcitabine%22) and ( %22mitomycin%22)", 
"set-drugs-041-name": "Ch-gemcitabine + mitomycin", 
"set-drugs-042-exclude": "%22meropenem%22 %22azacitidine%22 %22amphotericin b%22 %22micafungin%22 %22busulfan%22 %22gemtuzumab ozogamicin%22 %22clofarabine%22 %22rituximab%22 %22mycophenolic acid%22 %22linezolid%22 %22ganciclovir%22 %22caspofungin%22 %22tigecycline%22 %22tacrolimus%22 %22thiotepa%22 %22voriconazole%22 %22paricalcitol%22 %22bortezomib%22 %22ciclosporin%22 %22basiliximab%22 %22vorinostat%22 %22valganciclovir%22 %22thalidomide%22 %22alemtuzumab%22 %22prednisone%22 %22daclizumab%22 %22epoprostenol%22 %22daptomycin%22 %22allopurinol%22 %22posaconazole%22 %22rasburicase%22 %22pentostatin%22 %22ertapenem%22 %22pantoprazole%22 %22morphine%22 %22lenalidomide%22 %22cetuximab%22 %22mercaptopurine%22 %22foscarnet%22 %22tocilizumab%22 %22tocilizumab%22 %22aldesleukin%22 %22amsacrine%22 %22propofol%22 %22hydromorphone%22 %22cabazitaxel%22 %22dexrazoxane%22 %22pomalidomide%22 %22deferiprone%22 %22argatroban%22 %22trabectedin%22 %22sirolimus%22 %22ixabepilone%22 %22treprostinil%22 %22dolasetron%22 %22dexmedetomidine%22 %22saccharated iron oxide%22 %22scopolamine%22 %22ponatinib%22 %22aprepitant%22 %22iron, multivitamins and folic acid%22 %22everolimus%22 %22teniposide%22 %22cidofovir%22 %22sargramostim%22 %22lepirudin%22 %22muromonab-cd3%22 %22tretinoin%22 %22ofloxacin%22 %22febuxostat%22 %22ketoprofen%22 %22panitumumab%22 %22romidepsin%22 %22panobinostat%22 %22flurbiprofen%22 %22glutamine%22 %22ketorolac%22 %22ofatumumab%22 %22nitric oxide%22 %22fosphenytoin%22 %22etodolac%22 %22hyoscyamine%22 %22strontium (89sr) chloride%22 %22interferon alfacon-1%22 %22alglucosidase alfa%22 %22bexarotene%22 %22felbamate%22 %22vinflunine%22 %22sodium aurothiomalate%22 %22methylnaltrexone bromide%22 %22maraviroc%22 %22risedronic acid%22 %22daptomycin%22 %22treprostinil%22 %22canagliflozin%22 %22abiraterone%22 %22interferon beta-1b%22 %22anidulafungin%22", 
"set-drugs-042-include": "(%22fluorouracil%22) and ( %22cisplatin%22)", 
"set-drugs-042-name": "Ch-fluorouracil + cisplatin", 
"set-drugs-043-exclude": "%22meropenem%22 %22azacitidine%22 %22amphotericin b%22 %22micafungin%22 %22busulfan%22 %22gemtuzumab ozogamicin%22 %22clofarabine%22 %22rituximab%22 %22mycophenolic acid%22 %22linezolid%22 %22ganciclovir%22 %22caspofungin%22 %22tigecycline%22 %22tacrolimus%22 %22thiotepa%22 %22voriconazole%22 %22paricalcitol%22 %22bortezomib%22 %22ciclosporin%22 %22basiliximab%22 %22vorinostat%22 %22valganciclovir%22 %22thalidomide%22 %22alemtuzumab%22 %22prednisone%22 %22daclizumab%22 %22epoprostenol%22 %22daptomycin%22 %22allopurinol%22 %22posaconazole%22 %22rasburicase%22 %22pentostatin%22 %22ertapenem%22 %22pantoprazole%22 %22morphine%22 %22lenalidomide%22 %22cetuximab%22 %22mercaptopurine%22 %22foscarnet%22 %22tocilizumab%22 %22tocilizumab%22 %22aldesleukin%22 %22amsacrine%22 %22propofol%22 %22hydromorphone%22 %22cabazitaxel%22 %22dexrazoxane%22 %22pomalidomide%22 %22deferiprone%22 %22argatroban%22 %22trabectedin%22 %22sirolimus%22 %22ixabepilone%22 %22treprostinil%22 %22dolasetron%22 %22dexmedetomidine%22 %22saccharated iron oxide%22 %22scopolamine%22 %22ponatinib%22 %22aprepitant%22 %22iron, multivitamins and folic acid%22 %22everolimus%22 %22teniposide%22 %22cidofovir%22 %22sargramostim%22 %22lepirudin%22 %22muromonab-cd3%22 %22tretinoin%22 %22ofloxacin%22 %22febuxostat%22 %22ketoprofen%22 %22panitumumab%22 %22romidepsin%22 %22panobinostat%22 %22flurbiprofen%22 %22glutamine%22 %22ketorolac%22 %22ofatumumab%22 %22nitric oxide%22 %22fosphenytoin%22 %22etodolac%22 %22hyoscyamine%22 %22strontium (89sr) chloride%22 %22interferon alfacon-1%22 %22alglucosidase alfa%22 %22bexarotene%22 %22felbamate%22 %22vinflunine%22 %22sodium aurothiomalate%22 %22methylnaltrexone bromide%22 %22maraviroc%22 %22risedronic acid%22 %22daptomycin%22 %22treprostinil%22 %22canagliflozin%22 %22abiraterone%22 %22interferon beta-1b%22 %22anidulafungin%22", 
"set-drugs-043-include": "( %22capecitabine%22) and ( %22cisplatin%22)", 
"set-drugs-043-name": "Ch-capecitabine + cisplatin", 
"set-drugs-044-exclude": "%22meropenem%22 %22azacitidine%22 %22amphotericin b%22 %22micafungin%22 %22busulfan%22 %22gemtuzumab ozogamicin%22 %22clofarabine%22 %22rituximab%22 %22mycophenolic acid%22 %22linezolid%22 %22ganciclovir%22 %22caspofungin%22 %22tigecycline%22 %22tacrolimus%22 %22thiotepa%22 %22voriconazole%22 %22paricalcitol%22 %22bortezomib%22 %22ciclosporin%22 %22basiliximab%22 %22vorinostat%22 %22valganciclovir%22 %22thalidomide%22 %22alemtuzumab%22 %22prednisone%22 %22daclizumab%22 %22epoprostenol%22 %22daptomycin%22 %22allopurinol%22 %22posaconazole%22 %22rasburicase%22 %22pentostatin%22 %22ertapenem%22 %22pantoprazole%22 %22morphine%22 %22lenalidomide%22 %22cetuximab%22 %22mercaptopurine%22 %22foscarnet%22 %22tocilizumab%22 %22tocilizumab%22 %22aldesleukin%22 %22amsacrine%22 %22propofol%22 %22hydromorphone%22 %22cabazitaxel%22 %22dexrazoxane%22 %22pomalidomide%22 %22deferiprone%22 %22argatroban%22 %22trabectedin%22 %22sirolimus%22 %22ixabepilone%22 %22treprostinil%22 %22dolasetron%22 %22dexmedetomidine%22 %22saccharated iron oxide%22 %22scopolamine%22 %22ponatinib%22 %22aprepitant%22 %22iron, multivitamins and folic acid%22 %22everolimus%22 %22teniposide%22 %22cidofovir%22 %22sargramostim%22 %22lepirudin%22 %22muromonab-cd3%22 %22tretinoin%22 %22ofloxacin%22 %22febuxostat%22 %22ketoprofen%22 %22panitumumab%22 %22romidepsin%22 %22panobinostat%22 %22flurbiprofen%22 %22glutamine%22 %22ketorolac%22 %22ofatumumab%22 %22nitric oxide%22 %22fosphenytoin%22 %22etodolac%22 %22hyoscyamine%22 %22strontium (89sr) chloride%22 %22interferon alfacon-1%22 %22alglucosidase alfa%22 %22bexarotene%22 %22felbamate%22 %22vinflunine%22 %22sodium aurothiomalate%22 %22methylnaltrexone bromide%22 %22maraviroc%22 %22risedronic acid%22 %22daptomycin%22 %22treprostinil%22 %22canagliflozin%22 %22abiraterone%22 %22interferon beta-1b%22 %22anidulafungin%22", 
"set-drugs-044-include": "(%22fluorouracil%22) and ( %22oxaliplatin%22)", 
"set-drugs-044-name": "Ch-fluorouracil + oxaliplatin", 
"set-drugs-045-exclude": "%22meropenem%22 %22azacitidine%22 %22amphotericin b%22 %22micafungin%22 %22busulfan%22 %22gemtuzumab ozogamicin%22 %22clofarabine%22 %22rituximab%22 %22mycophenolic acid%22 %22linezolid%22 %22ganciclovir%22 %22caspofungin%22 %22tigecycline%22 %22tacrolimus%22 %22thiotepa%22 %22voriconazole%22 %22paricalcitol%22 %22bortezomib%22 %22ciclosporin%22 %22basiliximab%22 %22vorinostat%22 %22valganciclovir%22 %22thalidomide%22 %22alemtuzumab%22 %22prednisone%22 %22daclizumab%22 %22epoprostenol%22 %22daptomycin%22 %22allopurinol%22 %22posaconazole%22 %22rasburicase%22 %22pentostatin%22 %22ertapenem%22 %22pantoprazole%22 %22morphine%22 %22lenalidomide%22 %22cetuximab%22 %22mercaptopurine%22 %22foscarnet%22 %22tocilizumab%22 %22tocilizumab%22 %22aldesleukin%22 %22amsacrine%22 %22propofol%22 %22hydromorphone%22 %22cabazitaxel%22 %22dexrazoxane%22 %22pomalidomide%22 %22deferiprone%22 %22argatroban%22 %22trabectedin%22 %22sirolimus%22 %22ixabepilone%22 %22treprostinil%22 %22dolasetron%22 %22dexmedetomidine%22 %22saccharated iron oxide%22 %22scopolamine%22 %22ponatinib%22 %22aprepitant%22 %22iron, multivitamins and folic acid%22 %22everolimus%22 %22teniposide%22 %22cidofovir%22 %22sargramostim%22 %22lepirudin%22 %22muromonab-cd3%22 %22tretinoin%22 %22ofloxacin%22 %22febuxostat%22 %22ketoprofen%22 %22panitumumab%22 %22romidepsin%22 %22panobinostat%22 %22flurbiprofen%22 %22glutamine%22 %22ketorolac%22 %22ofatumumab%22 %22nitric oxide%22 %22fosphenytoin%22 %22etodolac%22 %22hyoscyamine%22 %22strontium (89sr) chloride%22 %22interferon alfacon-1%22 %22alglucosidase alfa%22 %22bexarotene%22 %22felbamate%22 %22vinflunine%22 %22sodium aurothiomalate%22 %22methylnaltrexone bromide%22 %22maraviroc%22 %22risedronic acid%22 %22daptomycin%22 %22treprostinil%22 %22canagliflozin%22 %22abiraterone%22 %22interferon beta-1b%22 %22anidulafungin%22", 
"set-drugs-045-include": "(%22capecitabine%22) and ( %22oxaliplatin%22)", 
"set-drugs-045-name": "Ch-capecitabine + oxaliplatin", 
"set-drugs-046-exclude": "%22meropenem%22 %22azacitidine%22 %22amphotericin b%22 %22micafungin%22 %22busulfan%22 %22gemtuzumab ozogamicin%22 %22clofarabine%22 %22rituximab%22 %22mycophenolic acid%22 %22linezolid%22 %22ganciclovir%22 %22caspofungin%22 %22tigecycline%22 %22tacrolimus%22 %22thiotepa%22 %22voriconazole%22 %22paricalcitol%22 %22bortezomib%22 %22ciclosporin%22 %22basiliximab%22 %22vorinostat%22 %22valganciclovir%22 %22thalidomide%22 %22alemtuzumab%22 %22prednisone%22 %22daclizumab%22 %22epoprostenol%22 %22daptomycin%22 %22allopurinol%22 %22posaconazole%22 %22rasburicase%22 %22pentostatin%22 %22ertapenem%22 %22pantoprazole%22 %22morphine%22 %22lenalidomide%22 %22cetuximab%22 %22mercaptopurine%22 %22foscarnet%22 %22tocilizumab%22 %22tocilizumab%22 %22aldesleukin%22 %22amsacrine%22 %22propofol%22 %22hydromorphone%22 %22cabazitaxel%22 %22dexrazoxane%22 %22pomalidomide%22 %22deferiprone%22 %22argatroban%22 %22trabectedin%22 %22sirolimus%22 %22ixabepilone%22 %22treprostinil%22 %22dolasetron%22 %22dexmedetomidine%22 %22saccharated iron oxide%22 %22scopolamine%22 %22ponatinib%22 %22aprepitant%22 %22iron, multivitamins and folic acid%22 %22everolimus%22 %22teniposide%22 %22cidofovir%22 %22sargramostim%22 %22lepirudin%22 %22muromonab-cd3%22 %22tretinoin%22 %22ofloxacin%22 %22febuxostat%22 %22ketoprofen%22 %22panitumumab%22 %22romidepsin%22 %22panobinostat%22 %22flurbiprofen%22 %22glutamine%22 %22ketorolac%22 %22ofatumumab%22 %22nitric oxide%22 %22fosphenytoin%22 %22etodolac%22 %22hyoscyamine%22 %22strontium (89sr) chloride%22 %22interferon alfacon-1%22 %22alglucosidase alfa%22 %22bexarotene%22 %22felbamate%22 %22vinflunine%22 %22sodium aurothiomalate%22 %22methylnaltrexone bromide%22 %22maraviroc%22 %22risedronic acid%22 %22daptomycin%22 %22treprostinil%22 %22canagliflozin%22 %22abiraterone%22 %22interferon beta-1b%22 %22anidulafungin%22", 
"set-drugs-046-include": "(%22paclitaxel%22) and ( %22cisplatin%22)", 
"set-drugs-046-name": "Ch-paclitaxel + cisplatin", 
"set-drugs-047-exclude": "%22meropenem%22 %22azacitidine%22 %22amphotericin b%22 %22micafungin%22 %22busulfan%22 %22gemtuzumab ozogamicin%22 %22clofarabine%22 %22rituximab%22 %22mycophenolic acid%22 %22linezolid%22 %22ganciclovir%22 %22caspofungin%22 %22tigecycline%22 %22tacrolimus%22 %22thiotepa%22 %22voriconazole%22 %22paricalcitol%22 %22bortezomib%22 %22ciclosporin%22 %22basiliximab%22 %22vorinostat%22 %22valganciclovir%22 %22thalidomide%22 %22alemtuzumab%22 %22prednisone%22 %22daclizumab%22 %22epoprostenol%22 %22daptomycin%22 %22allopurinol%22 %22posaconazole%22 %22rasburicase%22 %22pentostatin%22 %22ertapenem%22 %22pantoprazole%22 %22morphine%22 %22lenalidomide%22 %22cetuximab%22 %22mercaptopurine%22 %22foscarnet%22 %22tocilizumab%22 %22tocilizumab%22 %22aldesleukin%22 %22amsacrine%22 %22propofol%22 %22hydromorphone%22 %22cabazitaxel%22 %22dexrazoxane%22 %22pomalidomide%22 %22deferiprone%22 %22argatroban%22 %22trabectedin%22 %22sirolimus%22 %22ixabepilone%22 %22treprostinil%22 %22dolasetron%22 %22dexmedetomidine%22 %22saccharated iron oxide%22 %22scopolamine%22 %22ponatinib%22 %22aprepitant%22 %22iron, multivitamins and folic acid%22 %22everolimus%22 %22teniposide%22 %22cidofovir%22 %22sargramostim%22 %22lepirudin%22 %22muromonab-cd3%22 %22tretinoin%22 %22ofloxacin%22 %22febuxostat%22 %22ketoprofen%22 %22panitumumab%22 %22romidepsin%22 %22panobinostat%22 %22flurbiprofen%22 %22glutamine%22 %22ketorolac%22 %22ofatumumab%22 %22nitric oxide%22 %22fosphenytoin%22 %22etodolac%22 %22hyoscyamine%22 %22strontium (89sr) chloride%22 %22interferon alfacon-1%22 %22alglucosidase alfa%22 %22bexarotene%22 %22felbamate%22 %22vinflunine%22 %22sodium aurothiomalate%22 %22methylnaltrexone bromide%22 %22maraviroc%22 %22risedronic acid%22 %22daptomycin%22 %22treprostinil%22 %22canagliflozin%22 %22abiraterone%22 %22interferon beta-1b%22 %22anidulafungin%22", 
"set-drugs-047-include": "%22fluorouracil%22", 
"set-drugs-047-name": "Ch-fluorouracil", 
"set-drugs-048-exclude": "%22meropenem%22 %22azacitidine%22 %22amphotericin b%22 %22micafungin%22 %22busulfan%22 %22gemtuzumab ozogamicin%22 %22clofarabine%22 %22rituximab%22 %22mycophenolic acid%22 %22linezolid%22 %22ganciclovir%22 %22caspofungin%22 %22tigecycline%22 %22tacrolimus%22 %22thiotepa%22 %22voriconazole%22 %22paricalcitol%22 %22bortezomib%22 %22ciclosporin%22 %22basiliximab%22 %22vorinostat%22 %22valganciclovir%22 %22thalidomide%22 %22alemtuzumab%22 %22prednisone%22 %22daclizumab%22 %22epoprostenol%22 %22daptomycin%22 %22allopurinol%22 %22posaconazole%22 %22rasburicase%22 %22pentostatin%22 %22ertapenem%22 %22pantoprazole%22 %22morphine%22 %22lenalidomide%22 %22cetuximab%22 %22mercaptopurine%22 %22foscarnet%22 %22tocilizumab%22 %22tocilizumab%22 %22aldesleukin%22 %22amsacrine%22 %22propofol%22 %22hydromorphone%22 %22cabazitaxel%22 %22dexrazoxane%22 %22pomalidomide%22 %22deferiprone%22 %22argatroban%22 %22trabectedin%22 %22sirolimus%22 %22ixabepilone%22 %22treprostinil%22 %22dolasetron%22 %22dexmedetomidine%22 %22saccharated iron oxide%22 %22scopolamine%22 %22ponatinib%22 %22aprepitant%22 %22iron, multivitamins and folic acid%22 %22everolimus%22 %22teniposide%22 %22cidofovir%22 %22sargramostim%22 %22lepirudin%22 %22muromonab-cd3%22 %22tretinoin%22 %22ofloxacin%22 %22febuxostat%22 %22ketoprofen%22 %22panitumumab%22 %22romidepsin%22 %22panobinostat%22 %22flurbiprofen%22 %22glutamine%22 %22ketorolac%22 %22ofatumumab%22 %22nitric oxide%22 %22fosphenytoin%22 %22etodolac%22 %22hyoscyamine%22 %22strontium (89sr) chloride%22 %22interferon alfacon-1%22 %22alglucosidase alfa%22 %22bexarotene%22 %22felbamate%22 %22vinflunine%22 %22sodium aurothiomalate%22 %22methylnaltrexone bromide%22 %22maraviroc%22 %22risedronic acid%22 %22daptomycin%22 %22treprostinil%22 %22canagliflozin%22 %22abiraterone%22 %22interferon beta-1b%22 %22anidulafungin%22", 
"set-drugs-048-include": "(%22docetaxel%22) and ( %22cisplatin%22)", 
"set-drugs-048-name": "Ch-docetaxel + cisplatin", 
"set-drugs-049-exclude": "%22meropenem%22 %22azacitidine%22 %22amphotericin b%22 %22micafungin%22 %22busulfan%22 %22gemtuzumab ozogamicin%22 %22clofarabine%22 %22rituximab%22 %22mycophenolic acid%22 %22linezolid%22 %22ganciclovir%22 %22caspofungin%22 %22tigecycline%22 %22tacrolimus%22 %22thiotepa%22 %22voriconazole%22 %22paricalcitol%22 %22bortezomib%22 %22ciclosporin%22 %22basiliximab%22 %22vorinostat%22 %22valganciclovir%22 %22thalidomide%22 %22alemtuzumab%22 %22prednisone%22 %22daclizumab%22 %22epoprostenol%22 %22daptomycin%22 %22allopurinol%22 %22posaconazole%22 %22rasburicase%22 %22pentostatin%22 %22ertapenem%22 %22pantoprazole%22 %22morphine%22 %22lenalidomide%22 %22cetuximab%22 %22mercaptopurine%22 %22foscarnet%22 %22tocilizumab%22 %22tocilizumab%22 %22aldesleukin%22 %22amsacrine%22 %22propofol%22 %22hydromorphone%22 %22cabazitaxel%22 %22dexrazoxane%22 %22pomalidomide%22 %22deferiprone%22 %22argatroban%22 %22trabectedin%22 %22sirolimus%22 %22ixabepilone%22 %22treprostinil%22 %22dolasetron%22 %22dexmedetomidine%22 %22saccharated iron oxide%22 %22scopolamine%22 %22ponatinib%22 %22aprepitant%22 %22iron, multivitamins and folic acid%22 %22everolimus%22 %22teniposide%22 %22cidofovir%22 %22sargramostim%22 %22lepirudin%22 %22muromonab-cd3%22 %22tretinoin%22 %22ofloxacin%22 %22febuxostat%22 %22ketoprofen%22 %22panitumumab%22 %22romidepsin%22 %22panobinostat%22 %22flurbiprofen%22 %22glutamine%22 %22ketorolac%22 %22ofatumumab%22 %22nitric oxide%22 %22fosphenytoin%22 %22etodolac%22 %22hyoscyamine%22 %22strontium (89sr) chloride%22 %22interferon alfacon-1%22 %22alglucosidase alfa%22 %22bexarotene%22 %22felbamate%22 %22vinflunine%22 %22sodium aurothiomalate%22 %22methylnaltrexone bromide%22 %22maraviroc%22 %22risedronic acid%22 %22daptomycin%22 %22treprostinil%22 %22canagliflozin%22 %22abiraterone%22 %22interferon beta-1b%22 %22anidulafungin%22", 
"set-drugs-049-include": "%22capecitabine%22", 
"set-drugs-049-name": "Ch-capecitabine", 
"set-drugs-050-exclude": "%22meropenem%22 %22azacitidine%22 %22amphotericin b%22 %22micafungin%22 %22busulfan%22 %22gemtuzumab ozogamicin%22 %22clofarabine%22 %22rituximab%22 %22mycophenolic acid%22 %22linezolid%22 %22ganciclovir%22 %22caspofungin%22 %22tigecycline%22 %22tacrolimus%22 %22thiotepa%22 %22voriconazole%22 %22paricalcitol%22 %22bortezomib%22 %22ciclosporin%22 %22basiliximab%22 %22vorinostat%22 %22valganciclovir%22 %22thalidomide%22 %22alemtuzumab%22 %22prednisone%22 %22daclizumab%22 %22epoprostenol%22 %22daptomycin%22 %22allopurinol%22 %22posaconazole%22 %22rasburicase%22 %22pentostatin%22 %22ertapenem%22 %22pantoprazole%22 %22morphine%22 %22lenalidomide%22 %22cetuximab%22 %22mercaptopurine%22 %22foscarnet%22 %22tocilizumab%22 %22tocilizumab%22 %22aldesleukin%22 %22amsacrine%22 %22propofol%22 %22hydromorphone%22 %22cabazitaxel%22 %22dexrazoxane%22 %22pomalidomide%22 %22deferiprone%22 %22argatroban%22 %22trabectedin%22 %22sirolimus%22 %22ixabepilone%22 %22treprostinil%22 %22dolasetron%22 %22dexmedetomidine%22 %22saccharated iron oxide%22 %22scopolamine%22 %22ponatinib%22 %22aprepitant%22 %22iron, multivitamins and folic acid%22 %22everolimus%22 %22teniposide%22 %22cidofovir%22 %22sargramostim%22 %22lepirudin%22 %22muromonab-cd3%22 %22tretinoin%22 %22ofloxacin%22 %22febuxostat%22 %22ketoprofen%22 %22panitumumab%22 %22romidepsin%22 %22panobinostat%22 %22flurbiprofen%22 %22glutamine%22 %22ketorolac%22 %22ofatumumab%22 %22nitric oxide%22 %22fosphenytoin%22 %22etodolac%22 %22hyoscyamine%22 %22strontium (89sr) chloride%22 %22interferon alfacon-1%22 %22alglucosidase alfa%22 %22bexarotene%22 %22felbamate%22 %22vinflunine%22 %22sodium aurothiomalate%22 %22methylnaltrexone bromide%22 %22maraviroc%22 %22risedronic acid%22 %22daptomycin%22 %22treprostinil%22 %22canagliflozin%22 %22abiraterone%22 %22interferon beta-1b%22 %22anidulafungin%22", 
"set-drugs-050-include": "%22irinotecan%22", 
"set-drugs-050-name": "Ch-irinotecan", 
"set-drugs-051-exclude": "%22meropenem%22 %22azacitidine%22 %22amphotericin b%22 %22micafungin%22 %22busulfan%22 %22gemtuzumab ozogamicin%22 %22clofarabine%22 %22rituximab%22 %22mycophenolic acid%22 %22linezolid%22 %22ganciclovir%22 %22caspofungin%22 %22tigecycline%22 %22tacrolimus%22 %22thiotepa%22 %22voriconazole%22 %22paricalcitol%22 %22bortezomib%22 %22ciclosporin%22 %22basiliximab%22 %22vorinostat%22 %22valganciclovir%22 %22thalidomide%22 %22alemtuzumab%22 %22prednisone%22 %22daclizumab%22 %22epoprostenol%22 %22daptomycin%22 %22allopurinol%22 %22posaconazole%22 %22rasburicase%22 %22pentostatin%22 %22ertapenem%22 %22pantoprazole%22 %22morphine%22 %22lenalidomide%22 %22cetuximab%22 %22mercaptopurine%22 %22foscarnet%22 %22tocilizumab%22 %22tocilizumab%22 %22aldesleukin%22 %22amsacrine%22 %22propofol%22 %22hydromorphone%22 %22cabazitaxel%22 %22dexrazoxane%22 %22pomalidomide%22 %22deferiprone%22 %22argatroban%22 %22trabectedin%22 %22sirolimus%22 %22ixabepilone%22 %22treprostinil%22 %22dolasetron%22 %22dexmedetomidine%22 %22saccharated iron oxide%22 %22scopolamine%22 %22ponatinib%22 %22aprepitant%22 %22iron, multivitamins and folic acid%22 %22everolimus%22 %22teniposide%22 %22cidofovir%22 %22sargramostim%22 %22lepirudin%22 %22muromonab-cd3%22 %22tretinoin%22 %22ofloxacin%22 %22febuxostat%22 %22ketoprofen%22 %22panitumumab%22 %22romidepsin%22 %22panobinostat%22 %22flurbiprofen%22 %22glutamine%22 %22ketorolac%22 %22ofatumumab%22 %22nitric oxide%22 %22fosphenytoin%22 %22etodolac%22 %22hyoscyamine%22 %22strontium (89sr) chloride%22 %22interferon alfacon-1%22 %22alglucosidase alfa%22 %22bexarotene%22 %22felbamate%22 %22vinflunine%22 %22sodium aurothiomalate%22 %22methylnaltrexone bromide%22 %22maraviroc%22 %22risedronic acid%22 %22daptomycin%22 %22treprostinil%22 %22canagliflozin%22 %22abiraterone%22 %22interferon beta-1b%22 %22anidulafungin%22", 
"set-drugs-051-include": "(%22docetaxel%22) and ( %22irinotecan%22)", 
"set-drugs-051-name": "Ch-docetaxel + irinotecan", 
"set-drugs-052-exclude": "%22meropenem%22 %22azacitidine%22 %22amphotericin b%22 %22micafungin%22 %22busulfan%22 %22gemtuzumab ozogamicin%22 %22clofarabine%22 %22rituximab%22 %22mycophenolic acid%22 %22linezolid%22 %22ganciclovir%22 %22caspofungin%22 %22tigecycline%22 %22tacrolimus%22 %22thiotepa%22 %22voriconazole%22 %22paricalcitol%22 %22bortezomib%22 %22ciclosporin%22 %22basiliximab%22 %22vorinostat%22 %22valganciclovir%22 %22thalidomide%22 %22alemtuzumab%22 %22prednisone%22 %22daclizumab%22 %22epoprostenol%22 %22daptomycin%22 %22allopurinol%22 %22posaconazole%22 %22rasburicase%22 %22pentostatin%22 %22ertapenem%22 %22pantoprazole%22 %22morphine%22 %22lenalidomide%22 %22cetuximab%22 %22mercaptopurine%22 %22foscarnet%22 %22tocilizumab%22 %22tocilizumab%22 %22aldesleukin%22 %22amsacrine%22 %22propofol%22 %22hydromorphone%22 %22cabazitaxel%22 %22dexrazoxane%22 %22pomalidomide%22 %22deferiprone%22 %22argatroban%22 %22trabectedin%22 %22sirolimus%22 %22ixabepilone%22 %22treprostinil%22 %22dolasetron%22 %22dexmedetomidine%22 %22saccharated iron oxide%22 %22scopolamine%22 %22ponatinib%22 %22aprepitant%22 %22iron, multivitamins and folic acid%22 %22everolimus%22 %22teniposide%22 %22cidofovir%22 %22sargramostim%22 %22lepirudin%22 %22muromonab-cd3%22 %22tretinoin%22 %22ofloxacin%22 %22febuxostat%22 %22ketoprofen%22 %22panitumumab%22 %22romidepsin%22 %22panobinostat%22 %22flurbiprofen%22 %22glutamine%22 %22ketorolac%22 %22ofatumumab%22 %22nitric oxide%22 %22fosphenytoin%22 %22etodolac%22 %22hyoscyamine%22 %22strontium (89sr) chloride%22 %22interferon alfacon-1%22 %22alglucosidase alfa%22 %22bexarotene%22 %22felbamate%22 %22vinflunine%22 %22sodium aurothiomalate%22 %22methylnaltrexone bromide%22 %22maraviroc%22 %22risedronic acid%22 %22daptomycin%22 %22treprostinil%22 %22canagliflozin%22 %22abiraterone%22 %22interferon beta-1b%22 %22anidulafungin%22", 
"set-drugs-052-include": "%22trifluridine, combinations%22", 
"set-drugs-052-name": "Ch-trifluridine, combinations", 
"set-drugs-053-exclude": "%22meropenem%22 %22azacitidine%22 %22amphotericin b%22 %22micafungin%22 %22busulfan%22 %22gemtuzumab ozogamicin%22 %22clofarabine%22 %22rituximab%22 %22mycophenolic acid%22 %22linezolid%22 %22ganciclovir%22 %22caspofungin%22 %22tigecycline%22 %22tacrolimus%22 %22thiotepa%22 %22voriconazole%22 %22paricalcitol%22 %22bortezomib%22 %22ciclosporin%22 %22basiliximab%22 %22vorinostat%22 %22valganciclovir%22 %22thalidomide%22 %22alemtuzumab%22 %22prednisone%22 %22daclizumab%22 %22epoprostenol%22 %22daptomycin%22 %22allopurinol%22 %22posaconazole%22 %22rasburicase%22 %22pentostatin%22 %22ertapenem%22 %22pantoprazole%22 %22morphine%22 %22lenalidomide%22 %22cetuximab%22 %22mercaptopurine%22 %22foscarnet%22 %22tocilizumab%22 %22tocilizumab%22 %22aldesleukin%22 %22amsacrine%22 %22propofol%22 %22hydromorphone%22 %22cabazitaxel%22 %22dexrazoxane%22 %22pomalidomide%22 %22deferiprone%22 %22argatroban%22 %22trabectedin%22 %22sirolimus%22 %22ixabepilone%22 %22treprostinil%22 %22dolasetron%22 %22dexmedetomidine%22 %22saccharated iron oxide%22 %22scopolamine%22 %22ponatinib%22 %22aprepitant%22 %22iron, multivitamins and folic acid%22 %22everolimus%22 %22teniposide%22 %22cidofovir%22 %22sargramostim%22 %22lepirudin%22 %22muromonab-cd3%22 %22tretinoin%22 %22ofloxacin%22 %22febuxostat%22 %22ketoprofen%22 %22panitumumab%22 %22romidepsin%22 %22panobinostat%22 %22flurbiprofen%22 %22glutamine%22 %22ketorolac%22 %22ofatumumab%22 %22nitric oxide%22 %22fosphenytoin%22 %22etodolac%22 %22hyoscyamine%22 %22strontium (89sr) chloride%22 %22interferon alfacon-1%22 %22alglucosidase alfa%22 %22bexarotene%22 %22felbamate%22 %22vinflunine%22 %22sodium aurothiomalate%22 %22methylnaltrexone bromide%22 %22maraviroc%22 %22risedronic acid%22 %22daptomycin%22 %22treprostinil%22 %22canagliflozin%22 %22abiraterone%22 %22interferon beta-1b%22 %22anidulafungin%22", 
"set-drugs-053-include": "(%22docetaxel%22) and ( %22cisplatin%22) and (%22fluorouracil%22)", 
"set-drugs-053-name": "Ch-docetaxel + cisplatin + fluorouracil", 
"set-drugs-054-exclude": "%22meropenem%22 %22azacitidine%22 %22amphotericin b%22 %22micafungin%22 %22busulfan%22 %22gemtuzumab ozogamicin%22 %22clofarabine%22 %22rituximab%22 %22mycophenolic acid%22 %22linezolid%22 %22ganciclovir%22 %22caspofungin%22 %22tigecycline%22 %22tacrolimus%22 %22thiotepa%22 %22voriconazole%22 %22paricalcitol%22 %22bortezomib%22 %22ciclosporin%22 %22basiliximab%22 %22vorinostat%22 %22valganciclovir%22 %22thalidomide%22 %22alemtuzumab%22 %22prednisone%22 %22daclizumab%22 %22epoprostenol%22 %22daptomycin%22 %22allopurinol%22 %22posaconazole%22 %22rasburicase%22 %22pentostatin%22 %22ertapenem%22 %22pantoprazole%22 %22morphine%22 %22lenalidomide%22 %22cetuximab%22 %22mercaptopurine%22 %22foscarnet%22 %22tocilizumab%22 %22tocilizumab%22 %22aldesleukin%22 %22amsacrine%22 %22propofol%22 %22hydromorphone%22 %22cabazitaxel%22 %22dexrazoxane%22 %22pomalidomide%22 %22deferiprone%22 %22argatroban%22 %22trabectedin%22 %22sirolimus%22 %22ixabepilone%22 %22treprostinil%22 %22dolasetron%22 %22dexmedetomidine%22 %22saccharated iron oxide%22 %22scopolamine%22 %22ponatinib%22 %22aprepitant%22 %22iron, multivitamins and folic acid%22 %22everolimus%22 %22teniposide%22 %22cidofovir%22 %22sargramostim%22 %22lepirudin%22 %22muromonab-cd3%22 %22tretinoin%22 %22ofloxacin%22 %22febuxostat%22 %22ketoprofen%22 %22panitumumab%22 %22romidepsin%22 %22panobinostat%22 %22flurbiprofen%22 %22glutamine%22 %22ketorolac%22 %22ofatumumab%22 %22nitric oxide%22 %22fosphenytoin%22 %22etodolac%22 %22hyoscyamine%22 %22strontium (89sr) chloride%22 %22interferon alfacon-1%22 %22alglucosidase alfa%22 %22bexarotene%22 %22felbamate%22 %22vinflunine%22 %22sodium aurothiomalate%22 %22methylnaltrexone bromide%22 %22maraviroc%22 %22risedronic acid%22 %22daptomycin%22 %22treprostinil%22 %22canagliflozin%22 %22abiraterone%22 %22interferon beta-1b%22 %22anidulafungin%22", 
"set-drugs-054-include": "(%22docetaxel%22) and ( %22oxaliplatin%22) and ( %22fluorouracil%22)", 
"set-drugs-054-name": "Ch-docetaxel + oxaliplatin + fluorouracil", 
"set-drugs-055-exclude": "%22meropenem%22 %22azacitidine%22 %22amphotericin b%22 %22micafungin%22 %22busulfan%22 %22gemtuzumab ozogamicin%22 %22clofarabine%22 %22rituximab%22 %22mycophenolic acid%22 %22linezolid%22 %22ganciclovir%22 %22caspofungin%22 %22tigecycline%22 %22tacrolimus%22 %22thiotepa%22 %22voriconazole%22 %22paricalcitol%22 %22bortezomib%22 %22ciclosporin%22 %22basiliximab%22 %22vorinostat%22 %22valganciclovir%22 %22thalidomide%22 %22alemtuzumab%22 %22prednisone%22 %22daclizumab%22 %22epoprostenol%22 %22daptomycin%22 %22allopurinol%22 %22posaconazole%22 %22rasburicase%22 %22pentostatin%22 %22ertapenem%22 %22pantoprazole%22 %22morphine%22 %22lenalidomide%22 %22cetuximab%22 %22mercaptopurine%22 %22foscarnet%22 %22tocilizumab%22 %22tocilizumab%22 %22aldesleukin%22 %22amsacrine%22 %22propofol%22 %22hydromorphone%22 %22cabazitaxel%22 %22dexrazoxane%22 %22pomalidomide%22 %22deferiprone%22 %22argatroban%22 %22trabectedin%22 %22sirolimus%22 %22ixabepilone%22 %22treprostinil%22 %22dolasetron%22 %22dexmedetomidine%22 %22saccharated iron oxide%22 %22scopolamine%22 %22ponatinib%22 %22aprepitant%22 %22iron, multivitamins and folic acid%22 %22everolimus%22 %22teniposide%22 %22cidofovir%22 %22sargramostim%22 %22lepirudin%22 %22muromonab-cd3%22 %22tretinoin%22 %22ofloxacin%22 %22febuxostat%22 %22ketoprofen%22 %22panitumumab%22 %22romidepsin%22 %22panobinostat%22 %22flurbiprofen%22 %22glutamine%22 %22ketorolac%22 %22ofatumumab%22 %22nitric oxide%22 %22fosphenytoin%22 %22etodolac%22 %22hyoscyamine%22 %22strontium (89sr) chloride%22 %22interferon alfacon-1%22 %22alglucosidase alfa%22 %22bexarotene%22 %22felbamate%22 %22vinflunine%22 %22sodium aurothiomalate%22 %22methylnaltrexone bromide%22 %22maraviroc%22 %22risedronic acid%22 %22daptomycin%22 %22treprostinil%22 %22canagliflozin%22 %22abiraterone%22 %22interferon beta-1b%22 %22anidulafungin%22", 
"set-drugs-055-include": "(%22irinotecan%22) and ( %22cisplatin%22)", 
"set-drugs-055-name": "Ch-irinotecan + cisplatin", 
"set-drugs-056-exclude": "%22meropenem%22 %22azacitidine%22 %22amphotericin b%22 %22micafungin%22 %22busulfan%22 %22gemtuzumab ozogamicin%22 %22clofarabine%22 %22rituximab%22 %22mycophenolic acid%22 %22linezolid%22 %22ganciclovir%22 %22caspofungin%22 %22tigecycline%22 %22tacrolimus%22 %22thiotepa%22 %22voriconazole%22 %22paricalcitol%22 %22bortezomib%22 %22ciclosporin%22 %22basiliximab%22 %22vorinostat%22 %22valganciclovir%22 %22thalidomide%22 %22alemtuzumab%22 %22prednisone%22 %22daclizumab%22 %22epoprostenol%22 %22daptomycin%22 %22allopurinol%22 %22posaconazole%22 %22rasburicase%22 %22pentostatin%22 %22ertapenem%22 %22pantoprazole%22 %22morphine%22 %22lenalidomide%22 %22cetuximab%22 %22mercaptopurine%22 %22foscarnet%22 %22tocilizumab%22 %22tocilizumab%22 %22aldesleukin%22 %22amsacrine%22 %22propofol%22 %22hydromorphone%22 %22cabazitaxel%22 %22dexrazoxane%22 %22pomalidomide%22 %22deferiprone%22 %22argatroban%22 %22trabectedin%22 %22sirolimus%22 %22ixabepilone%22 %22treprostinil%22 %22dolasetron%22 %22dexmedetomidine%22 %22saccharated iron oxide%22 %22scopolamine%22 %22ponatinib%22 %22aprepitant%22 %22iron, multivitamins and folic acid%22 %22everolimus%22 %22teniposide%22 %22cidofovir%22 %22sargramostim%22 %22lepirudin%22 %22muromonab-cd3%22 %22tretinoin%22 %22ofloxacin%22 %22febuxostat%22 %22ketoprofen%22 %22panitumumab%22 %22romidepsin%22 %22panobinostat%22 %22flurbiprofen%22 %22glutamine%22 %22ketorolac%22 %22ofatumumab%22 %22nitric oxide%22 %22fosphenytoin%22 %22etodolac%22 %22hyoscyamine%22 %22strontium (89sr) chloride%22 %22interferon alfacon-1%22 %22alglucosidase alfa%22 %22bexarotene%22 %22felbamate%22 %22vinflunine%22 %22sodium aurothiomalate%22 %22methylnaltrexone bromide%22 %22maraviroc%22 %22risedronic acid%22 %22daptomycin%22 %22treprostinil%22 %22canagliflozin%22 %22abiraterone%22 %22interferon beta-1b%22 %22anidulafungin%22", 
"set-drugs-056-include": "(%22fluorouracil%22) and ( %22irinotecan%22)", 
"set-drugs-056-name": "Ch-fluorouracil + irinotecan", 
"set-drugs-057-exclude": "%22meropenem%22 %22azacitidine%22 %22amphotericin b%22 %22micafungin%22 %22busulfan%22 %22gemtuzumab ozogamicin%22 %22clofarabine%22 %22rituximab%22 %22mycophenolic acid%22 %22linezolid%22 %22ganciclovir%22 %22caspofungin%22 %22tigecycline%22 %22tacrolimus%22 %22thiotepa%22 %22voriconazole%22 %22paricalcitol%22 %22bortezomib%22 %22ciclosporin%22 %22basiliximab%22 %22vorinostat%22 %22valganciclovir%22 %22thalidomide%22 %22alemtuzumab%22 %22prednisone%22 %22daclizumab%22 %22epoprostenol%22 %22daptomycin%22 %22allopurinol%22 %22posaconazole%22 %22rasburicase%22 %22pentostatin%22 %22ertapenem%22 %22pantoprazole%22 %22morphine%22 %22lenalidomide%22 %22cetuximab%22 %22mercaptopurine%22 %22foscarnet%22 %22tocilizumab%22 %22tocilizumab%22 %22aldesleukin%22 %22amsacrine%22 %22propofol%22 %22hydromorphone%22 %22cabazitaxel%22 %22dexrazoxane%22 %22pomalidomide%22 %22deferiprone%22 %22argatroban%22 %22trabectedin%22 %22sirolimus%22 %22ixabepilone%22 %22treprostinil%22 %22dolasetron%22 %22dexmedetomidine%22 %22saccharated iron oxide%22 %22scopolamine%22 %22ponatinib%22 %22aprepitant%22 %22iron, multivitamins and folic acid%22 %22everolimus%22 %22teniposide%22 %22cidofovir%22 %22sargramostim%22 %22lepirudin%22 %22muromonab-cd3%22 %22tretinoin%22 %22ofloxacin%22 %22febuxostat%22 %22ketoprofen%22 %22panitumumab%22 %22romidepsin%22 %22panobinostat%22 %22flurbiprofen%22 %22glutamine%22 %22ketorolac%22 %22ofatumumab%22 %22nitric oxide%22 %22fosphenytoin%22 %22etodolac%22 %22hyoscyamine%22 %22strontium (89sr) chloride%22 %22interferon alfacon-1%22 %22alglucosidase alfa%22 %22bexarotene%22 %22felbamate%22 %22vinflunine%22 %22sodium aurothiomalate%22 %22methylnaltrexone bromide%22 %22maraviroc%22 %22risedronic acid%22 %22daptomycin%22 %22treprostinil%22 %22canagliflozin%22 %22abiraterone%22 %22interferon beta-1b%22 %22anidulafungin%22", 
"set-drugs-057-include": "(%22cytarabine%22) and (%22daunorubicin%22)", 
"set-drugs-057-name": "Ch-cytarabine + daunorubicin", 
"set-drugs-058-exclude": "%22meropenem%22 %22azacitidine%22 %22amphotericin b%22 %22micafungin%22 %22busulfan%22 %22gemtuzumab ozogamicin%22 %22clofarabine%22 %22rituximab%22 %22mycophenolic acid%22 %22linezolid%22 %22ganciclovir%22 %22caspofungin%22 %22tigecycline%22 %22tacrolimus%22 %22thiotepa%22 %22voriconazole%22 %22paricalcitol%22 %22bortezomib%22 %22ciclosporin%22 %22basiliximab%22 %22vorinostat%22 %22valganciclovir%22 %22thalidomide%22 %22alemtuzumab%22 %22prednisone%22 %22daclizumab%22 %22epoprostenol%22 %22daptomycin%22 %22allopurinol%22 %22posaconazole%22 %22rasburicase%22 %22pentostatin%22 %22ertapenem%22 %22pantoprazole%22 %22morphine%22 %22lenalidomide%22 %22cetuximab%22 %22mercaptopurine%22 %22foscarnet%22 %22tocilizumab%22 %22tocilizumab%22 %22aldesleukin%22 %22amsacrine%22 %22propofol%22 %22hydromorphone%22 %22cabazitaxel%22 %22dexrazoxane%22 %22pomalidomide%22 %22deferiprone%22 %22argatroban%22 %22trabectedin%22 %22sirolimus%22 %22ixabepilone%22 %22treprostinil%22 %22dolasetron%22 %22dexmedetomidine%22 %22saccharated iron oxide%22 %22scopolamine%22 %22ponatinib%22 %22aprepitant%22 %22iron, multivitamins and folic acid%22 %22everolimus%22 %22teniposide%22 %22cidofovir%22 %22sargramostim%22 %22lepirudin%22 %22muromonab-cd3%22 %22tretinoin%22 %22ofloxacin%22 %22febuxostat%22 %22ketoprofen%22 %22panitumumab%22 %22romidepsin%22 %22panobinostat%22 %22flurbiprofen%22 %22glutamine%22 %22ketorolac%22 %22ofatumumab%22 %22nitric oxide%22 %22fosphenytoin%22 %22etodolac%22 %22hyoscyamine%22 %22strontium (89sr) chloride%22 %22interferon alfacon-1%22 %22alglucosidase alfa%22 %22bexarotene%22 %22felbamate%22 %22vinflunine%22 %22sodium aurothiomalate%22 %22methylnaltrexone bromide%22 %22maraviroc%22 %22risedronic acid%22 %22daptomycin%22 %22treprostinil%22 %22canagliflozin%22 %22abiraterone%22 %22interferon beta-1b%22 %22anidulafungin%22", 
"set-drugs-058-include": "(%22methotrexate%22) and (%22vincristine%22) and (%22doxorubicin%22) and (%22cisplatin%22)", 
"set-drugs-058-name": "Ch-methotrexate + vincristine + doxorubicin + cisplatin", 
"set-drugs-059-exclude": "%22meropenem%22 %22azacitidine%22 %22amphotericin b%22 %22micafungin%22 %22busulfan%22 %22gemtuzumab ozogamicin%22 %22clofarabine%22 %22rituximab%22 %22mycophenolic acid%22 %22linezolid%22 %22ganciclovir%22 %22caspofungin%22 %22tigecycline%22 %22tacrolimus%22 %22thiotepa%22 %22voriconazole%22 %22paricalcitol%22 %22bortezomib%22 %22ciclosporin%22 %22basiliximab%22 %22vorinostat%22 %22valganciclovir%22 %22thalidomide%22 %22alemtuzumab%22 %22prednisone%22 %22daclizumab%22 %22epoprostenol%22 %22daptomycin%22 %22allopurinol%22 %22posaconazole%22 %22rasburicase%22 %22pentostatin%22 %22ertapenem%22 %22pantoprazole%22 %22morphine%22 %22lenalidomide%22 %22cetuximab%22 %22mercaptopurine%22 %22foscarnet%22 %22tocilizumab%22 %22tocilizumab%22 %22aldesleukin%22 %22amsacrine%22 %22propofol%22 %22hydromorphone%22 %22cabazitaxel%22 %22dexrazoxane%22 %22pomalidomide%22 %22deferiprone%22 %22argatroban%22 %22trabectedin%22 %22sirolimus%22 %22ixabepilone%22 %22treprostinil%22 %22dolasetron%22 %22dexmedetomidine%22 %22saccharated iron oxide%22 %22scopolamine%22 %22ponatinib%22 %22aprepitant%22 %22iron, multivitamins and folic acid%22 %22everolimus%22 %22teniposide%22 %22cidofovir%22 %22sargramostim%22 %22lepirudin%22 %22muromonab-cd3%22 %22tretinoin%22 %22ofloxacin%22 %22febuxostat%22 %22ketoprofen%22 %22panitumumab%22 %22romidepsin%22 %22panobinostat%22 %22flurbiprofen%22 %22glutamine%22 %22ketorolac%22 %22ofatumumab%22 %22nitric oxide%22 %22fosphenytoin%22 %22etodolac%22 %22hyoscyamine%22 %22strontium (89sr) chloride%22 %22interferon alfacon-1%22 %22alglucosidase alfa%22 %22bexarotene%22 %22felbamate%22 %22vinflunine%22 %22sodium aurothiomalate%22 %22methylnaltrexone bromide%22 %22maraviroc%22 %22risedronic acid%22 %22daptomycin%22 %22treprostinil%22 %22canagliflozin%22 %22abiraterone%22 %22interferon beta-1b%22 %22anidulafungin%22", 
"set-drugs-059-include": "(%22docetaxel%22) and ( %22fluorouracil%22) and (%22carboplatin%22)", 
"set-drugs-059-name": "Ch-docetaxel +carboplatin + fluorouracil", 
"set-drugs-060-exclude": "%22meropenem%22 %22azacitidine%22 %22amphotericin b%22 %22micafungin%22 %22busulfan%22 %22gemtuzumab ozogamicin%22 %22clofarabine%22 %22rituximab%22 %22mycophenolic acid%22 %22linezolid%22 %22ganciclovir%22 %22caspofungin%22 %22tigecycline%22 %22tacrolimus%22 %22thiotepa%22 %22voriconazole%22 %22paricalcitol%22 %22bortezomib%22 %22ciclosporin%22 %22basiliximab%22 %22vorinostat%22 %22valganciclovir%22 %22thalidomide%22 %22alemtuzumab%22 %22prednisone%22 %22daclizumab%22 %22epoprostenol%22 %22daptomycin%22 %22allopurinol%22 %22posaconazole%22 %22rasburicase%22 %22pentostatin%22 %22ertapenem%22 %22pantoprazole%22 %22morphine%22 %22lenalidomide%22 %22cetuximab%22 %22mercaptopurine%22 %22foscarnet%22 %22tocilizumab%22 %22tocilizumab%22 %22aldesleukin%22 %22amsacrine%22 %22propofol%22 %22hydromorphone%22 %22cabazitaxel%22 %22dexrazoxane%22 %22pomalidomide%22 %22deferiprone%22 %22argatroban%22 %22trabectedin%22 %22sirolimus%22 %22ixabepilone%22 %22treprostinil%22 %22dolasetron%22 %22dexmedetomidine%22 %22saccharated iron oxide%22 %22scopolamine%22 %22ponatinib%22 %22aprepitant%22 %22iron, multivitamins and folic acid%22 %22everolimus%22 %22teniposide%22 %22cidofovir%22 %22sargramostim%22 %22lepirudin%22 %22muromonab-cd3%22 %22tretinoin%22 %22ofloxacin%22 %22febuxostat%22 %22ketoprofen%22 %22panitumumab%22 %22romidepsin%22 %22panobinostat%22 %22flurbiprofen%22 %22glutamine%22 %22ketorolac%22 %22ofatumumab%22 %22nitric oxide%22 %22fosphenytoin%22 %22etodolac%22 %22hyoscyamine%22 %22strontium (89sr) chloride%22 %22interferon alfacon-1%22 %22alglucosidase alfa%22 %22bexarotene%22 %22felbamate%22 %22vinflunine%22 %22sodium aurothiomalate%22 %22methylnaltrexone bromide%22 %22maraviroc%22 %22risedronic acid%22 %22daptomycin%22 %22treprostinil%22 %22canagliflozin%22 %22abiraterone%22 %22interferon beta-1b%22 %22anidulafungin%22", 
"set-drugs-060-include": "( %22cyclophosphamide%22) and ( %22doxorubicin%22) and ( %22prednisone%22) and (%22doxorubicin%22) and ( %22etoposide%22)", 
"set-drugs-060-name": "Ch-cyclophosphamide + doxorubicin +  vincristine + prednisone +etoposide", 
"set-drugs-061-exclude": "%22meropenem%22 %22azacitidine%22 %22amphotericin b%22 %22micafungin%22 %22busulfan%22 %22gemtuzumab ozogamicin%22 %22clofarabine%22 %22rituximab%22 %22mycophenolic acid%22 %22linezolid%22 %22ganciclovir%22 %22caspofungin%22 %22tigecycline%22 %22tacrolimus%22 %22thiotepa%22 %22voriconazole%22 %22paricalcitol%22 %22bortezomib%22 %22ciclosporin%22 %22basiliximab%22 %22vorinostat%22 %22valganciclovir%22 %22thalidomide%22 %22alemtuzumab%22 %22prednisone%22 %22daclizumab%22 %22epoprostenol%22 %22daptomycin%22 %22allopurinol%22 %22posaconazole%22 %22rasburicase%22 %22pentostatin%22 %22ertapenem%22 %22pantoprazole%22 %22morphine%22 %22lenalidomide%22 %22cetuximab%22 %22mercaptopurine%22 %22foscarnet%22 %22tocilizumab%22 %22tocilizumab%22 %22aldesleukin%22 %22amsacrine%22 %22propofol%22 %22hydromorphone%22 %22cabazitaxel%22 %22dexrazoxane%22 %22pomalidomide%22 %22deferiprone%22 %22argatroban%22 %22trabectedin%22 %22sirolimus%22 %22ixabepilone%22 %22treprostinil%22 %22dolasetron%22 %22dexmedetomidine%22 %22saccharated iron oxide%22 %22scopolamine%22 %22ponatinib%22 %22aprepitant%22 %22iron, multivitamins and folic acid%22 %22everolimus%22 %22teniposide%22 %22cidofovir%22 %22sargramostim%22 %22lepirudin%22 %22muromonab-cd3%22 %22tretinoin%22 %22ofloxacin%22 %22febuxostat%22 %22ketoprofen%22 %22panitumumab%22 %22romidepsin%22 %22panobinostat%22 %22flurbiprofen%22 %22glutamine%22 %22ketorolac%22 %22ofatumumab%22 %22nitric oxide%22 %22fosphenytoin%22 %22etodolac%22 %22hyoscyamine%22 %22strontium (89sr) chloride%22 %22interferon alfacon-1%22 %22alglucosidase alfa%22 %22bexarotene%22 %22felbamate%22 %22vinflunine%22 %22sodium aurothiomalate%22 %22methylnaltrexone bromide%22 %22maraviroc%22 %22risedronic acid%22 %22daptomycin%22 %22treprostinil%22 %22canagliflozin%22 %22abiraterone%22 %22interferon beta-1b%22 %22anidulafungin%22", 
"set-drugs-061-include": "(%22dexamethasone%22) and ( %22cytarabine%22) and ( %22oxaliplatin%22)", 
"set-drugs-061-name": "Ch-dexamethasone + cytarabine + oxaliplatin", 
"set-drugs-062-exclude": "%22meropenem%22 %22azacitidine%22 %22amphotericin b%22 %22micafungin%22 %22busulfan%22 %22gemtuzumab ozogamicin%22 %22clofarabine%22 %22rituximab%22 %22mycophenolic acid%22 %22linezolid%22 %22ganciclovir%22 %22caspofungin%22 %22tigecycline%22 %22tacrolimus%22 %22thiotepa%22 %22voriconazole%22 %22paricalcitol%22 %22bortezomib%22 %22ciclosporin%22 %22basiliximab%22 %22vorinostat%22 %22valganciclovir%22 %22thalidomide%22 %22alemtuzumab%22 %22prednisone%22 %22daclizumab%22 %22epoprostenol%22 %22daptomycin%22 %22allopurinol%22 %22posaconazole%22 %22rasburicase%22 %22pentostatin%22 %22ertapenem%22 %22pantoprazole%22 %22morphine%22 %22lenalidomide%22 %22cetuximab%22 %22mercaptopurine%22 %22foscarnet%22 %22tocilizumab%22 %22tocilizumab%22 %22aldesleukin%22 %22amsacrine%22 %22propofol%22 %22hydromorphone%22 %22cabazitaxel%22 %22dexrazoxane%22 %22pomalidomide%22 %22deferiprone%22 %22argatroban%22 %22trabectedin%22 %22sirolimus%22 %22ixabepilone%22 %22treprostinil%22 %22dolasetron%22 %22dexmedetomidine%22 %22saccharated iron oxide%22 %22scopolamine%22 %22ponatinib%22 %22aprepitant%22 %22iron, multivitamins and folic acid%22 %22everolimus%22 %22teniposide%22 %22cidofovir%22 %22sargramostim%22 %22lepirudin%22 %22muromonab-cd3%22 %22tretinoin%22 %22ofloxacin%22 %22febuxostat%22 %22ketoprofen%22 %22panitumumab%22 %22romidepsin%22 %22panobinostat%22 %22flurbiprofen%22 %22glutamine%22 %22ketorolac%22 %22ofatumumab%22 %22nitric oxide%22 %22fosphenytoin%22 %22etodolac%22 %22hyoscyamine%22 %22strontium (89sr) chloride%22 %22interferon alfacon-1%22 %22alglucosidase alfa%22 %22bexarotene%22 %22felbamate%22 %22vinflunine%22 %22sodium aurothiomalate%22 %22methylnaltrexone bromide%22 %22maraviroc%22 %22risedronic acid%22 %22daptomycin%22 %22treprostinil%22 %22canagliflozin%22 %22abiraterone%22 %22interferon beta-1b%22 %22anidulafungin%22", 
"set-drugs-062-include": "(%22etoposide%22) and ( %22methylprednisolone%22) and ( %22cytarabine%22) and (%22cisplatin%22)", 
"set-drugs-062-name": "Ch-etoposide + methylprednisolone + cytarabine + cisplatin", 
"set-drugs-063-exclude": "%22meropenem%22 %22azacitidine%22 %22amphotericin b%22 %22micafungin%22 %22busulfan%22 %22gemtuzumab ozogamicin%22 %22clofarabine%22 %22rituximab%22 %22mycophenolic acid%22 %22linezolid%22 %22ganciclovir%22 %22caspofungin%22 %22tigecycline%22 %22tacrolimus%22 %22thiotepa%22 %22voriconazole%22 %22paricalcitol%22 %22bortezomib%22 %22ciclosporin%22 %22basiliximab%22 %22vorinostat%22 %22valganciclovir%22 %22thalidomide%22 %22alemtuzumab%22 %22prednisone%22 %22daclizumab%22 %22epoprostenol%22 %22daptomycin%22 %22allopurinol%22 %22posaconazole%22 %22rasburicase%22 %22pentostatin%22 %22ertapenem%22 %22pantoprazole%22 %22morphine%22 %22lenalidomide%22 %22cetuximab%22 %22mercaptopurine%22 %22foscarnet%22 %22tocilizumab%22 %22tocilizumab%22 %22aldesleukin%22 %22amsacrine%22 %22propofol%22 %22hydromorphone%22 %22cabazitaxel%22 %22dexrazoxane%22 %22pomalidomide%22 %22deferiprone%22 %22argatroban%22 %22trabectedin%22 %22sirolimus%22 %22ixabepilone%22 %22treprostinil%22 %22dolasetron%22 %22dexmedetomidine%22 %22saccharated iron oxide%22 %22scopolamine%22 %22ponatinib%22 %22aprepitant%22 %22iron, multivitamins and folic acid%22 %22everolimus%22 %22teniposide%22 %22cidofovir%22 %22sargramostim%22 %22lepirudin%22 %22muromonab-cd3%22 %22tretinoin%22 %22ofloxacin%22 %22febuxostat%22 %22ketoprofen%22 %22panitumumab%22 %22romidepsin%22 %22panobinostat%22 %22flurbiprofen%22 %22glutamine%22 %22ketorolac%22 %22ofatumumab%22 %22nitric oxide%22 %22fosphenytoin%22 %22etodolac%22 %22hyoscyamine%22 %22strontium (89sr) chloride%22 %22interferon alfacon-1%22 %22alglucosidase alfa%22 %22bexarotene%22 %22felbamate%22 %22vinflunine%22 %22sodium aurothiomalate%22 %22methylnaltrexone bromide%22 %22maraviroc%22 %22risedronic acid%22 %22daptomycin%22 %22treprostinil%22 %22canagliflozin%22 %22abiraterone%22 %22interferon beta-1b%22 %22anidulafungin%22", 
"set-drugs-063-include": "(%22ifosfamide%22) and ( %22etoposide%22) and ( %22epirubicin%22)", 
"set-drugs-063-name": "Ch-ifosfamide + etoposide + epirubicin", 
"set-drugs-064-exclude": "%22meropenem%22 %22azacitidine%22 %22amphotericin b%22 %22micafungin%22 %22busulfan%22 %22gemtuzumab ozogamicin%22 %22clofarabine%22 %22rituximab%22 %22mycophenolic acid%22 %22linezolid%22 %22ganciclovir%22 %22caspofungin%22 %22tigecycline%22 %22tacrolimus%22 %22thiotepa%22 %22voriconazole%22 %22paricalcitol%22 %22bortezomib%22 %22ciclosporin%22 %22basiliximab%22 %22vorinostat%22 %22valganciclovir%22 %22thalidomide%22 %22alemtuzumab%22 %22prednisone%22 %22daclizumab%22 %22epoprostenol%22 %22daptomycin%22 %22allopurinol%22 %22posaconazole%22 %22rasburicase%22 %22pentostatin%22 %22ertapenem%22 %22pantoprazole%22 %22morphine%22 %22lenalidomide%22 %22cetuximab%22 %22mercaptopurine%22 %22foscarnet%22 %22tocilizumab%22 %22tocilizumab%22 %22aldesleukin%22 %22amsacrine%22 %22propofol%22 %22hydromorphone%22 %22cabazitaxel%22 %22dexrazoxane%22 %22pomalidomide%22 %22deferiprone%22 %22argatroban%22 %22trabectedin%22 %22sirolimus%22 %22ixabepilone%22 %22treprostinil%22 %22dolasetron%22 %22dexmedetomidine%22 %22saccharated iron oxide%22 %22scopolamine%22 %22ponatinib%22 %22aprepitant%22 %22iron, multivitamins and folic acid%22 %22everolimus%22 %22teniposide%22 %22cidofovir%22 %22sargramostim%22 %22lepirudin%22 %22muromonab-cd3%22 %22tretinoin%22 %22ofloxacin%22 %22febuxostat%22 %22ketoprofen%22 %22panitumumab%22 %22romidepsin%22 %22panobinostat%22 %22flurbiprofen%22 %22glutamine%22 %22ketorolac%22 %22ofatumumab%22 %22nitric oxide%22 %22fosphenytoin%22 %22etodolac%22 %22hyoscyamine%22 %22strontium (89sr) chloride%22 %22interferon alfacon-1%22 %22alglucosidase alfa%22 %22bexarotene%22 %22felbamate%22 %22vinflunine%22 %22sodium aurothiomalate%22 %22methylnaltrexone bromide%22 %22maraviroc%22 %22risedronic acid%22 %22daptomycin%22 %22treprostinil%22 %22canagliflozin%22 %22abiraterone%22 %22interferon beta-1b%22 %22anidulafungin%22", 
"set-drugs-064-include": "( %22cyclophosphamide%22) and ( %22doxorubicin%22) and ( %22prednisone%22) and (%22doxorubicin%22)", 
"set-drugs-064-name": "Ch-cyclophosphamide + doxorubicin + vincristine + prednisone", 
"set-drugs-065-exclude": "%22meropenem%22 %22azacitidine%22 %22amphotericin b%22 %22micafungin%22 %22busulfan%22 %22gemtuzumab ozogamicin%22 %22clofarabine%22 %22rituximab%22 %22mycophenolic acid%22 %22linezolid%22 %22ganciclovir%22 %22caspofungin%22 %22tigecycline%22 %22tacrolimus%22 %22thiotepa%22 %22voriconazole%22 %22paricalcitol%22 %22bortezomib%22 %22ciclosporin%22 %22basiliximab%22 %22vorinostat%22 %22valganciclovir%22 %22thalidomide%22 %22alemtuzumab%22 %22prednisone%22 %22daclizumab%22 %22epoprostenol%22 %22daptomycin%22 %22allopurinol%22 %22posaconazole%22 %22rasburicase%22 %22pentostatin%22 %22ertapenem%22 %22pantoprazole%22 %22morphine%22 %22lenalidomide%22 %22cetuximab%22 %22mercaptopurine%22 %22foscarnet%22 %22tocilizumab%22 %22tocilizumab%22 %22aldesleukin%22 %22amsacrine%22 %22propofol%22 %22hydromorphone%22 %22cabazitaxel%22 %22dexrazoxane%22 %22pomalidomide%22 %22deferiprone%22 %22argatroban%22 %22trabectedin%22 %22sirolimus%22 %22ixabepilone%22 %22treprostinil%22 %22dolasetron%22 %22dexmedetomidine%22 %22saccharated iron oxide%22 %22scopolamine%22 %22ponatinib%22 %22aprepitant%22 %22iron, multivitamins and folic acid%22 %22everolimus%22 %22teniposide%22 %22cidofovir%22 %22sargramostim%22 %22lepirudin%22 %22muromonab-cd3%22 %22tretinoin%22 %22ofloxacin%22 %22febuxostat%22 %22ketoprofen%22 %22panitumumab%22 %22romidepsin%22 %22panobinostat%22 %22flurbiprofen%22 %22glutamine%22 %22ketorolac%22 %22ofatumumab%22 %22nitric oxide%22 %22fosphenytoin%22 %22etodolac%22 %22hyoscyamine%22 %22strontium (89sr) chloride%22 %22interferon alfacon-1%22 %22alglucosidase alfa%22 %22bexarotene%22 %22felbamate%22 %22vinflunine%22 %22sodium aurothiomalate%22 %22methylnaltrexone bromide%22 %22maraviroc%22 %22risedronic acid%22 %22daptomycin%22 %22treprostinil%22 %22canagliflozin%22 %22abiraterone%22 %22interferon beta-1b%22 %22anidulafungin%22", 
"set-drugs-065-include": "(%22ifosfamide%22) and ( %22etoposide%22) and ( %22epirubicin%22) and (%22cyclophosphamide%22) and ( %22doxorubicin%22) and ( %22prednisone%22) and (%22doxorubicin%22) and (%22methotrexate%22)", 
"set-drugs-065-name": "Ch-cyclophosphamide + doxorubicin + vincristine + prednisone + ifosfamide + etoposide +epirubicin +methotrexate", 
"set-drugs-066-exclude": "%22meropenem%22 %22azacitidine%22 %22amphotericin b%22 %22micafungin%22 %22busulfan%22 %22gemtuzumab ozogamicin%22 %22clofarabine%22 %22rituximab%22 %22mycophenolic acid%22 %22linezolid%22 %22ganciclovir%22 %22caspofungin%22 %22tigecycline%22 %22tacrolimus%22 %22thiotepa%22 %22voriconazole%22 %22paricalcitol%22 %22bortezomib%22 %22ciclosporin%22 %22basiliximab%22 %22vorinostat%22 %22valganciclovir%22 %22thalidomide%22 %22alemtuzumab%22 %22prednisone%22 %22daclizumab%22 %22epoprostenol%22 %22daptomycin%22 %22allopurinol%22 %22posaconazole%22 %22rasburicase%22 %22pentostatin%22 %22ertapenem%22 %22pantoprazole%22 %22morphine%22 %22lenalidomide%22 %22cetuximab%22 %22mercaptopurine%22 %22foscarnet%22 %22tocilizumab%22 %22tocilizumab%22 %22aldesleukin%22 %22amsacrine%22 %22propofol%22 %22hydromorphone%22 %22cabazitaxel%22 %22dexrazoxane%22 %22pomalidomide%22 %22deferiprone%22 %22argatroban%22 %22trabectedin%22 %22sirolimus%22 %22ixabepilone%22 %22treprostinil%22 %22dolasetron%22 %22dexmedetomidine%22 %22saccharated iron oxide%22 %22scopolamine%22 %22ponatinib%22 %22aprepitant%22 %22iron, multivitamins and folic acid%22 %22everolimus%22 %22teniposide%22 %22cidofovir%22 %22sargramostim%22 %22lepirudin%22 %22muromonab-cd3%22 %22tretinoin%22 %22ofloxacin%22 %22febuxostat%22 %22ketoprofen%22 %22panitumumab%22 %22romidepsin%22 %22panobinostat%22 %22flurbiprofen%22 %22glutamine%22 %22ketorolac%22 %22ofatumumab%22 %22nitric oxide%22 %22fosphenytoin%22 %22etodolac%22 %22hyoscyamine%22 %22strontium (89sr) chloride%22 %22interferon alfacon-1%22 %22alglucosidase alfa%22 %22bexarotene%22 %22felbamate%22 %22vinflunine%22 %22sodium aurothiomalate%22 %22methylnaltrexone bromide%22 %22maraviroc%22 %22risedronic acid%22 %22daptomycin%22 %22treprostinil%22 %22canagliflozin%22 %22abiraterone%22 %22interferon beta-1b%22 %22anidulafungin%22", 
"set-drugs-066-include": "(%22cyclophosphamide%22) and ( %22dexamethasone%22) and ( %22methotrexate%22) and ( %22doxorubicin%22) and ( %22vincristine%22) and ( %22cytarabine%22)", 
"set-drugs-066-name": "Ch-cyclophosphamide + dexamethasone + methotrexate + doxorubicin + vincristine + cytarabine", 
"set-drugs-067-exclude": "%22meropenem%22 %22azacitidine%22 %22amphotericin b%22 %22micafungin%22 %22busulfan%22 %22gemtuzumab ozogamicin%22 %22clofarabine%22 %22rituximab%22 %22mycophenolic acid%22 %22linezolid%22 %22ganciclovir%22 %22caspofungin%22 %22tigecycline%22 %22tacrolimus%22 %22thiotepa%22 %22voriconazole%22 %22paricalcitol%22 %22bortezomib%22 %22ciclosporin%22 %22basiliximab%22 %22vorinostat%22 %22valganciclovir%22 %22thalidomide%22 %22alemtuzumab%22 %22prednisone%22 %22daclizumab%22 %22epoprostenol%22 %22daptomycin%22 %22allopurinol%22 %22posaconazole%22 %22rasburicase%22 %22pentostatin%22 %22ertapenem%22 %22pantoprazole%22 %22morphine%22 %22lenalidomide%22 %22cetuximab%22 %22mercaptopurine%22 %22foscarnet%22 %22tocilizumab%22 %22tocilizumab%22 %22aldesleukin%22 %22amsacrine%22 %22propofol%22 %22hydromorphone%22 %22cabazitaxel%22 %22dexrazoxane%22 %22pomalidomide%22 %22deferiprone%22 %22argatroban%22 %22trabectedin%22 %22sirolimus%22 %22ixabepilone%22 %22treprostinil%22 %22dolasetron%22 %22dexmedetomidine%22 %22saccharated iron oxide%22 %22scopolamine%22 %22ponatinib%22 %22aprepitant%22 %22iron, multivitamins and folic acid%22 %22everolimus%22 %22teniposide%22 %22cidofovir%22 %22sargramostim%22 %22lepirudin%22 %22muromonab-cd3%22 %22tretinoin%22 %22ofloxacin%22 %22febuxostat%22 %22ketoprofen%22 %22panitumumab%22 %22romidepsin%22 %22panobinostat%22 %22flurbiprofen%22 %22glutamine%22 %22ketorolac%22 %22ofatumumab%22 %22nitric oxide%22 %22fosphenytoin%22 %22etodolac%22 %22hyoscyamine%22 %22strontium (89sr) chloride%22 %22interferon alfacon-1%22 %22alglucosidase alfa%22 %22bexarotene%22 %22felbamate%22 %22vinflunine%22 %22sodium aurothiomalate%22 %22methylnaltrexone bromide%22 %22maraviroc%22 %22risedronic acid%22 %22daptomycin%22 %22treprostinil%22 %22canagliflozin%22 %22abiraterone%22 %22interferon beta-1b%22 %22anidulafungin%22", 
"set-drugs-067-include": "%22pralatrexate%22", 
"set-drugs-067-name": "Ch-pralatrexate", 
"set-drugs-068-exclude": "%22meropenem%22 %22azacitidine%22 %22amphotericin b%22 %22micafungin%22 %22busulfan%22 %22gemtuzumab ozogamicin%22 %22clofarabine%22 %22rituximab%22 %22mycophenolic acid%22 %22linezolid%22 %22ganciclovir%22 %22caspofungin%22 %22tigecycline%22 %22tacrolimus%22 %22thiotepa%22 %22voriconazole%22 %22paricalcitol%22 %22bortezomib%22 %22ciclosporin%22 %22basiliximab%22 %22vorinostat%22 %22valganciclovir%22 %22thalidomide%22 %22alemtuzumab%22 %22prednisone%22 %22daclizumab%22 %22epoprostenol%22 %22daptomycin%22 %22allopurinol%22 %22posaconazole%22 %22rasburicase%22 %22pentostatin%22 %22ertapenem%22 %22pantoprazole%22 %22morphine%22 %22lenalidomide%22 %22cetuximab%22 %22mercaptopurine%22 %22foscarnet%22 %22tocilizumab%22 %22tocilizumab%22 %22aldesleukin%22 %22amsacrine%22 %22propofol%22 %22hydromorphone%22 %22cabazitaxel%22 %22dexrazoxane%22 %22pomalidomide%22 %22deferiprone%22 %22argatroban%22 %22trabectedin%22 %22sirolimus%22 %22ixabepilone%22 %22treprostinil%22 %22dolasetron%22 %22dexmedetomidine%22 %22saccharated iron oxide%22 %22scopolamine%22 %22ponatinib%22 %22aprepitant%22 %22iron, multivitamins and folic acid%22 %22everolimus%22 %22teniposide%22 %22cidofovir%22 %22sargramostim%22 %22lepirudin%22 %22muromonab-cd3%22 %22tretinoin%22 %22ofloxacin%22 %22febuxostat%22 %22ketoprofen%22 %22panitumumab%22 %22romidepsin%22 %22panobinostat%22 %22flurbiprofen%22 %22glutamine%22 %22ketorolac%22 %22ofatumumab%22 %22nitric oxide%22 %22fosphenytoin%22 %22etodolac%22 %22hyoscyamine%22 %22strontium (89sr) chloride%22 %22interferon alfacon-1%22 %22alglucosidase alfa%22 %22bexarotene%22 %22felbamate%22 %22vinflunine%22 %22sodium aurothiomalate%22 %22methylnaltrexone bromide%22 %22maraviroc%22 %22risedronic acid%22 %22daptomycin%22 %22treprostinil%22 %22canagliflozin%22 %22abiraterone%22 %22interferon beta-1b%22 %22anidulafungin%22", 
"set-drugs-068-include": "%22bendamustine%22", 
"set-drugs-068-name": "Ch-bendamustine", 
"set-drugs-069-exclude": "%22meropenem%22 %22azacitidine%22 %22amphotericin b%22 %22micafungin%22 %22busulfan%22 %22gemtuzumab ozogamicin%22 %22clofarabine%22 %22rituximab%22 %22mycophenolic acid%22 %22linezolid%22 %22ganciclovir%22 %22caspofungin%22 %22tigecycline%22 %22tacrolimus%22 %22thiotepa%22 %22voriconazole%22 %22paricalcitol%22 %22bortezomib%22 %22ciclosporin%22 %22basiliximab%22 %22vorinostat%22 %22valganciclovir%22 %22thalidomide%22 %22alemtuzumab%22 %22prednisone%22 %22daclizumab%22 %22epoprostenol%22 %22daptomycin%22 %22allopurinol%22 %22posaconazole%22 %22rasburicase%22 %22pentostatin%22 %22ertapenem%22 %22pantoprazole%22 %22morphine%22 %22lenalidomide%22 %22cetuximab%22 %22mercaptopurine%22 %22foscarnet%22 %22tocilizumab%22 %22tocilizumab%22 %22aldesleukin%22 %22amsacrine%22 %22propofol%22 %22hydromorphone%22 %22cabazitaxel%22 %22dexrazoxane%22 %22pomalidomide%22 %22deferiprone%22 %22argatroban%22 %22trabectedin%22 %22sirolimus%22 %22ixabepilone%22 %22treprostinil%22 %22dolasetron%22 %22dexmedetomidine%22 %22saccharated iron oxide%22 %22scopolamine%22 %22ponatinib%22 %22aprepitant%22 %22iron, multivitamins and folic acid%22 %22everolimus%22 %22teniposide%22 %22cidofovir%22 %22sargramostim%22 %22lepirudin%22 %22muromonab-cd3%22 %22tretinoin%22 %22ofloxacin%22 %22febuxostat%22 %22ketoprofen%22 %22panitumumab%22 %22romidepsin%22 %22panobinostat%22 %22flurbiprofen%22 %22glutamine%22 %22ketorolac%22 %22ofatumumab%22 %22nitric oxide%22 %22fosphenytoin%22 %22etodolac%22 %22hyoscyamine%22 %22strontium (89sr) chloride%22 %22interferon alfacon-1%22 %22alglucosidase alfa%22 %22bexarotene%22 %22felbamate%22 %22vinflunine%22 %22sodium aurothiomalate%22 %22methylnaltrexone bromide%22 %22maraviroc%22 %22risedronic acid%22 %22daptomycin%22 %22treprostinil%22 %22canagliflozin%22 %22abiraterone%22 %22interferon beta-1b%22 %22anidulafungin%22", 
"set-drugs-069-include": "(%22cyclophosphamide%22) and ( %22etoposide%22)", 
"set-drugs-069-name": "Ch-cyclophosphamide + etoposide", 
"set-drugs-070-exclude": "%22meropenem%22 %22azacitidine%22 %22amphotericin b%22 %22micafungin%22 %22busulfan%22 %22gemtuzumab ozogamicin%22 %22clofarabine%22 %22rituximab%22 %22mycophenolic acid%22 %22linezolid%22 %22ganciclovir%22 %22caspofungin%22 %22tigecycline%22 %22tacrolimus%22 %22thiotepa%22 %22voriconazole%22 %22paricalcitol%22 %22bortezomib%22 %22ciclosporin%22 %22basiliximab%22 %22vorinostat%22 %22valganciclovir%22 %22thalidomide%22 %22alemtuzumab%22 %22prednisone%22 %22daclizumab%22 %22epoprostenol%22 %22daptomycin%22 %22allopurinol%22 %22posaconazole%22 %22rasburicase%22 %22pentostatin%22 %22ertapenem%22 %22pantoprazole%22 %22morphine%22 %22lenalidomide%22 %22cetuximab%22 %22mercaptopurine%22 %22foscarnet%22 %22tocilizumab%22 %22tocilizumab%22 %22aldesleukin%22 %22amsacrine%22 %22propofol%22 %22hydromorphone%22 %22cabazitaxel%22 %22dexrazoxane%22 %22pomalidomide%22 %22deferiprone%22 %22argatroban%22 %22trabectedin%22 %22sirolimus%22 %22ixabepilone%22 %22treprostinil%22 %22dolasetron%22 %22dexmedetomidine%22 %22saccharated iron oxide%22 %22scopolamine%22 %22ponatinib%22 %22aprepitant%22 %22iron, multivitamins and folic acid%22 %22everolimus%22 %22teniposide%22 %22cidofovir%22 %22sargramostim%22 %22lepirudin%22 %22muromonab-cd3%22 %22tretinoin%22 %22ofloxacin%22 %22febuxostat%22 %22ketoprofen%22 %22panitumumab%22 %22romidepsin%22 %22panobinostat%22 %22flurbiprofen%22 %22glutamine%22 %22ketorolac%22 %22ofatumumab%22 %22nitric oxide%22 %22fosphenytoin%22 %22etodolac%22 %22hyoscyamine%22 %22strontium (89sr) chloride%22 %22interferon alfacon-1%22 %22alglucosidase alfa%22 %22bexarotene%22 %22felbamate%22 %22vinflunine%22 %22sodium aurothiomalate%22 %22methylnaltrexone bromide%22 %22maraviroc%22 %22risedronic acid%22 %22daptomycin%22 %22treprostinil%22 %22canagliflozin%22 %22abiraterone%22 %22interferon beta-1b%22 %22anidulafungin%22", 
"set-drugs-070-include": "%22etoposide%22", 
"set-drugs-070-name": "Ch-etoposide", 
"set-drugs-071-exclude": "%22meropenem%22 %22azacitidine%22 %22amphotericin b%22 %22micafungin%22 %22busulfan%22 %22gemtuzumab ozogamicin%22 %22clofarabine%22 %22rituximab%22 %22mycophenolic acid%22 %22linezolid%22 %22ganciclovir%22 %22caspofungin%22 %22tigecycline%22 %22tacrolimus%22 %22thiotepa%22 %22voriconazole%22 %22paricalcitol%22 %22bortezomib%22 %22ciclosporin%22 %22basiliximab%22 %22vorinostat%22 %22valganciclovir%22 %22thalidomide%22 %22alemtuzumab%22 %22prednisone%22 %22daclizumab%22 %22epoprostenol%22 %22daptomycin%22 %22allopurinol%22 %22posaconazole%22 %22rasburicase%22 %22pentostatin%22 %22ertapenem%22 %22pantoprazole%22 %22morphine%22 %22lenalidomide%22 %22cetuximab%22 %22mercaptopurine%22 %22foscarnet%22 %22tocilizumab%22 %22tocilizumab%22 %22aldesleukin%22 %22amsacrine%22 %22propofol%22 %22hydromorphone%22 %22cabazitaxel%22 %22dexrazoxane%22 %22pomalidomide%22 %22deferiprone%22 %22argatroban%22 %22trabectedin%22 %22sirolimus%22 %22ixabepilone%22 %22treprostinil%22 %22dolasetron%22 %22dexmedetomidine%22 %22saccharated iron oxide%22 %22scopolamine%22 %22ponatinib%22 %22aprepitant%22 %22iron, multivitamins and folic acid%22 %22everolimus%22 %22teniposide%22 %22cidofovir%22 %22sargramostim%22 %22lepirudin%22 %22muromonab-cd3%22 %22tretinoin%22 %22ofloxacin%22 %22febuxostat%22 %22ketoprofen%22 %22panitumumab%22 %22romidepsin%22 %22panobinostat%22 %22flurbiprofen%22 %22glutamine%22 %22ketorolac%22 %22ofatumumab%22 %22nitric oxide%22 %22fosphenytoin%22 %22etodolac%22 %22hyoscyamine%22 %22strontium (89sr) chloride%22 %22interferon alfacon-1%22 %22alglucosidase alfa%22 %22bexarotene%22 %22felbamate%22 %22vinflunine%22 %22sodium aurothiomalate%22 %22methylnaltrexone bromide%22 %22maraviroc%22 %22risedronic acid%22 %22daptomycin%22 %22treprostinil%22 %22canagliflozin%22 %22abiraterone%22 %22interferon beta-1b%22 %22anidulafungin%22", 
"set-drugs-071-include": "(%22etoposide%22) and ( %22methylprednisolone%22) and ( %22cytarabine%22) and (%22oxaliplatin%22)", 
"set-drugs-071-name": "Ch-etoposide + methylprednisolone + cytarabine + oxaliplatin", 
"set-drugs-072-exclude": "%22meropenem%22 %22azacitidine%22 %22amphotericin b%22 %22micafungin%22 %22busulfan%22 %22gemtuzumab ozogamicin%22 %22clofarabine%22 %22rituximab%22 %22mycophenolic acid%22 %22linezolid%22 %22ganciclovir%22 %22caspofungin%22 %22tigecycline%22 %22tacrolimus%22 %22thiotepa%22 %22voriconazole%22 %22paricalcitol%22 %22bortezomib%22 %22ciclosporin%22 %22basiliximab%22 %22vorinostat%22 %22valganciclovir%22 %22thalidomide%22 %22alemtuzumab%22 %22prednisone%22 %22daclizumab%22 %22epoprostenol%22 %22daptomycin%22 %22allopurinol%22 %22posaconazole%22 %22rasburicase%22 %22pentostatin%22 %22ertapenem%22 %22pantoprazole%22 %22morphine%22 %22lenalidomide%22 %22cetuximab%22 %22mercaptopurine%22 %22foscarnet%22 %22tocilizumab%22 %22tocilizumab%22 %22aldesleukin%22 %22amsacrine%22 %22propofol%22 %22hydromorphone%22 %22cabazitaxel%22 %22dexrazoxane%22 %22pomalidomide%22 %22deferiprone%22 %22argatroban%22 %22trabectedin%22 %22sirolimus%22 %22ixabepilone%22 %22treprostinil%22 %22dolasetron%22 %22dexmedetomidine%22 %22saccharated iron oxide%22 %22scopolamine%22 %22ponatinib%22 %22aprepitant%22 %22iron, multivitamins and folic acid%22 %22everolimus%22 %22teniposide%22 %22cidofovir%22 %22sargramostim%22 %22lepirudin%22 %22muromonab-cd3%22 %22tretinoin%22 %22ofloxacin%22 %22febuxostat%22 %22ketoprofen%22 %22panitumumab%22 %22romidepsin%22 %22panobinostat%22 %22flurbiprofen%22 %22glutamine%22 %22ketorolac%22 %22ofatumumab%22 %22nitric oxide%22 %22fosphenytoin%22 %22etodolac%22 %22hyoscyamine%22 %22strontium (89sr) chloride%22 %22interferon alfacon-1%22 %22alglucosidase alfa%22 %22bexarotene%22 %22felbamate%22 %22vinflunine%22 %22sodium aurothiomalate%22 %22methylnaltrexone bromide%22 %22maraviroc%22 %22risedronic acid%22 %22daptomycin%22 %22treprostinil%22 %22canagliflozin%22 %22abiraterone%22 %22interferon beta-1b%22 %22anidulafungin%22", 
"set-drugs-072-include": "(%22gemcitabine%22) and ( %22vinorelbine%22) and ( %22doxorubicin%22)", 
"set-drugs-072-name": "Ch-gemcitabine + vinorelbine + doxorubicin", 
"set-drugs-073-exclude": "%22meropenem%22 %22azacitidine%22 %22amphotericin b%22 %22micafungin%22 %22busulfan%22 %22gemtuzumab ozogamicin%22 %22clofarabine%22 %22rituximab%22 %22mycophenolic acid%22 %22linezolid%22 %22ganciclovir%22 %22caspofungin%22 %22tigecycline%22 %22tacrolimus%22 %22thiotepa%22 %22voriconazole%22 %22paricalcitol%22 %22bortezomib%22 %22ciclosporin%22 %22basiliximab%22 %22vorinostat%22 %22valganciclovir%22 %22thalidomide%22 %22alemtuzumab%22 %22prednisone%22 %22daclizumab%22 %22epoprostenol%22 %22daptomycin%22 %22allopurinol%22 %22posaconazole%22 %22rasburicase%22 %22pentostatin%22 %22ertapenem%22 %22pantoprazole%22 %22morphine%22 %22lenalidomide%22 %22cetuximab%22 %22mercaptopurine%22 %22foscarnet%22 %22tocilizumab%22 %22tocilizumab%22 %22aldesleukin%22 %22amsacrine%22 %22propofol%22 %22hydromorphone%22 %22cabazitaxel%22 %22dexrazoxane%22 %22pomalidomide%22 %22deferiprone%22 %22argatroban%22 %22trabectedin%22 %22sirolimus%22 %22ixabepilone%22 %22treprostinil%22 %22dolasetron%22 %22dexmedetomidine%22 %22saccharated iron oxide%22 %22scopolamine%22 %22ponatinib%22 %22aprepitant%22 %22iron, multivitamins and folic acid%22 %22everolimus%22 %22teniposide%22 %22cidofovir%22 %22sargramostim%22 %22lepirudin%22 %22muromonab-cd3%22 %22tretinoin%22 %22ofloxacin%22 %22febuxostat%22 %22ketoprofen%22 %22panitumumab%22 %22romidepsin%22 %22panobinostat%22 %22flurbiprofen%22 %22glutamine%22 %22ketorolac%22 %22ofatumumab%22 %22nitric oxide%22 %22fosphenytoin%22 %22etodolac%22 %22hyoscyamine%22 %22strontium (89sr) chloride%22 %22interferon alfacon-1%22 %22alglucosidase alfa%22 %22bexarotene%22 %22felbamate%22 %22vinflunine%22 %22sodium aurothiomalate%22 %22methylnaltrexone bromide%22 %22maraviroc%22 %22risedronic acid%22 %22daptomycin%22 %22treprostinil%22 %22canagliflozin%22 %22abiraterone%22 %22interferon beta-1b%22 %22anidulafungin%22", 
"set-drugs-073-include": "(%22cyclophosphamide%22) and ( %22vincristine%22) and ( %22procarbazine%22) and (%22prednisone%22)", 
"set-drugs-073-name": "Ch-cyclophosphamide + vincristine + procarbazine + prednisone", 
"set-drugs-074-exclude": "%22meropenem%22 %22azacitidine%22 %22amphotericin b%22 %22micafungin%22 %22busulfan%22 %22gemtuzumab ozogamicin%22 %22clofarabine%22 %22rituximab%22 %22mycophenolic acid%22 %22linezolid%22 %22ganciclovir%22 %22caspofungin%22 %22tigecycline%22 %22tacrolimus%22 %22thiotepa%22 %22voriconazole%22 %22paricalcitol%22 %22bortezomib%22 %22ciclosporin%22 %22basiliximab%22 %22vorinostat%22 %22valganciclovir%22 %22thalidomide%22 %22alemtuzumab%22 %22prednisone%22 %22daclizumab%22 %22epoprostenol%22 %22daptomycin%22 %22allopurinol%22 %22posaconazole%22 %22rasburicase%22 %22pentostatin%22 %22ertapenem%22 %22pantoprazole%22 %22morphine%22 %22lenalidomide%22 %22cetuximab%22 %22mercaptopurine%22 %22foscarnet%22 %22tocilizumab%22 %22tocilizumab%22 %22aldesleukin%22 %22amsacrine%22 %22propofol%22 %22hydromorphone%22 %22cabazitaxel%22 %22dexrazoxane%22 %22pomalidomide%22 %22deferiprone%22 %22argatroban%22 %22trabectedin%22 %22sirolimus%22 %22ixabepilone%22 %22treprostinil%22 %22dolasetron%22 %22dexmedetomidine%22 %22saccharated iron oxide%22 %22scopolamine%22 %22ponatinib%22 %22aprepitant%22 %22iron, multivitamins and folic acid%22 %22everolimus%22 %22teniposide%22 %22cidofovir%22 %22sargramostim%22 %22lepirudin%22 %22muromonab-cd3%22 %22tretinoin%22 %22ofloxacin%22 %22febuxostat%22 %22ketoprofen%22 %22panitumumab%22 %22romidepsin%22 %22panobinostat%22 %22flurbiprofen%22 %22glutamine%22 %22ketorolac%22 %22ofatumumab%22 %22nitric oxide%22 %22fosphenytoin%22 %22etodolac%22 %22hyoscyamine%22 %22strontium (89sr) chloride%22 %22interferon alfacon-1%22 %22alglucosidase alfa%22 %22bexarotene%22 %22felbamate%22 %22vinflunine%22 %22sodium aurothiomalate%22 %22methylnaltrexone bromide%22 %22maraviroc%22 %22risedronic acid%22 %22daptomycin%22 %22treprostinil%22 %22canagliflozin%22 %22abiraterone%22 %22interferon beta-1b%22 %22anidulafungin%22", 
"set-drugs-074-include": "(%22gemcitabine%22) and ( %22dexamethasone%22) and ( %22cisplatin%22)", 
"set-drugs-074-name": "Ch-gemcitabine + dexamethasone + cisplatin", 
"set-drugs-075-exclude": "%22meropenem%22 %22azacitidine%22 %22amphotericin b%22 %22micafungin%22 %22busulfan%22 %22gemtuzumab ozogamicin%22 %22clofarabine%22 %22rituximab%22 %22mycophenolic acid%22 %22linezolid%22 %22ganciclovir%22 %22caspofungin%22 %22tigecycline%22 %22tacrolimus%22 %22thiotepa%22 %22voriconazole%22 %22paricalcitol%22 %22bortezomib%22 %22ciclosporin%22 %22basiliximab%22 %22vorinostat%22 %22valganciclovir%22 %22thalidomide%22 %22alemtuzumab%22 %22prednisone%22 %22daclizumab%22 %22epoprostenol%22 %22daptomycin%22 %22allopurinol%22 %22posaconazole%22 %22rasburicase%22 %22pentostatin%22 %22ertapenem%22 %22pantoprazole%22 %22morphine%22 %22lenalidomide%22 %22cetuximab%22 %22mercaptopurine%22 %22foscarnet%22 %22tocilizumab%22 %22tocilizumab%22 %22aldesleukin%22 %22amsacrine%22 %22propofol%22 %22hydromorphone%22 %22cabazitaxel%22 %22dexrazoxane%22 %22pomalidomide%22 %22deferiprone%22 %22argatroban%22 %22trabectedin%22 %22sirolimus%22 %22ixabepilone%22 %22treprostinil%22 %22dolasetron%22 %22dexmedetomidine%22 %22saccharated iron oxide%22 %22scopolamine%22 %22ponatinib%22 %22aprepitant%22 %22iron, multivitamins and folic acid%22 %22everolimus%22 %22teniposide%22 %22cidofovir%22 %22sargramostim%22 %22lepirudin%22 %22muromonab-cd3%22 %22tretinoin%22 %22ofloxacin%22 %22febuxostat%22 %22ketoprofen%22 %22panitumumab%22 %22romidepsin%22 %22panobinostat%22 %22flurbiprofen%22 %22glutamine%22 %22ketorolac%22 %22ofatumumab%22 %22nitric oxide%22 %22fosphenytoin%22 %22etodolac%22 %22hyoscyamine%22 %22strontium (89sr) chloride%22 %22interferon alfacon-1%22 %22alglucosidase alfa%22 %22bexarotene%22 %22felbamate%22 %22vinflunine%22 %22sodium aurothiomalate%22 %22methylnaltrexone bromide%22 %22maraviroc%22 %22risedronic acid%22 %22daptomycin%22 %22treprostinil%22 %22canagliflozin%22 %22abiraterone%22 %22interferon beta-1b%22 %22anidulafungin%22", 
"set-drugs-075-include": "(%22etoposide%22) and ( %22ifosfamide%22) and ( %22mesna%22) and ( %22mitoxantrone%22)", 
"set-drugs-075-name": "Ch-etoposide + ifosfamide + mesna + mitoxantrone", 
"set-drugs-076-exclude": "%22meropenem%22 %22azacitidine%22 %22amphotericin b%22 %22micafungin%22 %22busulfan%22 %22gemtuzumab ozogamicin%22 %22clofarabine%22 %22rituximab%22 %22mycophenolic acid%22 %22linezolid%22 %22ganciclovir%22 %22caspofungin%22 %22tigecycline%22 %22tacrolimus%22 %22thiotepa%22 %22voriconazole%22 %22paricalcitol%22 %22bortezomib%22 %22ciclosporin%22 %22basiliximab%22 %22vorinostat%22 %22valganciclovir%22 %22thalidomide%22 %22alemtuzumab%22 %22prednisone%22 %22daclizumab%22 %22epoprostenol%22 %22daptomycin%22 %22allopurinol%22 %22posaconazole%22 %22rasburicase%22 %22pentostatin%22 %22ertapenem%22 %22pantoprazole%22 %22morphine%22 %22lenalidomide%22 %22cetuximab%22 %22mercaptopurine%22 %22foscarnet%22 %22tocilizumab%22 %22tocilizumab%22 %22aldesleukin%22 %22amsacrine%22 %22propofol%22 %22hydromorphone%22 %22cabazitaxel%22 %22dexrazoxane%22 %22pomalidomide%22 %22deferiprone%22 %22argatroban%22 %22trabectedin%22 %22sirolimus%22 %22ixabepilone%22 %22treprostinil%22 %22dolasetron%22 %22dexmedetomidine%22 %22saccharated iron oxide%22 %22scopolamine%22 %22ponatinib%22 %22aprepitant%22 %22iron, multivitamins and folic acid%22 %22everolimus%22 %22teniposide%22 %22cidofovir%22 %22sargramostim%22 %22lepirudin%22 %22muromonab-cd3%22 %22tretinoin%22 %22ofloxacin%22 %22febuxostat%22 %22ketoprofen%22 %22panitumumab%22 %22romidepsin%22 %22panobinostat%22 %22flurbiprofen%22 %22glutamine%22 %22ketorolac%22 %22ofatumumab%22 %22nitric oxide%22 %22fosphenytoin%22 %22etodolac%22 %22hyoscyamine%22 %22strontium (89sr) chloride%22 %22interferon alfacon-1%22 %22alglucosidase alfa%22 %22bexarotene%22 %22felbamate%22 %22vinflunine%22 %22sodium aurothiomalate%22 %22methylnaltrexone bromide%22 %22maraviroc%22 %22risedronic acid%22 %22daptomycin%22 %22treprostinil%22 %22canagliflozin%22 %22abiraterone%22 %22interferon beta-1b%22 %22anidulafungin%22", 
"set-drugs-076-include": "(%22carmustine%22) and ( %22cytarabine%22) and ( %22etoposide%22) and ( %22melphalan%22)", 
"set-drugs-076-name": "Ch-carmustine + cytarabine + etoposide + melphalan", 
"set-drugs-077-exclude": "%22meropenem%22 %22azacitidine%22 %22amphotericin b%22 %22micafungin%22 %22busulfan%22 %22gemtuzumab ozogamicin%22 %22clofarabine%22 %22rituximab%22 %22mycophenolic acid%22 %22linezolid%22 %22ganciclovir%22 %22caspofungin%22 %22tigecycline%22 %22tacrolimus%22 %22thiotepa%22 %22voriconazole%22 %22paricalcitol%22 %22bortezomib%22 %22ciclosporin%22 %22basiliximab%22 %22vorinostat%22 %22valganciclovir%22 %22thalidomide%22 %22alemtuzumab%22 %22prednisone%22 %22daclizumab%22 %22epoprostenol%22 %22daptomycin%22 %22allopurinol%22 %22posaconazole%22 %22rasburicase%22 %22pentostatin%22 %22ertapenem%22 %22pantoprazole%22 %22morphine%22 %22lenalidomide%22 %22cetuximab%22 %22mercaptopurine%22 %22foscarnet%22 %22tocilizumab%22 %22tocilizumab%22 %22aldesleukin%22 %22amsacrine%22 %22propofol%22 %22hydromorphone%22 %22cabazitaxel%22 %22dexrazoxane%22 %22pomalidomide%22 %22deferiprone%22 %22argatroban%22 %22trabectedin%22 %22sirolimus%22 %22ixabepilone%22 %22treprostinil%22 %22dolasetron%22 %22dexmedetomidine%22 %22saccharated iron oxide%22 %22scopolamine%22 %22ponatinib%22 %22aprepitant%22 %22iron, multivitamins and folic acid%22 %22everolimus%22 %22teniposide%22 %22cidofovir%22 %22sargramostim%22 %22lepirudin%22 %22muromonab-cd3%22 %22tretinoin%22 %22ofloxacin%22 %22febuxostat%22 %22ketoprofen%22 %22panitumumab%22 %22romidepsin%22 %22panobinostat%22 %22flurbiprofen%22 %22glutamine%22 %22ketorolac%22 %22ofatumumab%22 %22nitric oxide%22 %22fosphenytoin%22 %22etodolac%22 %22hyoscyamine%22 %22strontium (89sr) chloride%22 %22interferon alfacon-1%22 %22alglucosidase alfa%22 %22bexarotene%22 %22felbamate%22 %22vinflunine%22 %22sodium aurothiomalate%22 %22methylnaltrexone bromide%22 %22maraviroc%22 %22risedronic acid%22 %22daptomycin%22 %22treprostinil%22 %22canagliflozin%22 %22abiraterone%22 %22interferon beta-1b%22 %22anidulafungin%22", 
"set-drugs-077-include": "(%22prednisone%22) and ( %22vinblastine%22) and ( %22doxorubicin%22) and (%22gemcitabine%22)", 
"set-drugs-077-name": "Ch-prednisone + vinblastine + doxorubicin + gemcitabine", 
"set-drugs-078-exclude": "%22meropenem%22 %22azacitidine%22 %22amphotericin b%22 %22micafungin%22 %22busulfan%22 %22gemtuzumab ozogamicin%22 %22clofarabine%22 %22rituximab%22 %22mycophenolic acid%22 %22linezolid%22 %22ganciclovir%22 %22caspofungin%22 %22tigecycline%22 %22tacrolimus%22 %22thiotepa%22 %22voriconazole%22 %22paricalcitol%22 %22bortezomib%22 %22ciclosporin%22 %22basiliximab%22 %22vorinostat%22 %22valganciclovir%22 %22thalidomide%22 %22alemtuzumab%22 %22prednisone%22 %22daclizumab%22 %22epoprostenol%22 %22daptomycin%22 %22allopurinol%22 %22posaconazole%22 %22rasburicase%22 %22pentostatin%22 %22ertapenem%22 %22pantoprazole%22 %22morphine%22 %22lenalidomide%22 %22cetuximab%22 %22mercaptopurine%22 %22foscarnet%22 %22tocilizumab%22 %22tocilizumab%22 %22aldesleukin%22 %22amsacrine%22 %22propofol%22 %22hydromorphone%22 %22cabazitaxel%22 %22dexrazoxane%22 %22pomalidomide%22 %22deferiprone%22 %22argatroban%22 %22trabectedin%22 %22sirolimus%22 %22ixabepilone%22 %22treprostinil%22 %22dolasetron%22 %22dexmedetomidine%22 %22saccharated iron oxide%22 %22scopolamine%22 %22ponatinib%22 %22aprepitant%22 %22iron, multivitamins and folic acid%22 %22everolimus%22 %22teniposide%22 %22cidofovir%22 %22sargramostim%22 %22lepirudin%22 %22muromonab-cd3%22 %22tretinoin%22 %22ofloxacin%22 %22febuxostat%22 %22ketoprofen%22 %22panitumumab%22 %22romidepsin%22 %22panobinostat%22 %22flurbiprofen%22 %22glutamine%22 %22ketorolac%22 %22ofatumumab%22 %22nitric oxide%22 %22fosphenytoin%22 %22etodolac%22 %22hyoscyamine%22 %22strontium (89sr) chloride%22 %22interferon alfacon-1%22 %22alglucosidase alfa%22 %22bexarotene%22 %22felbamate%22 %22vinflunine%22 %22sodium aurothiomalate%22 %22methylnaltrexone bromide%22 %22maraviroc%22 %22risedronic acid%22 %22daptomycin%22 %22treprostinil%22 %22canagliflozin%22 %22abiraterone%22 %22interferon beta-1b%22 %22anidulafungin%22", 
"set-drugs-078-include": "(%22vinblastine%22) and ( %22cyclophosphamide%22) and ( %22prednisone%22) and (%22procarbazine%22) and ( %22etoposide%22) and ( %22mitoxantrone%22) and (%22bleomycin%22)", 
"set-drugs-078-name": "Ch-vinblastine + cyclophosphamide + prednisone + procarbazine + etoposide + mitoxantrone + bleomycin", 
"set-drugs-079-exclude": "%22meropenem%22 %22azacitidine%22 %22amphotericin b%22 %22micafungin%22 %22busulfan%22 %22gemtuzumab ozogamicin%22 %22clofarabine%22 %22rituximab%22 %22mycophenolic acid%22 %22linezolid%22 %22ganciclovir%22 %22caspofungin%22 %22tigecycline%22 %22tacrolimus%22 %22thiotepa%22 %22voriconazole%22 %22paricalcitol%22 %22bortezomib%22 %22ciclosporin%22 %22basiliximab%22 %22vorinostat%22 %22valganciclovir%22 %22thalidomide%22 %22alemtuzumab%22 %22prednisone%22 %22daclizumab%22 %22epoprostenol%22 %22daptomycin%22 %22allopurinol%22 %22posaconazole%22 %22rasburicase%22 %22pentostatin%22 %22ertapenem%22 %22pantoprazole%22 %22morphine%22 %22lenalidomide%22 %22cetuximab%22 %22mercaptopurine%22 %22foscarnet%22 %22tocilizumab%22 %22tocilizumab%22 %22aldesleukin%22 %22amsacrine%22 %22propofol%22 %22hydromorphone%22 %22cabazitaxel%22 %22dexrazoxane%22 %22pomalidomide%22 %22deferiprone%22 %22argatroban%22 %22trabectedin%22 %22sirolimus%22 %22ixabepilone%22 %22treprostinil%22 %22dolasetron%22 %22dexmedetomidine%22 %22saccharated iron oxide%22 %22scopolamine%22 %22ponatinib%22 %22aprepitant%22 %22iron, multivitamins and folic acid%22 %22everolimus%22 %22teniposide%22 %22cidofovir%22 %22sargramostim%22 %22lepirudin%22 %22muromonab-cd3%22 %22tretinoin%22 %22ofloxacin%22 %22febuxostat%22 %22ketoprofen%22 %22panitumumab%22 %22romidepsin%22 %22panobinostat%22 %22flurbiprofen%22 %22glutamine%22 %22ketorolac%22 %22ofatumumab%22 %22nitric oxide%22 %22fosphenytoin%22 %22etodolac%22 %22hyoscyamine%22 %22strontium (89sr) chloride%22 %22interferon alfacon-1%22 %22alglucosidase alfa%22 %22bexarotene%22 %22felbamate%22 %22vinflunine%22 %22sodium aurothiomalate%22 %22methylnaltrexone bromide%22 %22maraviroc%22 %22risedronic acid%22 %22daptomycin%22 %22treprostinil%22 %22canagliflozin%22 %22abiraterone%22 %22interferon beta-1b%22 %22anidulafungin%22", 
"set-drugs-079-include": "(%22doxorubicin%22) and (%22bleomycin%22) and (%22vinblastine%22) and (%22dacarbazine%22)", 
"set-drugs-079-name": "Ch-doxorubicin + bleomycin + vinblastine + dacarbazine", 
"set-drugs-080-exclude": "%22meropenem%22 %22azacitidine%22 %22amphotericin b%22 %22micafungin%22 %22busulfan%22 %22gemtuzumab ozogamicin%22 %22clofarabine%22 %22rituximab%22 %22mycophenolic acid%22 %22linezolid%22 %22ganciclovir%22 %22caspofungin%22 %22tigecycline%22 %22tacrolimus%22 %22thiotepa%22 %22voriconazole%22 %22paricalcitol%22 %22bortezomib%22 %22ciclosporin%22 %22basiliximab%22 %22vorinostat%22 %22valganciclovir%22 %22thalidomide%22 %22alemtuzumab%22 %22prednisone%22 %22daclizumab%22 %22epoprostenol%22 %22daptomycin%22 %22allopurinol%22 %22posaconazole%22 %22rasburicase%22 %22pentostatin%22 %22ertapenem%22 %22pantoprazole%22 %22morphine%22 %22lenalidomide%22 %22cetuximab%22 %22mercaptopurine%22 %22foscarnet%22 %22tocilizumab%22 %22tocilizumab%22 %22aldesleukin%22 %22amsacrine%22 %22propofol%22 %22hydromorphone%22 %22cabazitaxel%22 %22dexrazoxane%22 %22pomalidomide%22 %22deferiprone%22 %22argatroban%22 %22trabectedin%22 %22sirolimus%22 %22ixabepilone%22 %22treprostinil%22 %22dolasetron%22 %22dexmedetomidine%22 %22saccharated iron oxide%22 %22scopolamine%22 %22ponatinib%22 %22aprepitant%22 %22iron, multivitamins and folic acid%22 %22everolimus%22 %22teniposide%22 %22cidofovir%22 %22sargramostim%22 %22lepirudin%22 %22muromonab-cd3%22 %22tretinoin%22 %22ofloxacin%22 %22febuxostat%22 %22ketoprofen%22 %22panitumumab%22 %22romidepsin%22 %22panobinostat%22 %22flurbiprofen%22 %22glutamine%22 %22ketorolac%22 %22ofatumumab%22 %22nitric oxide%22 %22fosphenytoin%22 %22etodolac%22 %22hyoscyamine%22 %22strontium (89sr) chloride%22 %22interferon alfacon-1%22 %22alglucosidase alfa%22 %22bexarotene%22 %22felbamate%22 %22vinflunine%22 %22sodium aurothiomalate%22 %22methylnaltrexone bromide%22 %22maraviroc%22 %22risedronic acid%22 %22daptomycin%22 %22treprostinil%22 %22canagliflozin%22 %22abiraterone%22 %22interferon beta-1b%22 %22anidulafungin%22", 
"set-drugs-080-include": "(%22idarubicin%22) and ( %22dexamethasone%22) and ( %22vincristine%22) and ( %22cyclophosphamide%22) and ( %22cytarabine%22) and (%22methotrexate%22) and ( %22asparaginase%22)", 
"set-drugs-080-name": "Ch-idarubicin + dexamethasone + vincristine + cyclophosphamide + cytarabine + methotrexate+ asparaginase", 
"set-drugs-081-exclude": "%22meropenem%22 %22azacitidine%22 %22amphotericin b%22 %22micafungin%22 %22busulfan%22 %22gemtuzumab ozogamicin%22 %22clofarabine%22 %22rituximab%22 %22mycophenolic acid%22 %22linezolid%22 %22ganciclovir%22 %22caspofungin%22 %22tigecycline%22 %22tacrolimus%22 %22thiotepa%22 %22voriconazole%22 %22paricalcitol%22 %22bortezomib%22 %22ciclosporin%22 %22basiliximab%22 %22vorinostat%22 %22valganciclovir%22 %22thalidomide%22 %22alemtuzumab%22 %22prednisone%22 %22daclizumab%22 %22epoprostenol%22 %22daptomycin%22 %22allopurinol%22 %22posaconazole%22 %22rasburicase%22 %22pentostatin%22 %22ertapenem%22 %22pantoprazole%22 %22morphine%22 %22lenalidomide%22 %22cetuximab%22 %22mercaptopurine%22 %22foscarnet%22 %22tocilizumab%22 %22tocilizumab%22 %22aldesleukin%22 %22amsacrine%22 %22propofol%22 %22hydromorphone%22 %22cabazitaxel%22 %22dexrazoxane%22 %22pomalidomide%22 %22deferiprone%22 %22argatroban%22 %22trabectedin%22 %22sirolimus%22 %22ixabepilone%22 %22treprostinil%22 %22dolasetron%22 %22dexmedetomidine%22 %22saccharated iron oxide%22 %22scopolamine%22 %22ponatinib%22 %22aprepitant%22 %22iron, multivitamins and folic acid%22 %22everolimus%22 %22teniposide%22 %22cidofovir%22 %22sargramostim%22 %22lepirudin%22 %22muromonab-cd3%22 %22tretinoin%22 %22ofloxacin%22 %22febuxostat%22 %22ketoprofen%22 %22panitumumab%22 %22romidepsin%22 %22panobinostat%22 %22flurbiprofen%22 %22glutamine%22 %22ketorolac%22 %22ofatumumab%22 %22nitric oxide%22 %22fosphenytoin%22 %22etodolac%22 %22hyoscyamine%22 %22strontium (89sr) chloride%22 %22interferon alfacon-1%22 %22alglucosidase alfa%22 %22bexarotene%22 %22felbamate%22 %22vinflunine%22 %22sodium aurothiomalate%22 %22methylnaltrexone bromide%22 %22maraviroc%22 %22risedronic acid%22 %22daptomycin%22 %22treprostinil%22 %22canagliflozin%22 %22abiraterone%22 %22interferon beta-1b%22 %22anidulafungin%22", 
"set-drugs-081-include": "(%22etoposide%22) and ( %22methotrexate%22) and ( %22cytarabine%22) and ( %22cisplatin%22)", 
"set-drugs-081-name": "Ch-etoposide + methotrexate + cytarabine + cisplatin", 
"set-drugs-082-exclude": "%22cytarabine%22 %22meropenem%22 %22azacitidine%22 %22etoposide%22 %22amphotericin b%22 %22micafungin%22 %22doxorubicin%22 %22busulfan%22 %22idarubicin%22 %22clofarabine%22 %22rituximab%22 %22mitoxantrone%22 %22mycophenolic acid%22 %22linezolid%22 %22ganciclovir%22 %22caspofungin%22 %22tigecycline%22 %22tacrolimus%22 %22thiotepa%22 %22voriconazole%22 %22paricalcitol%22 %22gemcitabine%22 %22bortezomib%22 %22ciclosporin%22 %22basiliximab%22 %22vorinostat%22 %22valganciclovir%22 %22thalidomide%22 %22decitabine%22 %22alemtuzumab%22 %22prednisone%22 %22daclizumab%22 %22paclitaxel%22 %22epoprostenol%22 %22daptomycin%22 %22allopurinol%22 %22bendamustine%22 %22posaconazole%22 %22oxaliplatin%22 %22rasburicase%22 %22carmustine%22 %22methotrexate%22 %22pentostatin%22 %22pemetrexed%22 %22irinotecan%22 %22ertapenem%22 %22pantoprazole%22 %22morphine%22 %22lenalidomide%22 %22cetuximab%22 %22mercaptopurine%22 %22foscarnet%22 %22tocilizumab%22 %22tocilizumab%22 %22aldesleukin%22 %22amsacrine%22 %22propofol%22 %22hydromorphone%22 %22cabazitaxel%22 %22dexrazoxane%22 %22pomalidomide%22 %22deferiprone%22 %22argatroban%22 %22vinorelbine%22 %22trabectedin%22 %22sirolimus%22 %22ixabepilone%22 %22docetaxel%22 %22treprostinil%22 %22dolasetron%22 %22cladribine%22 %22dexmedetomidine%22 %22saccharated iron oxide%22 %22topotecan%22 %22scopolamine%22 %22ponatinib%22 %22aprepitant%22 %22iron, multivitamins and folic acid%22 %22everolimus%22 %22pralatrexate%22 %22teniposide%22 %22cidofovir%22 %22arsenic trioxide%22 %22sargramostim%22 %22lepirudin%22 %22muromonab-cd3%22 %22tretinoin%22 %22ofloxacin%22 %22febuxostat%22 %22ketoprofen%22 %22panitumumab%22 %22romidepsin%22 %22panobinostat%22 %22flurbiprofen%22 %22glutamine%22 %22ketorolac%22 %22ofatumumab%22 %22nitric oxide%22 %22fosphenytoin%22 %22etodolac%22 %22hyoscyamine%22 %22strontium (89sr) chloride%22 %22interferon alfacon-1%22 %22alglucosidase alfa%22 %22bexarotene%22 %22felbamate%22 %22vincristine%22 %22vinflunine%22 %22sodium aurothiomalate%22 %22methylnaltrexone bromide%22 %22maraviroc%22 %22capecitabine%22 %22risedronic acid%22 %22daptomycin%22 %22treprostinil%22 %22canagliflozin%22 %22abiraterone%22 %22interferon beta-1b%22 %22anidulafungin%22", 
"set-drugs-082-include": "%22sacituzumab govitecan%22", 
"set-drugs-082-name": "ADC-sacituzumab govitecan", 
"set-drugs-083-exclude": "%22cytarabine%22 %22meropenem%22 %22azacitidine%22 %22etoposide%22 %22amphotericin b%22 %22micafungin%22 %22doxorubicin%22 %22busulfan%22 %22idarubicin%22 %22clofarabine%22 %22rituximab%22 %22mitoxantrone%22 %22mycophenolic acid%22 %22linezolid%22 %22ganciclovir%22 %22caspofungin%22 %22tigecycline%22 %22tacrolimus%22 %22thiotepa%22 %22voriconazole%22 %22paricalcitol%22 %22gemcitabine%22 %22bortezomib%22 %22ciclosporin%22 %22basiliximab%22 %22vorinostat%22 %22valganciclovir%22 %22thalidomide%22 %22decitabine%22 %22alemtuzumab%22 %22prednisone%22 %22daclizumab%22 %22paclitaxel%22 %22epoprostenol%22 %22daptomycin%22 %22allopurinol%22 %22bendamustine%22 %22posaconazole%22 %22oxaliplatin%22 %22rasburicase%22 %22carmustine%22 %22methotrexate%22 %22pentostatin%22 %22pemetrexed%22 %22irinotecan%22 %22ertapenem%22 %22pantoprazole%22 %22morphine%22 %22lenalidomide%22 %22cetuximab%22 %22mercaptopurine%22 %22foscarnet%22 %22tocilizumab%22 %22tocilizumab%22 %22aldesleukin%22 %22amsacrine%22 %22propofol%22 %22hydromorphone%22 %22cabazitaxel%22 %22dexrazoxane%22 %22pomalidomide%22 %22deferiprone%22 %22argatroban%22 %22vinorelbine%22 %22trabectedin%22 %22sirolimus%22 %22ixabepilone%22 %22docetaxel%22 %22treprostinil%22 %22dolasetron%22 %22cladribine%22 %22dexmedetomidine%22 %22saccharated iron oxide%22 %22topotecan%22 %22scopolamine%22 %22ponatinib%22 %22aprepitant%22 %22iron, multivitamins and folic acid%22 %22everolimus%22 %22pralatrexate%22 %22teniposide%22 %22cidofovir%22 %22arsenic trioxide%22 %22sargramostim%22 %22lepirudin%22 %22muromonab-cd3%22 %22tretinoin%22 %22ofloxacin%22 %22febuxostat%22 %22ketoprofen%22 %22panitumumab%22 %22romidepsin%22 %22panobinostat%22 %22flurbiprofen%22 %22glutamine%22 %22ketorolac%22 %22ofatumumab%22 %22nitric oxide%22 %22fosphenytoin%22 %22etodolac%22 %22hyoscyamine%22 %22strontium (89sr) chloride%22 %22interferon alfacon-1%22 %22alglucosidase alfa%22 %22bexarotene%22 %22felbamate%22 %22vincristine%22 %22vinflunine%22 %22sodium aurothiomalate%22 %22methylnaltrexone bromide%22 %22maraviroc%22 %22capecitabine%22 %22risedronic acid%22 %22daptomycin%22 %22treprostinil%22 %22canagliflozin%22 %22abiraterone%22 %22interferon beta-1b%22 %22anidulafungin%22", 
"set-drugs-083-include": "%22gemtuzumab ozogamicin%22", 
"set-drugs-083-name": "ADC-gemtuzumab ozogamicin", 
"set-drugs-084-exclude": "%22cytarabine%22 %22meropenem%22 %22azacitidine%22 %22etoposide%22 %22amphotericin b%22 %22micafungin%22 %22doxorubicin%22 %22busulfan%22 %22idarubicin%22 %22clofarabine%22 %22rituximab%22 %22mitoxantrone%22 %22mycophenolic acid%22 %22linezolid%22 %22ganciclovir%22 %22caspofungin%22 %22tigecycline%22 %22tacrolimus%22 %22thiotepa%22 %22voriconazole%22 %22paricalcitol%22 %22gemcitabine%22 %22bortezomib%22 %22ciclosporin%22 %22basiliximab%22 %22vorinostat%22 %22valganciclovir%22 %22thalidomide%22 %22decitabine%22 %22alemtuzumab%22 %22prednisone%22 %22daclizumab%22 %22paclitaxel%22 %22epoprostenol%22 %22daptomycin%22 %22allopurinol%22 %22bendamustine%22 %22posaconazole%22 %22oxaliplatin%22 %22rasburicase%22 %22carmustine%22 %22methotrexate%22 %22pentostatin%22 %22pemetrexed%22 %22irinotecan%22 %22ertapenem%22 %22pantoprazole%22 %22morphine%22 %22lenalidomide%22 %22cetuximab%22 %22mercaptopurine%22 %22foscarnet%22 %22tocilizumab%22 %22tocilizumab%22 %22aldesleukin%22 %22amsacrine%22 %22propofol%22 %22hydromorphone%22 %22cabazitaxel%22 %22dexrazoxane%22 %22pomalidomide%22 %22deferiprone%22 %22argatroban%22 %22vinorelbine%22 %22trabectedin%22 %22sirolimus%22 %22ixabepilone%22 %22docetaxel%22 %22treprostinil%22 %22dolasetron%22 %22cladribine%22 %22dexmedetomidine%22 %22saccharated iron oxide%22 %22topotecan%22 %22scopolamine%22 %22ponatinib%22 %22aprepitant%22 %22iron, multivitamins and folic acid%22 %22everolimus%22 %22pralatrexate%22 %22teniposide%22 %22cidofovir%22 %22arsenic trioxide%22 %22sargramostim%22 %22lepirudin%22 %22muromonab-cd3%22 %22tretinoin%22 %22ofloxacin%22 %22febuxostat%22 %22ketoprofen%22 %22panitumumab%22 %22romidepsin%22 %22panobinostat%22 %22flurbiprofen%22 %22glutamine%22 %22ketorolac%22 %22ofatumumab%22 %22nitric oxide%22 %22fosphenytoin%22 %22etodolac%22 %22hyoscyamine%22 %22strontium (89sr) chloride%22 %22interferon alfacon-1%22 %22alglucosidase alfa%22 %22bexarotene%22 %22felbamate%22 %22vincristine%22 %22vinflunine%22 %22sodium aurothiomalate%22 %22methylnaltrexone bromide%22 %22maraviroc%22 %22capecitabine%22 %22risedronic acid%22 %22daptomycin%22 %22treprostinil%22 %22canagliflozin%22 %22abiraterone%22 %22interferon beta-1b%22 %22anidulafungin%22", 
"set-drugs-084-include": "(%22vitamin a, plain%22) AND ( %22gemtuzumab ozogamicin%22)", 
"set-drugs-084-name": "ADC-vitamin a, plain + gemtuzumab ozogamicin", 
"set-drugs-085-exclude": "%22cytarabine%22 %22meropenem%22 %22azacitidine%22 %22etoposide%22 %22amphotericin b%22 %22micafungin%22 %22doxorubicin%22 %22busulfan%22 %22idarubicin%22 %22clofarabine%22 %22rituximab%22 %22mitoxantrone%22 %22mycophenolic acid%22 %22linezolid%22 %22ganciclovir%22 %22caspofungin%22 %22tigecycline%22 %22tacrolimus%22 %22thiotepa%22 %22voriconazole%22 %22paricalcitol%22 %22gemcitabine%22 %22bortezomib%22 %22ciclosporin%22 %22basiliximab%22 %22vorinostat%22 %22valganciclovir%22 %22thalidomide%22 %22decitabine%22 %22alemtuzumab%22 %22prednisone%22 %22daclizumab%22 %22paclitaxel%22 %22epoprostenol%22 %22daptomycin%22 %22allopurinol%22 %22bendamustine%22 %22posaconazole%22 %22oxaliplatin%22 %22rasburicase%22 %22carmustine%22 %22methotrexate%22 %22pentostatin%22 %22pemetrexed%22 %22irinotecan%22 %22ertapenem%22 %22pantoprazole%22 %22morphine%22 %22lenalidomide%22 %22cetuximab%22 %22mercaptopurine%22 %22foscarnet%22 %22tocilizumab%22 %22tocilizumab%22 %22aldesleukin%22 %22amsacrine%22 %22propofol%22 %22hydromorphone%22 %22cabazitaxel%22 %22dexrazoxane%22 %22pomalidomide%22 %22deferiprone%22 %22argatroban%22 %22vinorelbine%22 %22trabectedin%22 %22sirolimus%22 %22ixabepilone%22 %22docetaxel%22 %22treprostinil%22 %22dolasetron%22 %22cladribine%22 %22dexmedetomidine%22 %22saccharated iron oxide%22 %22topotecan%22 %22scopolamine%22 %22ponatinib%22 %22aprepitant%22 %22iron, multivitamins and folic acid%22 %22everolimus%22 %22pralatrexate%22 %22teniposide%22 %22cidofovir%22 %22arsenic trioxide%22 %22sargramostim%22 %22lepirudin%22 %22muromonab-cd3%22 %22tretinoin%22 %22ofloxacin%22 %22febuxostat%22 %22ketoprofen%22 %22panitumumab%22 %22romidepsin%22 %22panobinostat%22 %22flurbiprofen%22 %22glutamine%22 %22ketorolac%22 %22ofatumumab%22 %22nitric oxide%22 %22fosphenytoin%22 %22etodolac%22 %22hyoscyamine%22 %22strontium (89sr) chloride%22 %22interferon alfacon-1%22 %22alglucosidase alfa%22 %22bexarotene%22 %22felbamate%22 %22vincristine%22 %22vinflunine%22 %22sodium aurothiomalate%22 %22methylnaltrexone bromide%22 %22maraviroc%22 %22capecitabine%22 %22risedronic acid%22 %22daptomycin%22 %22treprostinil%22 %22canagliflozin%22 %22abiraterone%22 %22interferon beta-1b%22 %22anidulafungin%22", 
"set-drugs-085-include": "%22trastuzumab emtansine%22", 
"set-drugs-085-name": "ADC-trastuzumab emtansine", 
"set-drugs-086-exclude": "%22cytarabine%22 %22meropenem%22 %22azacitidine%22 %22etoposide%22 %22amphotericin b%22 %22micafungin%22 %22doxorubicin%22 %22busulfan%22 %22idarubicin%22 %22clofarabine%22 %22rituximab%22 %22mitoxantrone%22 %22mycophenolic acid%22 %22linezolid%22 %22ganciclovir%22 %22caspofungin%22 %22tigecycline%22 %22tacrolimus%22 %22thiotepa%22 %22voriconazole%22 %22paricalcitol%22 %22gemcitabine%22 %22bortezomib%22 %22ciclosporin%22 %22basiliximab%22 %22vorinostat%22 %22valganciclovir%22 %22thalidomide%22 %22decitabine%22 %22alemtuzumab%22 %22prednisone%22 %22daclizumab%22 %22paclitaxel%22 %22epoprostenol%22 %22daptomycin%22 %22allopurinol%22 %22bendamustine%22 %22posaconazole%22 %22oxaliplatin%22 %22rasburicase%22 %22carmustine%22 %22methotrexate%22 %22pentostatin%22 %22pemetrexed%22 %22irinotecan%22 %22ertapenem%22 %22pantoprazole%22 %22morphine%22 %22lenalidomide%22 %22cetuximab%22 %22mercaptopurine%22 %22foscarnet%22 %22tocilizumab%22 %22tocilizumab%22 %22aldesleukin%22 %22amsacrine%22 %22propofol%22 %22hydromorphone%22 %22cabazitaxel%22 %22dexrazoxane%22 %22pomalidomide%22 %22deferiprone%22 %22argatroban%22 %22vinorelbine%22 %22trabectedin%22 %22sirolimus%22 %22ixabepilone%22 %22docetaxel%22 %22treprostinil%22 %22dolasetron%22 %22cladribine%22 %22dexmedetomidine%22 %22saccharated iron oxide%22 %22topotecan%22 %22scopolamine%22 %22ponatinib%22 %22aprepitant%22 %22iron, multivitamins and folic acid%22 %22everolimus%22 %22pralatrexate%22 %22teniposide%22 %22cidofovir%22 %22arsenic trioxide%22 %22sargramostim%22 %22lepirudin%22 %22muromonab-cd3%22 %22tretinoin%22 %22ofloxacin%22 %22febuxostat%22 %22ketoprofen%22 %22panitumumab%22 %22romidepsin%22 %22panobinostat%22 %22flurbiprofen%22 %22glutamine%22 %22ketorolac%22 %22ofatumumab%22 %22nitric oxide%22 %22fosphenytoin%22 %22etodolac%22 %22hyoscyamine%22 %22strontium (89sr) chloride%22 %22interferon alfacon-1%22 %22alglucosidase alfa%22 %22bexarotene%22 %22felbamate%22 %22vincristine%22 %22vinflunine%22 %22sodium aurothiomalate%22 %22methylnaltrexone bromide%22 %22maraviroc%22 %22capecitabine%22 %22risedronic acid%22 %22daptomycin%22 %22treprostinil%22 %22canagliflozin%22 %22abiraterone%22 %22interferon beta-1b%22 %22anidulafungin%22", 
"set-drugs-086-include": "%22trastuzumab deruxtecan%22", 
"set-drugs-086-name": "ADC-trastuzumab deruxtecan", 
"set-drugs-087-exclude": "%22cytarabine%22 %22meropenem%22 %22azacitidine%22 %22etoposide%22 %22amphotericin b%22 %22micafungin%22 %22doxorubicin%22 %22busulfan%22 %22idarubicin%22 %22clofarabine%22 %22rituximab%22 %22mitoxantrone%22 %22mycophenolic acid%22 %22linezolid%22 %22ganciclovir%22 %22caspofungin%22 %22tigecycline%22 %22tacrolimus%22 %22thiotepa%22 %22voriconazole%22 %22paricalcitol%22 %22gemcitabine%22 %22bortezomib%22 %22ciclosporin%22 %22basiliximab%22 %22vorinostat%22 %22valganciclovir%22 %22thalidomide%22 %22decitabine%22 %22alemtuzumab%22 %22prednisone%22 %22daclizumab%22 %22paclitaxel%22 %22epoprostenol%22 %22daptomycin%22 %22allopurinol%22 %22bendamustine%22 %22posaconazole%22 %22oxaliplatin%22 %22rasburicase%22 %22carmustine%22 %22methotrexate%22 %22pentostatin%22 %22pemetrexed%22 %22irinotecan%22 %22ertapenem%22 %22pantoprazole%22 %22morphine%22 %22lenalidomide%22 %22cetuximab%22 %22mercaptopurine%22 %22foscarnet%22 %22tocilizumab%22 %22tocilizumab%22 %22aldesleukin%22 %22amsacrine%22 %22propofol%22 %22hydromorphone%22 %22cabazitaxel%22 %22dexrazoxane%22 %22pomalidomide%22 %22deferiprone%22 %22argatroban%22 %22vinorelbine%22 %22trabectedin%22 %22sirolimus%22 %22ixabepilone%22 %22docetaxel%22 %22treprostinil%22 %22dolasetron%22 %22cladribine%22 %22dexmedetomidine%22 %22saccharated iron oxide%22 %22topotecan%22 %22scopolamine%22 %22ponatinib%22 %22aprepitant%22 %22iron, multivitamins and folic acid%22 %22everolimus%22 %22pralatrexate%22 %22teniposide%22 %22cidofovir%22 %22arsenic trioxide%22 %22sargramostim%22 %22lepirudin%22 %22muromonab-cd3%22 %22tretinoin%22 %22ofloxacin%22 %22febuxostat%22 %22ketoprofen%22 %22panitumumab%22 %22romidepsin%22 %22panobinostat%22 %22flurbiprofen%22 %22glutamine%22 %22ketorolac%22 %22ofatumumab%22 %22nitric oxide%22 %22fosphenytoin%22 %22etodolac%22 %22hyoscyamine%22 %22strontium (89sr) chloride%22 %22interferon alfacon-1%22 %22alglucosidase alfa%22 %22bexarotene%22 %22felbamate%22 %22vincristine%22 %22vinflunine%22 %22sodium aurothiomalate%22 %22methylnaltrexone bromide%22 %22maraviroc%22 %22capecitabine%22 %22risedronic acid%22 %22daptomycin%22 %22treprostinil%22 %22canagliflozin%22 %22abiraterone%22 %22interferon beta-1b%22 %22anidulafungin%22", 
"set-drugs-087-include": "%22enfortumab vedotin%22", 
"set-drugs-087-name": "ADC-enfortumab vedotin", 
"set-drugs-088-exclude": "%22cytarabine%22 %22meropenem%22 %22azacitidine%22 %22etoposide%22 %22amphotericin b%22 %22micafungin%22 %22doxorubicin%22 %22busulfan%22 %22idarubicin%22 %22clofarabine%22 %22rituximab%22 %22mitoxantrone%22 %22mycophenolic acid%22 %22linezolid%22 %22ganciclovir%22 %22caspofungin%22 %22tigecycline%22 %22tacrolimus%22 %22thiotepa%22 %22voriconazole%22 %22paricalcitol%22 %22gemcitabine%22 %22bortezomib%22 %22ciclosporin%22 %22basiliximab%22 %22vorinostat%22 %22valganciclovir%22 %22thalidomide%22 %22decitabine%22 %22alemtuzumab%22 %22prednisone%22 %22daclizumab%22 %22paclitaxel%22 %22epoprostenol%22 %22daptomycin%22 %22allopurinol%22 %22bendamustine%22 %22posaconazole%22 %22oxaliplatin%22 %22rasburicase%22 %22carmustine%22 %22methotrexate%22 %22pentostatin%22 %22pemetrexed%22 %22irinotecan%22 %22ertapenem%22 %22pantoprazole%22 %22morphine%22 %22lenalidomide%22 %22cetuximab%22 %22mercaptopurine%22 %22foscarnet%22 %22tocilizumab%22 %22tocilizumab%22 %22aldesleukin%22 %22amsacrine%22 %22propofol%22 %22hydromorphone%22 %22cabazitaxel%22 %22dexrazoxane%22 %22pomalidomide%22 %22deferiprone%22 %22argatroban%22 %22vinorelbine%22 %22trabectedin%22 %22sirolimus%22 %22ixabepilone%22 %22docetaxel%22 %22treprostinil%22 %22dolasetron%22 %22cladribine%22 %22dexmedetomidine%22 %22saccharated iron oxide%22 %22topotecan%22 %22scopolamine%22 %22ponatinib%22 %22aprepitant%22 %22iron, multivitamins and folic acid%22 %22everolimus%22 %22pralatrexate%22 %22teniposide%22 %22cidofovir%22 %22arsenic trioxide%22 %22sargramostim%22 %22lepirudin%22 %22muromonab-cd3%22 %22tretinoin%22 %22ofloxacin%22 %22febuxostat%22 %22ketoprofen%22 %22panitumumab%22 %22romidepsin%22 %22panobinostat%22 %22flurbiprofen%22 %22glutamine%22 %22ketorolac%22 %22ofatumumab%22 %22nitric oxide%22 %22fosphenytoin%22 %22etodolac%22 %22hyoscyamine%22 %22strontium (89sr) chloride%22 %22interferon alfacon-1%22 %22alglucosidase alfa%22 %22bexarotene%22 %22felbamate%22 %22vincristine%22 %22vinflunine%22 %22sodium aurothiomalate%22 %22methylnaltrexone bromide%22 %22maraviroc%22 %22capecitabine%22 %22risedronic acid%22 %22daptomycin%22 %22treprostinil%22 %22canagliflozin%22 %22abiraterone%22 %22interferon beta-1b%22 %22anidulafungin%22", 
"set-drugs-088-include": "%22inotuzumab ozogamicin%22", 
"set-drugs-088-name": "ADC-inotuzumab ozogamicin", 
"set-drugs-089-exclude": "%22cytarabine%22 %22meropenem%22 %22azacitidine%22 %22etoposide%22 %22amphotericin b%22 %22micafungin%22 %22doxorubicin%22 %22busulfan%22 %22idarubicin%22 %22clofarabine%22 %22rituximab%22 %22mitoxantrone%22 %22mycophenolic acid%22 %22linezolid%22 %22ganciclovir%22 %22caspofungin%22 %22tigecycline%22 %22tacrolimus%22 %22thiotepa%22 %22voriconazole%22 %22paricalcitol%22 %22gemcitabine%22 %22bortezomib%22 %22ciclosporin%22 %22basiliximab%22 %22vorinostat%22 %22valganciclovir%22 %22thalidomide%22 %22decitabine%22 %22alemtuzumab%22 %22prednisone%22 %22daclizumab%22 %22paclitaxel%22 %22epoprostenol%22 %22daptomycin%22 %22allopurinol%22 %22bendamustine%22 %22posaconazole%22 %22oxaliplatin%22 %22rasburicase%22 %22carmustine%22 %22methotrexate%22 %22pentostatin%22 %22pemetrexed%22 %22irinotecan%22 %22ertapenem%22 %22pantoprazole%22 %22morphine%22 %22lenalidomide%22 %22cetuximab%22 %22mercaptopurine%22 %22foscarnet%22 %22tocilizumab%22 %22tocilizumab%22 %22aldesleukin%22 %22amsacrine%22 %22propofol%22 %22hydromorphone%22 %22cabazitaxel%22 %22dexrazoxane%22 %22pomalidomide%22 %22deferiprone%22 %22argatroban%22 %22vinorelbine%22 %22trabectedin%22 %22sirolimus%22 %22ixabepilone%22 %22docetaxel%22 %22treprostinil%22 %22dolasetron%22 %22cladribine%22 %22dexmedetomidine%22 %22saccharated iron oxide%22 %22topotecan%22 %22scopolamine%22 %22ponatinib%22 %22aprepitant%22 %22iron, multivitamins and folic acid%22 %22everolimus%22 %22pralatrexate%22 %22teniposide%22 %22cidofovir%22 %22arsenic trioxide%22 %22sargramostim%22 %22lepirudin%22 %22muromonab-cd3%22 %22tretinoin%22 %22ofloxacin%22 %22febuxostat%22 %22ketoprofen%22 %22panitumumab%22 %22romidepsin%22 %22panobinostat%22 %22flurbiprofen%22 %22glutamine%22 %22ketorolac%22 %22ofatumumab%22 %22nitric oxide%22 %22fosphenytoin%22 %22etodolac%22 %22hyoscyamine%22 %22strontium (89sr) chloride%22 %22interferon alfacon-1%22 %22alglucosidase alfa%22 %22bexarotene%22 %22felbamate%22 %22vincristine%22 %22vinflunine%22 %22sodium aurothiomalate%22 %22methylnaltrexone bromide%22 %22maraviroc%22 %22capecitabine%22 %22risedronic acid%22 %22daptomycin%22 %22treprostinil%22 %22canagliflozin%22 %22abiraterone%22 %22interferon beta-1b%22 %22anidulafungin%22", 
"set-drugs-089-include": "%22brentuximab vedotin%22", 
"set-drugs-089-name": "ADC-brentuximab vedotin", 
"set-drugs-090-exclude": "%22cytarabine%22 %22meropenem%22 %22azacitidine%22 %22etoposide%22 %22amphotericin b%22 %22micafungin%22 %22doxorubicin%22 %22busulfan%22 %22idarubicin%22 %22clofarabine%22 %22rituximab%22 %22mitoxantrone%22 %22mycophenolic acid%22 %22linezolid%22 %22ganciclovir%22 %22caspofungin%22 %22tigecycline%22 %22tacrolimus%22 %22thiotepa%22 %22voriconazole%22 %22paricalcitol%22 %22gemcitabine%22 %22bortezomib%22 %22ciclosporin%22 %22basiliximab%22 %22vorinostat%22 %22valganciclovir%22 %22thalidomide%22 %22decitabine%22 %22alemtuzumab%22 %22prednisone%22 %22daclizumab%22 %22paclitaxel%22 %22epoprostenol%22 %22daptomycin%22 %22allopurinol%22 %22bendamustine%22 %22posaconazole%22 %22oxaliplatin%22 %22rasburicase%22 %22carmustine%22 %22methotrexate%22 %22pentostatin%22 %22pemetrexed%22 %22irinotecan%22 %22ertapenem%22 %22pantoprazole%22 %22morphine%22 %22lenalidomide%22 %22cetuximab%22 %22mercaptopurine%22 %22foscarnet%22 %22tocilizumab%22 %22tocilizumab%22 %22aldesleukin%22 %22amsacrine%22 %22propofol%22 %22hydromorphone%22 %22cabazitaxel%22 %22dexrazoxane%22 %22pomalidomide%22 %22deferiprone%22 %22argatroban%22 %22vinorelbine%22 %22trabectedin%22 %22sirolimus%22 %22ixabepilone%22 %22docetaxel%22 %22treprostinil%22 %22dolasetron%22 %22cladribine%22 %22dexmedetomidine%22 %22saccharated iron oxide%22 %22topotecan%22 %22scopolamine%22 %22ponatinib%22 %22aprepitant%22 %22iron, multivitamins and folic acid%22 %22everolimus%22 %22pralatrexate%22 %22teniposide%22 %22cidofovir%22 %22arsenic trioxide%22 %22sargramostim%22 %22lepirudin%22 %22muromonab-cd3%22 %22tretinoin%22 %22ofloxacin%22 %22febuxostat%22 %22ketoprofen%22 %22panitumumab%22 %22romidepsin%22 %22panobinostat%22 %22flurbiprofen%22 %22glutamine%22 %22ketorolac%22 %22ofatumumab%22 %22nitric oxide%22 %22fosphenytoin%22 %22etodolac%22 %22hyoscyamine%22 %22strontium (89sr) chloride%22 %22interferon alfacon-1%22 %22alglucosidase alfa%22 %22bexarotene%22 %22felbamate%22 %22vincristine%22 %22vinflunine%22 %22sodium aurothiomalate%22 %22methylnaltrexone bromide%22 %22maraviroc%22 %22capecitabine%22 %22risedronic acid%22 %22daptomycin%22 %22treprostinil%22 %22canagliflozin%22 %22abiraterone%22 %22interferon beta-1b%22 %22anidulafungin%22", 
"set-drugs-090-include": "%22polatuzumab vedotin%22", 
"set-drugs-090-name": "ADC-polatuzumab vedotin", 
"set-drugs-091-exclude": "%22cytarabine%22 %22meropenem%22 %22azacitidine%22 %22etoposide%22 %22amphotericin b%22 %22micafungin%22 %22doxorubicin%22 %22busulfan%22 %22idarubicin%22 %22clofarabine%22 %22rituximab%22 %22mitoxantrone%22 %22mycophenolic acid%22 %22linezolid%22 %22ganciclovir%22 %22caspofungin%22 %22tigecycline%22 %22tacrolimus%22 %22thiotepa%22 %22voriconazole%22 %22paricalcitol%22 %22gemcitabine%22 %22bortezomib%22 %22ciclosporin%22 %22basiliximab%22 %22vorinostat%22 %22valganciclovir%22 %22thalidomide%22 %22decitabine%22 %22alemtuzumab%22 %22prednisone%22 %22daclizumab%22 %22paclitaxel%22 %22epoprostenol%22 %22daptomycin%22 %22allopurinol%22 %22bendamustine%22 %22posaconazole%22 %22oxaliplatin%22 %22rasburicase%22 %22carmustine%22 %22methotrexate%22 %22pentostatin%22 %22pemetrexed%22 %22irinotecan%22 %22ertapenem%22 %22pantoprazole%22 %22morphine%22 %22lenalidomide%22 %22cetuximab%22 %22mercaptopurine%22 %22foscarnet%22 %22tocilizumab%22 %22tocilizumab%22 %22aldesleukin%22 %22amsacrine%22 %22propofol%22 %22hydromorphone%22 %22cabazitaxel%22 %22dexrazoxane%22 %22pomalidomide%22 %22deferiprone%22 %22argatroban%22 %22vinorelbine%22 %22trabectedin%22 %22sirolimus%22 %22ixabepilone%22 %22docetaxel%22 %22treprostinil%22 %22dolasetron%22 %22cladribine%22 %22dexmedetomidine%22 %22saccharated iron oxide%22 %22topotecan%22 %22scopolamine%22 %22ponatinib%22 %22aprepitant%22 %22iron, multivitamins and folic acid%22 %22everolimus%22 %22pralatrexate%22 %22teniposide%22 %22cidofovir%22 %22arsenic trioxide%22 %22sargramostim%22 %22lepirudin%22 %22muromonab-cd3%22 %22tretinoin%22 %22ofloxacin%22 %22febuxostat%22 %22ketoprofen%22 %22panitumumab%22 %22romidepsin%22 %22panobinostat%22 %22flurbiprofen%22 %22glutamine%22 %22ketorolac%22 %22ofatumumab%22 %22nitric oxide%22 %22fosphenytoin%22 %22etodolac%22 %22hyoscyamine%22 %22strontium (89sr) chloride%22 %22interferon alfacon-1%22 %22alglucosidase alfa%22 %22bexarotene%22 %22felbamate%22 %22vincristine%22 %22vinflunine%22 %22sodium aurothiomalate%22 %22methylnaltrexone bromide%22 %22maraviroc%22 %22capecitabine%22 %22risedronic acid%22 %22daptomycin%22 %22treprostinil%22 %22canagliflozin%22 %22abiraterone%22 %22interferon beta-1b%22 %22anidulafungin%22", 
"set-drugs-091-include": "%22belantamab mafodotin%22", 
"set-drugs-091-name": "ADC-belantamab mafodotin", 
"set-drugs-092-exclude": "%22cytarabine%22 %22meropenem%22 %22azacitidine%22 %22etoposide%22 %22amphotericin b%22 %22micafungin%22 %22doxorubicin%22 %22busulfan%22 %22idarubicin%22 %22gemtuzumab ozogamicin%22 %22clofarabine%22 %22rituximab%22 %22mitoxantrone%22 %22mycophenolic acid%22 %22linezolid%22 %22ganciclovir%22 %22caspofungin%22 %22tigecycline%22 %22tacrolimus%22 %22thiotepa%22 %22voriconazole%22 %22paricalcitol%22 %22gemcitabine%22 %22ciclosporin%22 %22basiliximab%22 %22valganciclovir%22 %22thalidomide%22 %22decitabine%22 %22alemtuzumab%22 %22prednisone%22 %22daclizumab%22 %22paclitaxel%22 %22epoprostenol%22 %22daptomycin%22 %22allopurinol%22 %22bendamustine%22 %22posaconazole%22 %22oxaliplatin%22 %22rasburicase%22 %22carmustine%22 %22methotrexate%22 %22pentostatin%22 %22pemetrexed%22 %22irinotecan%22 %22ertapenem%22 %22pantoprazole%22 %22morphine%22 %22lenalidomide%22 %22cetuximab%22 %22mercaptopurine%22 %22foscarnet%22 %22tocilizumab%22 %22aldesleukin%22 %22amsacrine%22 %22propofol%22 %22hydromorphone%22 %22cabazitaxel%22 %22dexrazoxane%22 %22pomalidomide%22 %22deferiprone%22 %22argatroban%22 %22vinorelbine%22 %22trabectedin%22 %22sirolimus%22 %22ixabepilone%22 %22docetaxel%22 %22treprostinil%22 %22dolasetron%22 %22cladribine%22 %22dexmedetomidine%22 %22saccharated iron oxide%22 %22topotecan%22 %22scopolamine%22 %22ponatinib%22 %22aprepitant%22 %22iron, multivitamins and folic acid%22 %22pralatrexate%22 %22teniposide%22 %22cidofovir%22 %22arsenic trioxide%22 %22sargramostim%22 %22lepirudin%22 %22muromonab-cd3%22 %22tretinoin%22 %22ofloxacin%22 %22febuxostat%22 %22ketoprofen%22 %22panitumumab%22 %22romidepsin%22 %22flurbiprofen%22 %22glutamine%22 %22ketorolac%22 %22ofatumumab%22 %22nitric oxide%22 %22fosphenytoin%22 %22etodolac%22 %22hyoscyamine%22 %22strontium (89sr) chloride%22 %22interferon alfacon-1%22 %22alglucosidase alfa%22 %22bexarotene%22 %22felbamate%22 %22vincristine%22 %22vinflunine%22 %22sodium aurothiomalate%22 %22methylnaltrexone bromide%22 %22maraviroc%22 %22capecitabine%22 %22risedronic acid%22 %22daptomycin%22 %22treprostinil%22 %22canagliflozin%22 %22abiraterone%22 %22interferon beta-1b%22 %22anidulafungin%22", 
"set-drugs-092-include": "%22venetoclax%22", 
"set-drugs-092-name": "Ta-venetoclax", 
"set-drugs-093-exclude": "%22cytarabine%22 %22meropenem%22 %22azacitidine%22 %22etoposide%22 %22amphotericin b%22 %22micafungin%22 %22doxorubicin%22 %22busulfan%22 %22idarubicin%22 %22gemtuzumab ozogamicin%22 %22clofarabine%22 %22rituximab%22 %22mitoxantrone%22 %22mycophenolic acid%22 %22linezolid%22 %22ganciclovir%22 %22caspofungin%22 %22tigecycline%22 %22tacrolimus%22 %22thiotepa%22 %22voriconazole%22 %22paricalcitol%22 %22gemcitabine%22 %22ciclosporin%22 %22basiliximab%22 %22valganciclovir%22 %22thalidomide%22 %22decitabine%22 %22alemtuzumab%22 %22prednisone%22 %22daclizumab%22 %22paclitaxel%22 %22epoprostenol%22 %22daptomycin%22 %22allopurinol%22 %22bendamustine%22 %22posaconazole%22 %22oxaliplatin%22 %22rasburicase%22 %22carmustine%22 %22methotrexate%22 %22pentostatin%22 %22pemetrexed%22 %22irinotecan%22 %22ertapenem%22 %22pantoprazole%22 %22morphine%22 %22lenalidomide%22 %22cetuximab%22 %22mercaptopurine%22 %22foscarnet%22 %22tocilizumab%22 %22aldesleukin%22 %22amsacrine%22 %22propofol%22 %22hydromorphone%22 %22cabazitaxel%22 %22dexrazoxane%22 %22pomalidomide%22 %22deferiprone%22 %22argatroban%22 %22vinorelbine%22 %22trabectedin%22 %22sirolimus%22 %22ixabepilone%22 %22docetaxel%22 %22treprostinil%22 %22dolasetron%22 %22cladribine%22 %22dexmedetomidine%22 %22saccharated iron oxide%22 %22topotecan%22 %22scopolamine%22 %22ponatinib%22 %22aprepitant%22 %22iron, multivitamins and folic acid%22 %22pralatrexate%22 %22teniposide%22 %22cidofovir%22 %22arsenic trioxide%22 %22sargramostim%22 %22lepirudin%22 %22muromonab-cd3%22 %22tretinoin%22 %22ofloxacin%22 %22febuxostat%22 %22ketoprofen%22 %22panitumumab%22 %22romidepsin%22 %22flurbiprofen%22 %22glutamine%22 %22ketorolac%22 %22ofatumumab%22 %22nitric oxide%22 %22fosphenytoin%22 %22etodolac%22 %22hyoscyamine%22 %22strontium (89sr) chloride%22 %22interferon alfacon-1%22 %22alglucosidase alfa%22 %22bexarotene%22 %22felbamate%22 %22vincristine%22 %22vinflunine%22 %22sodium aurothiomalate%22 %22methylnaltrexone bromide%22 %22maraviroc%22 %22capecitabine%22 %22risedronic acid%22 %22daptomycin%22 %22treprostinil%22 %22canagliflozin%22 %22abiraterone%22 %22interferon beta-1b%22 %22anidulafungin%22", 
"set-drugs-093-include": "%22abemaciclib%22", 
"set-drugs-093-name": "Ta-abemaciclib", 
"set-drugs-094-exclude": "%22cytarabine%22 %22meropenem%22 %22azacitidine%22 %22etoposide%22 %22amphotericin b%22 %22micafungin%22 %22doxorubicin%22 %22busulfan%22 %22idarubicin%22 %22gemtuzumab ozogamicin%22 %22clofarabine%22 %22rituximab%22 %22mitoxantrone%22 %22mycophenolic acid%22 %22linezolid%22 %22ganciclovir%22 %22caspofungin%22 %22tigecycline%22 %22tacrolimus%22 %22thiotepa%22 %22voriconazole%22 %22paricalcitol%22 %22gemcitabine%22 %22ciclosporin%22 %22basiliximab%22 %22valganciclovir%22 %22thalidomide%22 %22decitabine%22 %22alemtuzumab%22 %22prednisone%22 %22daclizumab%22 %22paclitaxel%22 %22epoprostenol%22 %22daptomycin%22 %22allopurinol%22 %22bendamustine%22 %22posaconazole%22 %22oxaliplatin%22 %22rasburicase%22 %22carmustine%22 %22methotrexate%22 %22pentostatin%22 %22pemetrexed%22 %22irinotecan%22 %22ertapenem%22 %22pantoprazole%22 %22morphine%22 %22lenalidomide%22 %22cetuximab%22 %22mercaptopurine%22 %22foscarnet%22 %22tocilizumab%22 %22aldesleukin%22 %22amsacrine%22 %22propofol%22 %22hydromorphone%22 %22cabazitaxel%22 %22dexrazoxane%22 %22pomalidomide%22 %22deferiprone%22 %22argatroban%22 %22vinorelbine%22 %22trabectedin%22 %22sirolimus%22 %22ixabepilone%22 %22docetaxel%22 %22treprostinil%22 %22dolasetron%22 %22cladribine%22 %22dexmedetomidine%22 %22saccharated iron oxide%22 %22topotecan%22 %22scopolamine%22 %22ponatinib%22 %22aprepitant%22 %22iron, multivitamins and folic acid%22 %22pralatrexate%22 %22teniposide%22 %22cidofovir%22 %22arsenic trioxide%22 %22sargramostim%22 %22lepirudin%22 %22muromonab-cd3%22 %22tretinoin%22 %22ofloxacin%22 %22febuxostat%22 %22ketoprofen%22 %22panitumumab%22 %22romidepsin%22 %22flurbiprofen%22 %22glutamine%22 %22ketorolac%22 %22ofatumumab%22 %22nitric oxide%22 %22fosphenytoin%22 %22etodolac%22 %22hyoscyamine%22 %22strontium (89sr) chloride%22 %22interferon alfacon-1%22 %22alglucosidase alfa%22 %22bexarotene%22 %22felbamate%22 %22vincristine%22 %22vinflunine%22 %22sodium aurothiomalate%22 %22methylnaltrexone bromide%22 %22maraviroc%22 %22capecitabine%22 %22risedronic acid%22 %22daptomycin%22 %22treprostinil%22 %22canagliflozin%22 %22abiraterone%22 %22interferon beta-1b%22 %22anidulafungin%22", 
"set-drugs-094-include": "(%22trastuzumab%22) and ( %22lapatinib%22)", 
"set-drugs-094-name": "Ta-trastuzumab + lapatinib", 
"set-drugs-095-exclude": "%22cytarabine%22 %22meropenem%22 %22azacitidine%22 %22etoposide%22 %22amphotericin b%22 %22micafungin%22 %22doxorubicin%22 %22busulfan%22 %22idarubicin%22 %22gemtuzumab ozogamicin%22 %22clofarabine%22 %22rituximab%22 %22mitoxantrone%22 %22mycophenolic acid%22 %22linezolid%22 %22ganciclovir%22 %22caspofungin%22 %22tigecycline%22 %22tacrolimus%22 %22thiotepa%22 %22voriconazole%22 %22paricalcitol%22 %22gemcitabine%22 %22ciclosporin%22 %22basiliximab%22 %22valganciclovir%22 %22thalidomide%22 %22decitabine%22 %22alemtuzumab%22 %22prednisone%22 %22daclizumab%22 %22paclitaxel%22 %22epoprostenol%22 %22daptomycin%22 %22allopurinol%22 %22bendamustine%22 %22posaconazole%22 %22oxaliplatin%22 %22rasburicase%22 %22carmustine%22 %22methotrexate%22 %22pentostatin%22 %22pemetrexed%22 %22irinotecan%22 %22ertapenem%22 %22pantoprazole%22 %22morphine%22 %22lenalidomide%22 %22cetuximab%22 %22mercaptopurine%22 %22foscarnet%22 %22tocilizumab%22 %22aldesleukin%22 %22amsacrine%22 %22propofol%22 %22hydromorphone%22 %22cabazitaxel%22 %22dexrazoxane%22 %22pomalidomide%22 %22deferiprone%22 %22argatroban%22 %22vinorelbine%22 %22trabectedin%22 %22sirolimus%22 %22ixabepilone%22 %22docetaxel%22 %22treprostinil%22 %22dolasetron%22 %22cladribine%22 %22dexmedetomidine%22 %22saccharated iron oxide%22 %22topotecan%22 %22scopolamine%22 %22ponatinib%22 %22aprepitant%22 %22iron, multivitamins and folic acid%22 %22pralatrexate%22 %22teniposide%22 %22cidofovir%22 %22arsenic trioxide%22 %22sargramostim%22 %22lepirudin%22 %22muromonab-cd3%22 %22tretinoin%22 %22ofloxacin%22 %22febuxostat%22 %22ketoprofen%22 %22panitumumab%22 %22romidepsin%22 %22flurbiprofen%22 %22glutamine%22 %22ketorolac%22 %22ofatumumab%22 %22nitric oxide%22 %22fosphenytoin%22 %22etodolac%22 %22hyoscyamine%22 %22strontium (89sr) chloride%22 %22interferon alfacon-1%22 %22alglucosidase alfa%22 %22bexarotene%22 %22felbamate%22 %22vincristine%22 %22vinflunine%22 %22sodium aurothiomalate%22 %22methylnaltrexone bromide%22 %22maraviroc%22 %22capecitabine%22 %22risedronic acid%22 %22daptomycin%22 %22treprostinil%22 %22canagliflozin%22 %22abiraterone%22 %22interferon beta-1b%22 %22anidulafungin%22", 
"set-drugs-095-include": "(%22imatinib%22) and ( %22corticosteroids%22)", 
"set-drugs-095-name": "Ta-imatinib + corticosteroids", 
"set-drugs-096-exclude": "%22cytarabine%22 %22meropenem%22 %22azacitidine%22 %22etoposide%22 %22amphotericin b%22 %22micafungin%22 %22doxorubicin%22 %22busulfan%22 %22idarubicin%22 %22gemtuzumab ozogamicin%22 %22clofarabine%22 %22rituximab%22 %22mitoxantrone%22 %22mycophenolic acid%22 %22linezolid%22 %22ganciclovir%22 %22caspofungin%22 %22tigecycline%22 %22tacrolimus%22 %22thiotepa%22 %22voriconazole%22 %22paricalcitol%22 %22gemcitabine%22 %22ciclosporin%22 %22basiliximab%22 %22valganciclovir%22 %22thalidomide%22 %22decitabine%22 %22alemtuzumab%22 %22prednisone%22 %22daclizumab%22 %22paclitaxel%22 %22epoprostenol%22 %22daptomycin%22 %22allopurinol%22 %22bendamustine%22 %22posaconazole%22 %22oxaliplatin%22 %22rasburicase%22 %22carmustine%22 %22methotrexate%22 %22pentostatin%22 %22pemetrexed%22 %22irinotecan%22 %22ertapenem%22 %22pantoprazole%22 %22morphine%22 %22lenalidomide%22 %22cetuximab%22 %22mercaptopurine%22 %22foscarnet%22 %22tocilizumab%22 %22aldesleukin%22 %22amsacrine%22 %22propofol%22 %22hydromorphone%22 %22cabazitaxel%22 %22dexrazoxane%22 %22pomalidomide%22 %22deferiprone%22 %22argatroban%22 %22vinorelbine%22 %22trabectedin%22 %22sirolimus%22 %22ixabepilone%22 %22docetaxel%22 %22treprostinil%22 %22dolasetron%22 %22cladribine%22 %22dexmedetomidine%22 %22saccharated iron oxide%22 %22topotecan%22 %22scopolamine%22 %22ponatinib%22 %22aprepitant%22 %22iron, multivitamins and folic acid%22 %22pralatrexate%22 %22teniposide%22 %22cidofovir%22 %22arsenic trioxide%22 %22sargramostim%22 %22lepirudin%22 %22muromonab-cd3%22 %22tretinoin%22 %22ofloxacin%22 %22febuxostat%22 %22ketoprofen%22 %22panitumumab%22 %22romidepsin%22 %22flurbiprofen%22 %22glutamine%22 %22ketorolac%22 %22ofatumumab%22 %22nitric oxide%22 %22fosphenytoin%22 %22etodolac%22 %22hyoscyamine%22 %22strontium (89sr) chloride%22 %22interferon alfacon-1%22 %22alglucosidase alfa%22 %22bexarotene%22 %22felbamate%22 %22vincristine%22 %22vinflunine%22 %22sodium aurothiomalate%22 %22methylnaltrexone bromide%22 %22maraviroc%22 %22capecitabine%22 %22risedronic acid%22 %22daptomycin%22 %22treprostinil%22 %22canagliflozin%22 %22abiraterone%22 %22interferon beta-1b%22 %22anidulafungin%22", 
"set-drugs-096-include": "(%22corticosteroids%22) and (%22dasatinib%22)", 
"set-drugs-096-name": "Ta-dasatinib + corticosteroids", 
"set-drugs-097-exclude": "%22cytarabine%22 %22meropenem%22 %22azacitidine%22 %22etoposide%22 %22amphotericin b%22 %22micafungin%22 %22doxorubicin%22 %22busulfan%22 %22idarubicin%22 %22gemtuzumab ozogamicin%22 %22clofarabine%22 %22rituximab%22 %22mitoxantrone%22 %22mycophenolic acid%22 %22linezolid%22 %22ganciclovir%22 %22caspofungin%22 %22tigecycline%22 %22tacrolimus%22 %22thiotepa%22 %22voriconazole%22 %22paricalcitol%22 %22gemcitabine%22 %22ciclosporin%22 %22basiliximab%22 %22valganciclovir%22 %22thalidomide%22 %22decitabine%22 %22alemtuzumab%22 %22prednisone%22 %22daclizumab%22 %22paclitaxel%22 %22epoprostenol%22 %22daptomycin%22 %22allopurinol%22 %22bendamustine%22 %22posaconazole%22 %22oxaliplatin%22 %22rasburicase%22 %22carmustine%22 %22methotrexate%22 %22pentostatin%22 %22pemetrexed%22 %22irinotecan%22 %22ertapenem%22 %22pantoprazole%22 %22morphine%22 %22lenalidomide%22 %22cetuximab%22 %22mercaptopurine%22 %22foscarnet%22 %22tocilizumab%22 %22aldesleukin%22 %22amsacrine%22 %22propofol%22 %22hydromorphone%22 %22cabazitaxel%22 %22dexrazoxane%22 %22pomalidomide%22 %22deferiprone%22 %22argatroban%22 %22vinorelbine%22 %22trabectedin%22 %22sirolimus%22 %22ixabepilone%22 %22docetaxel%22 %22treprostinil%22 %22dolasetron%22 %22cladribine%22 %22dexmedetomidine%22 %22saccharated iron oxide%22 %22topotecan%22 %22scopolamine%22 %22ponatinib%22 %22aprepitant%22 %22iron, multivitamins and folic acid%22 %22pralatrexate%22 %22teniposide%22 %22cidofovir%22 %22arsenic trioxide%22 %22sargramostim%22 %22lepirudin%22 %22muromonab-cd3%22 %22tretinoin%22 %22ofloxacin%22 %22febuxostat%22 %22ketoprofen%22 %22panitumumab%22 %22romidepsin%22 %22flurbiprofen%22 %22glutamine%22 %22ketorolac%22 %22ofatumumab%22 %22nitric oxide%22 %22fosphenytoin%22 %22etodolac%22 %22hyoscyamine%22 %22strontium (89sr) chloride%22 %22interferon alfacon-1%22 %22alglucosidase alfa%22 %22bexarotene%22 %22felbamate%22 %22vincristine%22 %22vinflunine%22 %22sodium aurothiomalate%22 %22methylnaltrexone bromide%22 %22maraviroc%22 %22capecitabine%22 %22risedronic acid%22 %22daptomycin%22 %22treprostinil%22 %22canagliflozin%22 %22abiraterone%22 %22interferon beta-1b%22 %22anidulafungin%22", 
"set-drugs-097-include": "(%22corticosteroids%22) and ( %22nilotinib%22)", 
"set-drugs-097-name": "Ta-nilotinib + corticosteroids", 
"set-drugs-098-exclude": "%22cytarabine%22 %22meropenem%22 %22azacitidine%22 %22etoposide%22 %22amphotericin b%22 %22micafungin%22 %22doxorubicin%22 %22busulfan%22 %22idarubicin%22 %22gemtuzumab ozogamicin%22 %22clofarabine%22 %22rituximab%22 %22mitoxantrone%22 %22mycophenolic acid%22 %22linezolid%22 %22ganciclovir%22 %22caspofungin%22 %22tigecycline%22 %22tacrolimus%22 %22thiotepa%22 %22voriconazole%22 %22paricalcitol%22 %22gemcitabine%22 %22ciclosporin%22 %22basiliximab%22 %22valganciclovir%22 %22thalidomide%22 %22decitabine%22 %22alemtuzumab%22 %22prednisone%22 %22daclizumab%22 %22paclitaxel%22 %22epoprostenol%22 %22daptomycin%22 %22allopurinol%22 %22bendamustine%22 %22posaconazole%22 %22oxaliplatin%22 %22rasburicase%22 %22carmustine%22 %22methotrexate%22 %22pentostatin%22 %22pemetrexed%22 %22irinotecan%22 %22ertapenem%22 %22pantoprazole%22 %22morphine%22 %22lenalidomide%22 %22cetuximab%22 %22mercaptopurine%22 %22foscarnet%22 %22tocilizumab%22 %22aldesleukin%22 %22amsacrine%22 %22propofol%22 %22hydromorphone%22 %22cabazitaxel%22 %22dexrazoxane%22 %22pomalidomide%22 %22deferiprone%22 %22argatroban%22 %22vinorelbine%22 %22trabectedin%22 %22sirolimus%22 %22ixabepilone%22 %22docetaxel%22 %22treprostinil%22 %22dolasetron%22 %22cladribine%22 %22dexmedetomidine%22 %22saccharated iron oxide%22 %22topotecan%22 %22scopolamine%22 %22ponatinib%22 %22aprepitant%22 %22iron, multivitamins and folic acid%22 %22pralatrexate%22 %22teniposide%22 %22cidofovir%22 %22arsenic trioxide%22 %22sargramostim%22 %22lepirudin%22 %22muromonab-cd3%22 %22tretinoin%22 %22ofloxacin%22 %22febuxostat%22 %22ketoprofen%22 %22panitumumab%22 %22romidepsin%22 %22flurbiprofen%22 %22glutamine%22 %22ketorolac%22 %22ofatumumab%22 %22nitric oxide%22 %22fosphenytoin%22 %22etodolac%22 %22hyoscyamine%22 %22strontium (89sr) chloride%22 %22interferon alfacon-1%22 %22alglucosidase alfa%22 %22bexarotene%22 %22felbamate%22 %22vincristine%22 %22vinflunine%22 %22sodium aurothiomalate%22 %22methylnaltrexone bromide%22 %22maraviroc%22 %22capecitabine%22 %22risedronic acid%22 %22daptomycin%22 %22treprostinil%22 %22canagliflozin%22 %22abiraterone%22 %22interferon beta-1b%22 %22anidulafungin%22", 
"set-drugs-098-include": "%22erdafitinib%22", 
"set-drugs-098-name": "Ta-erdafitinib", 
"set-drugs-099-exclude": "%22cytarabine%22 %22meropenem%22 %22azacitidine%22 %22etoposide%22 %22amphotericin b%22 %22micafungin%22 %22doxorubicin%22 %22busulfan%22 %22idarubicin%22 %22gemtuzumab ozogamicin%22 %22clofarabine%22 %22rituximab%22 %22mitoxantrone%22 %22mycophenolic acid%22 %22linezolid%22 %22ganciclovir%22 %22caspofungin%22 %22tigecycline%22 %22tacrolimus%22 %22thiotepa%22 %22voriconazole%22 %22paricalcitol%22 %22gemcitabine%22 %22ciclosporin%22 %22basiliximab%22 %22valganciclovir%22 %22thalidomide%22 %22decitabine%22 %22alemtuzumab%22 %22prednisone%22 %22daclizumab%22 %22paclitaxel%22 %22epoprostenol%22 %22daptomycin%22 %22allopurinol%22 %22bendamustine%22 %22posaconazole%22 %22oxaliplatin%22 %22rasburicase%22 %22carmustine%22 %22methotrexate%22 %22pentostatin%22 %22pemetrexed%22 %22irinotecan%22 %22ertapenem%22 %22pantoprazole%22 %22morphine%22 %22lenalidomide%22 %22cetuximab%22 %22mercaptopurine%22 %22foscarnet%22 %22tocilizumab%22 %22aldesleukin%22 %22amsacrine%22 %22propofol%22 %22hydromorphone%22 %22cabazitaxel%22 %22dexrazoxane%22 %22pomalidomide%22 %22deferiprone%22 %22argatroban%22 %22vinorelbine%22 %22trabectedin%22 %22sirolimus%22 %22ixabepilone%22 %22docetaxel%22 %22treprostinil%22 %22dolasetron%22 %22cladribine%22 %22dexmedetomidine%22 %22saccharated iron oxide%22 %22topotecan%22 %22scopolamine%22 %22ponatinib%22 %22aprepitant%22 %22iron, multivitamins and folic acid%22 %22pralatrexate%22 %22teniposide%22 %22cidofovir%22 %22arsenic trioxide%22 %22sargramostim%22 %22lepirudin%22 %22muromonab-cd3%22 %22tretinoin%22 %22ofloxacin%22 %22febuxostat%22 %22ketoprofen%22 %22panitumumab%22 %22romidepsin%22 %22flurbiprofen%22 %22glutamine%22 %22ketorolac%22 %22ofatumumab%22 %22nitric oxide%22 %22fosphenytoin%22 %22etodolac%22 %22hyoscyamine%22 %22strontium (89sr) chloride%22 %22interferon alfacon-1%22 %22alglucosidase alfa%22 %22bexarotene%22 %22felbamate%22 %22vincristine%22 %22vinflunine%22 %22sodium aurothiomalate%22 %22methylnaltrexone bromide%22 %22maraviroc%22 %22capecitabine%22 %22risedronic acid%22 %22daptomycin%22 %22treprostinil%22 %22canagliflozin%22 %22abiraterone%22 %22interferon beta-1b%22 %22anidulafungin%22", 
"set-drugs-099-include": "%22ramucirumab%22", 
"set-drugs-099-name": "Ta-ramucirumab", 
"set-drugs-100-exclude": "%22cytarabine%22 %22meropenem%22 %22azacitidine%22 %22etoposide%22 %22amphotericin b%22 %22micafungin%22 %22doxorubicin%22 %22busulfan%22 %22idarubicin%22 %22gemtuzumab ozogamicin%22 %22clofarabine%22 %22rituximab%22 %22mitoxantrone%22 %22mycophenolic acid%22 %22linezolid%22 %22ganciclovir%22 %22caspofungin%22 %22tigecycline%22 %22tacrolimus%22 %22thiotepa%22 %22voriconazole%22 %22paricalcitol%22 %22gemcitabine%22 %22ciclosporin%22 %22basiliximab%22 %22valganciclovir%22 %22thalidomide%22 %22decitabine%22 %22alemtuzumab%22 %22prednisone%22 %22daclizumab%22 %22paclitaxel%22 %22epoprostenol%22 %22daptomycin%22 %22allopurinol%22 %22bendamustine%22 %22posaconazole%22 %22oxaliplatin%22 %22rasburicase%22 %22carmustine%22 %22methotrexate%22 %22pentostatin%22 %22pemetrexed%22 %22irinotecan%22 %22ertapenem%22 %22pantoprazole%22 %22morphine%22 %22lenalidomide%22 %22cetuximab%22 %22mercaptopurine%22 %22foscarnet%22 %22tocilizumab%22 %22aldesleukin%22 %22amsacrine%22 %22propofol%22 %22hydromorphone%22 %22cabazitaxel%22 %22dexrazoxane%22 %22pomalidomide%22 %22deferiprone%22 %22argatroban%22 %22vinorelbine%22 %22trabectedin%22 %22sirolimus%22 %22ixabepilone%22 %22docetaxel%22 %22treprostinil%22 %22dolasetron%22 %22cladribine%22 %22dexmedetomidine%22 %22saccharated iron oxide%22 %22topotecan%22 %22scopolamine%22 %22ponatinib%22 %22aprepitant%22 %22iron, multivitamins and folic acid%22 %22pralatrexate%22 %22teniposide%22 %22cidofovir%22 %22arsenic trioxide%22 %22sargramostim%22 %22lepirudin%22 %22muromonab-cd3%22 %22tretinoin%22 %22ofloxacin%22 %22febuxostat%22 %22ketoprofen%22 %22panitumumab%22 %22romidepsin%22 %22flurbiprofen%22 %22glutamine%22 %22ketorolac%22 %22ofatumumab%22 %22nitric oxide%22 %22fosphenytoin%22 %22etodolac%22 %22hyoscyamine%22 %22strontium (89sr) chloride%22 %22interferon alfacon-1%22 %22alglucosidase alfa%22 %22bexarotene%22 %22felbamate%22 %22vincristine%22 %22vinflunine%22 %22sodium aurothiomalate%22 %22methylnaltrexone bromide%22 %22maraviroc%22 %22capecitabine%22 %22risedronic acid%22 %22daptomycin%22 %22treprostinil%22 %22canagliflozin%22 %22abiraterone%22 %22interferon beta-1b%22 %22anidulafungin%22", 
"set-drugs-100-include": "%22entrectinib%22", 
"set-drugs-100-name": "Ta-entrectinib", 
"set-drugs-101-exclude": "%22cytarabine%22 %22meropenem%22 %22azacitidine%22 %22etoposide%22 %22amphotericin b%22 %22micafungin%22 %22doxorubicin%22 %22busulfan%22 %22idarubicin%22 %22gemtuzumab ozogamicin%22 %22clofarabine%22 %22rituximab%22 %22mitoxantrone%22 %22mycophenolic acid%22 %22linezolid%22 %22ganciclovir%22 %22caspofungin%22 %22tigecycline%22 %22tacrolimus%22 %22thiotepa%22 %22voriconazole%22 %22paricalcitol%22 %22gemcitabine%22 %22ciclosporin%22 %22basiliximab%22 %22valganciclovir%22 %22thalidomide%22 %22decitabine%22 %22alemtuzumab%22 %22prednisone%22 %22daclizumab%22 %22paclitaxel%22 %22epoprostenol%22 %22daptomycin%22 %22allopurinol%22 %22bendamustine%22 %22posaconazole%22 %22oxaliplatin%22 %22rasburicase%22 %22carmustine%22 %22methotrexate%22 %22pentostatin%22 %22pemetrexed%22 %22irinotecan%22 %22ertapenem%22 %22pantoprazole%22 %22morphine%22 %22lenalidomide%22 %22cetuximab%22 %22mercaptopurine%22 %22foscarnet%22 %22tocilizumab%22 %22aldesleukin%22 %22amsacrine%22 %22propofol%22 %22hydromorphone%22 %22cabazitaxel%22 %22dexrazoxane%22 %22pomalidomide%22 %22deferiprone%22 %22argatroban%22 %22vinorelbine%22 %22trabectedin%22 %22sirolimus%22 %22ixabepilone%22 %22docetaxel%22 %22treprostinil%22 %22dolasetron%22 %22cladribine%22 %22dexmedetomidine%22 %22saccharated iron oxide%22 %22topotecan%22 %22scopolamine%22 %22ponatinib%22 %22aprepitant%22 %22iron, multivitamins and folic acid%22 %22pralatrexate%22 %22teniposide%22 %22cidofovir%22 %22arsenic trioxide%22 %22sargramostim%22 %22lepirudin%22 %22muromonab-cd3%22 %22tretinoin%22 %22ofloxacin%22 %22febuxostat%22 %22ketoprofen%22 %22panitumumab%22 %22romidepsin%22 %22flurbiprofen%22 %22glutamine%22 %22ketorolac%22 %22ofatumumab%22 %22nitric oxide%22 %22fosphenytoin%22 %22etodolac%22 %22hyoscyamine%22 %22strontium (89sr) chloride%22 %22interferon alfacon-1%22 %22alglucosidase alfa%22 %22bexarotene%22 %22felbamate%22 %22vincristine%22 %22vinflunine%22 %22sodium aurothiomalate%22 %22methylnaltrexone bromide%22 %22maraviroc%22 %22capecitabine%22 %22risedronic acid%22 %22daptomycin%22 %22treprostinil%22 %22canagliflozin%22 %22abiraterone%22 %22interferon beta-1b%22 %22anidulafungin%22", 
"set-drugs-101-include": "%22larotrectinib%22", 
"set-drugs-101-name": "Ta-larotrectinib", 
"set-drugs-102-exclude": "%22cytarabine%22 %22meropenem%22 %22azacitidine%22 %22etoposide%22 %22amphotericin b%22 %22micafungin%22 %22doxorubicin%22 %22busulfan%22 %22idarubicin%22 %22gemtuzumab ozogamicin%22 %22clofarabine%22 %22rituximab%22 %22mitoxantrone%22 %22mycophenolic acid%22 %22linezolid%22 %22ganciclovir%22 %22caspofungin%22 %22tigecycline%22 %22tacrolimus%22 %22thiotepa%22 %22voriconazole%22 %22paricalcitol%22 %22gemcitabine%22 %22ciclosporin%22 %22basiliximab%22 %22valganciclovir%22 %22thalidomide%22 %22decitabine%22 %22alemtuzumab%22 %22prednisone%22 %22daclizumab%22 %22paclitaxel%22 %22epoprostenol%22 %22daptomycin%22 %22allopurinol%22 %22bendamustine%22 %22posaconazole%22 %22oxaliplatin%22 %22rasburicase%22 %22carmustine%22 %22methotrexate%22 %22pentostatin%22 %22pemetrexed%22 %22irinotecan%22 %22ertapenem%22 %22pantoprazole%22 %22morphine%22 %22lenalidomide%22 %22cetuximab%22 %22mercaptopurine%22 %22foscarnet%22 %22tocilizumab%22 %22aldesleukin%22 %22amsacrine%22 %22propofol%22 %22hydromorphone%22 %22cabazitaxel%22 %22dexrazoxane%22 %22pomalidomide%22 %22deferiprone%22 %22argatroban%22 %22vinorelbine%22 %22trabectedin%22 %22sirolimus%22 %22ixabepilone%22 %22docetaxel%22 %22treprostinil%22 %22dolasetron%22 %22cladribine%22 %22dexmedetomidine%22 %22saccharated iron oxide%22 %22topotecan%22 %22scopolamine%22 %22ponatinib%22 %22aprepitant%22 %22iron, multivitamins and folic acid%22 %22pralatrexate%22 %22teniposide%22 %22cidofovir%22 %22arsenic trioxide%22 %22sargramostim%22 %22lepirudin%22 %22muromonab-cd3%22 %22tretinoin%22 %22ofloxacin%22 %22febuxostat%22 %22ketoprofen%22 %22panitumumab%22 %22romidepsin%22 %22flurbiprofen%22 %22glutamine%22 %22ketorolac%22 %22ofatumumab%22 %22nitric oxide%22 %22fosphenytoin%22 %22etodolac%22 %22hyoscyamine%22 %22strontium (89sr) chloride%22 %22interferon alfacon-1%22 %22alglucosidase alfa%22 %22bexarotene%22 %22felbamate%22 %22vincristine%22 %22vinflunine%22 %22sodium aurothiomalate%22 %22methylnaltrexone bromide%22 %22maraviroc%22 %22capecitabine%22 %22risedronic acid%22 %22daptomycin%22 %22treprostinil%22 %22canagliflozin%22 %22abiraterone%22 %22interferon beta-1b%22 %22anidulafungin%22", 
"set-drugs-102-include": "%22belinostat%22", 
"set-drugs-102-name": "Ta-belinostat", 
"set-drugs-103-exclude": "%22cytarabine%22 %22meropenem%22 %22azacitidine%22 %22etoposide%22 %22amphotericin b%22 %22micafungin%22 %22doxorubicin%22 %22busulfan%22 %22idarubicin%22 %22gemtuzumab ozogamicin%22 %22clofarabine%22 %22rituximab%22 %22mitoxantrone%22 %22mycophenolic acid%22 %22linezolid%22 %22ganciclovir%22 %22caspofungin%22 %22tigecycline%22 %22tacrolimus%22 %22thiotepa%22 %22voriconazole%22 %22paricalcitol%22 %22gemcitabine%22 %22ciclosporin%22 %22basiliximab%22 %22valganciclovir%22 %22thalidomide%22 %22decitabine%22 %22alemtuzumab%22 %22prednisone%22 %22daclizumab%22 %22paclitaxel%22 %22epoprostenol%22 %22daptomycin%22 %22allopurinol%22 %22bendamustine%22 %22posaconazole%22 %22oxaliplatin%22 %22rasburicase%22 %22carmustine%22 %22methotrexate%22 %22pentostatin%22 %22pemetrexed%22 %22irinotecan%22 %22ertapenem%22 %22pantoprazole%22 %22morphine%22 %22lenalidomide%22 %22cetuximab%22 %22mercaptopurine%22 %22foscarnet%22 %22tocilizumab%22 %22aldesleukin%22 %22amsacrine%22 %22propofol%22 %22hydromorphone%22 %22cabazitaxel%22 %22dexrazoxane%22 %22pomalidomide%22 %22deferiprone%22 %22argatroban%22 %22vinorelbine%22 %22trabectedin%22 %22sirolimus%22 %22ixabepilone%22 %22docetaxel%22 %22treprostinil%22 %22dolasetron%22 %22cladribine%22 %22dexmedetomidine%22 %22saccharated iron oxide%22 %22topotecan%22 %22scopolamine%22 %22ponatinib%22 %22aprepitant%22 %22iron, multivitamins and folic acid%22 %22pralatrexate%22 %22teniposide%22 %22cidofovir%22 %22arsenic trioxide%22 %22sargramostim%22 %22lepirudin%22 %22muromonab-cd3%22 %22tretinoin%22 %22ofloxacin%22 %22febuxostat%22 %22ketoprofen%22 %22panitumumab%22 %22romidepsin%22 %22flurbiprofen%22 %22glutamine%22 %22ketorolac%22 %22ofatumumab%22 %22nitric oxide%22 %22fosphenytoin%22 %22etodolac%22 %22hyoscyamine%22 %22strontium (89sr) chloride%22 %22interferon alfacon-1%22 %22alglucosidase alfa%22 %22bexarotene%22 %22felbamate%22 %22vincristine%22 %22vinflunine%22 %22sodium aurothiomalate%22 %22methylnaltrexone bromide%22 %22maraviroc%22 %22capecitabine%22 %22risedronic acid%22 %22daptomycin%22 %22treprostinil%22 %22canagliflozin%22 %22abiraterone%22 %22interferon beta-1b%22 %22anidulafungin%22", 
"set-drugs-103-include": "%22romidepsin%22", 
"set-drugs-103-name": "Ta-romidepsin", 
"set-drugs-104-exclude": "%22cytarabine%22 %22meropenem%22 %22azacitidine%22 %22etoposide%22 %22amphotericin b%22 %22micafungin%22 %22doxorubicin%22 %22busulfan%22 %22idarubicin%22 %22gemtuzumab ozogamicin%22 %22clofarabine%22 %22rituximab%22 %22mitoxantrone%22 %22mycophenolic acid%22 %22linezolid%22 %22ganciclovir%22 %22caspofungin%22 %22tigecycline%22 %22tacrolimus%22 %22thiotepa%22 %22voriconazole%22 %22paricalcitol%22 %22gemcitabine%22 %22ciclosporin%22 %22basiliximab%22 %22valganciclovir%22 %22thalidomide%22 %22decitabine%22 %22alemtuzumab%22 %22prednisone%22 %22daclizumab%22 %22paclitaxel%22 %22epoprostenol%22 %22daptomycin%22 %22allopurinol%22 %22bendamustine%22 %22posaconazole%22 %22oxaliplatin%22 %22rasburicase%22 %22carmustine%22 %22methotrexate%22 %22pentostatin%22 %22pemetrexed%22 %22irinotecan%22 %22ertapenem%22 %22pantoprazole%22 %22morphine%22 %22lenalidomide%22 %22cetuximab%22 %22mercaptopurine%22 %22foscarnet%22 %22tocilizumab%22 %22aldesleukin%22 %22amsacrine%22 %22propofol%22 %22hydromorphone%22 %22cabazitaxel%22 %22dexrazoxane%22 %22pomalidomide%22 %22deferiprone%22 %22argatroban%22 %22vinorelbine%22 %22trabectedin%22 %22sirolimus%22 %22ixabepilone%22 %22docetaxel%22 %22treprostinil%22 %22dolasetron%22 %22cladribine%22 %22dexmedetomidine%22 %22saccharated iron oxide%22 %22topotecan%22 %22scopolamine%22 %22ponatinib%22 %22aprepitant%22 %22iron, multivitamins and folic acid%22 %22pralatrexate%22 %22teniposide%22 %22cidofovir%22 %22arsenic trioxide%22 %22sargramostim%22 %22lepirudin%22 %22muromonab-cd3%22 %22tretinoin%22 %22ofloxacin%22 %22febuxostat%22 %22ketoprofen%22 %22panitumumab%22 %22romidepsin%22 %22flurbiprofen%22 %22glutamine%22 %22ketorolac%22 %22ofatumumab%22 %22nitric oxide%22 %22fosphenytoin%22 %22etodolac%22 %22hyoscyamine%22 %22strontium (89sr) chloride%22 %22interferon alfacon-1%22 %22alglucosidase alfa%22 %22bexarotene%22 %22felbamate%22 %22vincristine%22 %22vinflunine%22 %22sodium aurothiomalate%22 %22methylnaltrexone bromide%22 %22maraviroc%22 %22capecitabine%22 %22risedronic acid%22 %22daptomycin%22 %22treprostinil%22 %22canagliflozin%22 %22abiraterone%22 %22interferon beta-1b%22 %22anidulafungin%22", 
"set-drugs-104-include": "%22alemtuzumab%22", 
"set-drugs-104-name": "Ta-alemtuzumab", 
"set-drugs-105-exclude": "%22cytarabine%22 %22meropenem%22 %22azacitidine%22 %22etoposide%22 %22amphotericin b%22 %22micafungin%22 %22doxorubicin%22 %22busulfan%22 %22idarubicin%22 %22gemtuzumab ozogamicin%22 %22clofarabine%22 %22rituximab%22 %22mitoxantrone%22 %22mycophenolic acid%22 %22linezolid%22 %22ganciclovir%22 %22caspofungin%22 %22tigecycline%22 %22tacrolimus%22 %22thiotepa%22 %22voriconazole%22 %22paricalcitol%22 %22gemcitabine%22 %22ciclosporin%22 %22basiliximab%22 %22valganciclovir%22 %22thalidomide%22 %22decitabine%22 %22alemtuzumab%22 %22prednisone%22 %22daclizumab%22 %22paclitaxel%22 %22epoprostenol%22 %22daptomycin%22 %22allopurinol%22 %22bendamustine%22 %22posaconazole%22 %22oxaliplatin%22 %22rasburicase%22 %22carmustine%22 %22methotrexate%22 %22pentostatin%22 %22pemetrexed%22 %22irinotecan%22 %22ertapenem%22 %22pantoprazole%22 %22morphine%22 %22lenalidomide%22 %22cetuximab%22 %22mercaptopurine%22 %22foscarnet%22 %22tocilizumab%22 %22aldesleukin%22 %22amsacrine%22 %22propofol%22 %22hydromorphone%22 %22cabazitaxel%22 %22dexrazoxane%22 %22pomalidomide%22 %22deferiprone%22 %22argatroban%22 %22vinorelbine%22 %22trabectedin%22 %22sirolimus%22 %22ixabepilone%22 %22docetaxel%22 %22treprostinil%22 %22dolasetron%22 %22cladribine%22 %22dexmedetomidine%22 %22saccharated iron oxide%22 %22topotecan%22 %22scopolamine%22 %22ponatinib%22 %22aprepitant%22 %22iron, multivitamins and folic acid%22 %22pralatrexate%22 %22teniposide%22 %22cidofovir%22 %22arsenic trioxide%22 %22sargramostim%22 %22lepirudin%22 %22muromonab-cd3%22 %22tretinoin%22 %22ofloxacin%22 %22febuxostat%22 %22ketoprofen%22 %22panitumumab%22 %22romidepsin%22 %22flurbiprofen%22 %22glutamine%22 %22ketorolac%22 %22ofatumumab%22 %22nitric oxide%22 %22fosphenytoin%22 %22etodolac%22 %22hyoscyamine%22 %22strontium (89sr) chloride%22 %22interferon alfacon-1%22 %22alglucosidase alfa%22 %22bexarotene%22 %22felbamate%22 %22vincristine%22 %22vinflunine%22 %22sodium aurothiomalate%22 %22methylnaltrexone bromide%22 %22maraviroc%22 %22capecitabine%22 %22risedronic acid%22 %22daptomycin%22 %22treprostinil%22 %22canagliflozin%22 %22abiraterone%22 %22interferon beta-1b%22 %22anidulafungin%22", 
"set-drugs-105-include": "%22bortezomib%22", 
"set-drugs-105-name": "Ta-bortezomib", 
"set-drugs-106-exclude": "%22cytarabine%22 %22meropenem%22 %22azacitidine%22 %22etoposide%22 %22amphotericin b%22 %22micafungin%22 %22doxorubicin%22 %22busulfan%22 %22idarubicin%22 %22gemtuzumab ozogamicin%22 %22clofarabine%22 %22rituximab%22 %22mitoxantrone%22 %22mycophenolic acid%22 %22linezolid%22 %22ganciclovir%22 %22caspofungin%22 %22tigecycline%22 %22tacrolimus%22 %22thiotepa%22 %22voriconazole%22 %22paricalcitol%22 %22gemcitabine%22 %22ciclosporin%22 %22basiliximab%22 %22valganciclovir%22 %22thalidomide%22 %22decitabine%22 %22alemtuzumab%22 %22prednisone%22 %22daclizumab%22 %22paclitaxel%22 %22epoprostenol%22 %22daptomycin%22 %22allopurinol%22 %22bendamustine%22 %22posaconazole%22 %22oxaliplatin%22 %22rasburicase%22 %22carmustine%22 %22methotrexate%22 %22pentostatin%22 %22pemetrexed%22 %22irinotecan%22 %22ertapenem%22 %22pantoprazole%22 %22morphine%22 %22lenalidomide%22 %22cetuximab%22 %22mercaptopurine%22 %22foscarnet%22 %22tocilizumab%22 %22aldesleukin%22 %22amsacrine%22 %22propofol%22 %22hydromorphone%22 %22cabazitaxel%22 %22dexrazoxane%22 %22pomalidomide%22 %22deferiprone%22 %22argatroban%22 %22vinorelbine%22 %22trabectedin%22 %22sirolimus%22 %22ixabepilone%22 %22docetaxel%22 %22treprostinil%22 %22dolasetron%22 %22cladribine%22 %22dexmedetomidine%22 %22saccharated iron oxide%22 %22topotecan%22 %22scopolamine%22 %22ponatinib%22 %22aprepitant%22 %22iron, multivitamins and folic acid%22 %22pralatrexate%22 %22teniposide%22 %22cidofovir%22 %22arsenic trioxide%22 %22sargramostim%22 %22lepirudin%22 %22muromonab-cd3%22 %22tretinoin%22 %22ofloxacin%22 %22febuxostat%22 %22ketoprofen%22 %22panitumumab%22 %22romidepsin%22 %22flurbiprofen%22 %22glutamine%22 %22ketorolac%22 %22ofatumumab%22 %22nitric oxide%22 %22fosphenytoin%22 %22etodolac%22 %22hyoscyamine%22 %22strontium (89sr) chloride%22 %22interferon alfacon-1%22 %22alglucosidase alfa%22 %22bexarotene%22 %22felbamate%22 %22vincristine%22 %22vinflunine%22 %22sodium aurothiomalate%22 %22methylnaltrexone bromide%22 %22maraviroc%22 %22capecitabine%22 %22risedronic acid%22 %22daptomycin%22 %22treprostinil%22 %22canagliflozin%22 %22abiraterone%22 %22interferon beta-1b%22 %22anidulafungin%22", 
"set-drugs-106-include": "%22duvelisib%22", 
"set-drugs-106-name": "Ta-duvelisib", 
"set-drugs-107-exclude": "%22cytarabine%22 %22meropenem%22 %22azacitidine%22 %22etoposide%22 %22amphotericin b%22 %22micafungin%22 %22doxorubicin%22 %22busulfan%22 %22idarubicin%22 %22gemtuzumab ozogamicin%22 %22clofarabine%22 %22rituximab%22 %22mitoxantrone%22 %22mycophenolic acid%22 %22linezolid%22 %22ganciclovir%22 %22caspofungin%22 %22tigecycline%22 %22tacrolimus%22 %22thiotepa%22 %22voriconazole%22 %22paricalcitol%22 %22gemcitabine%22 %22ciclosporin%22 %22basiliximab%22 %22valganciclovir%22 %22thalidomide%22 %22decitabine%22 %22alemtuzumab%22 %22prednisone%22 %22daclizumab%22 %22paclitaxel%22 %22epoprostenol%22 %22daptomycin%22 %22allopurinol%22 %22bendamustine%22 %22posaconazole%22 %22oxaliplatin%22 %22rasburicase%22 %22carmustine%22 %22methotrexate%22 %22pentostatin%22 %22pemetrexed%22 %22irinotecan%22 %22ertapenem%22 %22pantoprazole%22 %22morphine%22 %22lenalidomide%22 %22cetuximab%22 %22mercaptopurine%22 %22foscarnet%22 %22tocilizumab%22 %22aldesleukin%22 %22amsacrine%22 %22propofol%22 %22hydromorphone%22 %22cabazitaxel%22 %22dexrazoxane%22 %22pomalidomide%22 %22deferiprone%22 %22argatroban%22 %22vinorelbine%22 %22trabectedin%22 %22sirolimus%22 %22ixabepilone%22 %22docetaxel%22 %22treprostinil%22 %22dolasetron%22 %22cladribine%22 %22dexmedetomidine%22 %22saccharated iron oxide%22 %22topotecan%22 %22scopolamine%22 %22ponatinib%22 %22aprepitant%22 %22iron, multivitamins and folic acid%22 %22pralatrexate%22 %22teniposide%22 %22cidofovir%22 %22arsenic trioxide%22 %22sargramostim%22 %22lepirudin%22 %22muromonab-cd3%22 %22tretinoin%22 %22ofloxacin%22 %22febuxostat%22 %22ketoprofen%22 %22panitumumab%22 %22romidepsin%22 %22flurbiprofen%22 %22glutamine%22 %22ketorolac%22 %22ofatumumab%22 %22nitric oxide%22 %22fosphenytoin%22 %22etodolac%22 %22hyoscyamine%22 %22strontium (89sr) chloride%22 %22interferon alfacon-1%22 %22alglucosidase alfa%22 %22bexarotene%22 %22felbamate%22 %22vincristine%22 %22vinflunine%22 %22sodium aurothiomalate%22 %22methylnaltrexone bromide%22 %22maraviroc%22 %22capecitabine%22 %22risedronic acid%22 %22daptomycin%22 %22treprostinil%22 %22canagliflozin%22 %22abiraterone%22 %22interferon beta-1b%22 %22anidulafungin%22", 
"set-drugs-107-include": "%22alectinib%22", 
"set-drugs-107-name": "Ta-alectinib", 
"set-drugs-108-exclude": "%22cytarabine%22 %22meropenem%22 %22azacitidine%22 %22etoposide%22 %22amphotericin b%22 %22micafungin%22 %22doxorubicin%22 %22busulfan%22 %22idarubicin%22 %22gemtuzumab ozogamicin%22 %22clofarabine%22 %22rituximab%22 %22mitoxantrone%22 %22mycophenolic acid%22 %22linezolid%22 %22ganciclovir%22 %22caspofungin%22 %22tigecycline%22 %22tacrolimus%22 %22thiotepa%22 %22voriconazole%22 %22paricalcitol%22 %22gemcitabine%22 %22ciclosporin%22 %22basiliximab%22 %22valganciclovir%22 %22thalidomide%22 %22decitabine%22 %22alemtuzumab%22 %22prednisone%22 %22daclizumab%22 %22paclitaxel%22 %22epoprostenol%22 %22daptomycin%22 %22allopurinol%22 %22bendamustine%22 %22posaconazole%22 %22oxaliplatin%22 %22rasburicase%22 %22carmustine%22 %22methotrexate%22 %22pentostatin%22 %22pemetrexed%22 %22irinotecan%22 %22ertapenem%22 %22pantoprazole%22 %22morphine%22 %22lenalidomide%22 %22cetuximab%22 %22mercaptopurine%22 %22foscarnet%22 %22tocilizumab%22 %22aldesleukin%22 %22amsacrine%22 %22propofol%22 %22hydromorphone%22 %22cabazitaxel%22 %22dexrazoxane%22 %22pomalidomide%22 %22deferiprone%22 %22argatroban%22 %22vinorelbine%22 %22trabectedin%22 %22sirolimus%22 %22ixabepilone%22 %22docetaxel%22 %22treprostinil%22 %22dolasetron%22 %22cladribine%22 %22dexmedetomidine%22 %22saccharated iron oxide%22 %22topotecan%22 %22scopolamine%22 %22ponatinib%22 %22aprepitant%22 %22iron, multivitamins and folic acid%22 %22pralatrexate%22 %22teniposide%22 %22cidofovir%22 %22arsenic trioxide%22 %22sargramostim%22 %22lepirudin%22 %22muromonab-cd3%22 %22tretinoin%22 %22ofloxacin%22 %22febuxostat%22 %22ketoprofen%22 %22panitumumab%22 %22romidepsin%22 %22flurbiprofen%22 %22glutamine%22 %22ketorolac%22 %22ofatumumab%22 %22nitric oxide%22 %22fosphenytoin%22 %22etodolac%22 %22hyoscyamine%22 %22strontium (89sr) chloride%22 %22interferon alfacon-1%22 %22alglucosidase alfa%22 %22bexarotene%22 %22felbamate%22 %22vincristine%22 %22vinflunine%22 %22sodium aurothiomalate%22 %22methylnaltrexone bromide%22 %22maraviroc%22 %22capecitabine%22 %22risedronic acid%22 %22daptomycin%22 %22treprostinil%22 %22canagliflozin%22 %22abiraterone%22 %22interferon beta-1b%22 %22anidulafungin%22", 
"set-drugs-108-include": "%22crizotinib%22", 
"set-drugs-108-name": "Ta-crizotinib", 
"set-drugs-109-exclude": "%22cytarabine%22 %22meropenem%22 %22azacitidine%22 %22etoposide%22 %22amphotericin b%22 %22micafungin%22 %22doxorubicin%22 %22busulfan%22 %22idarubicin%22 %22gemtuzumab ozogamicin%22 %22clofarabine%22 %22rituximab%22 %22mitoxantrone%22 %22mycophenolic acid%22 %22linezolid%22 %22ganciclovir%22 %22caspofungin%22 %22tigecycline%22 %22tacrolimus%22 %22thiotepa%22 %22voriconazole%22 %22paricalcitol%22 %22gemcitabine%22 %22ciclosporin%22 %22basiliximab%22 %22valganciclovir%22 %22thalidomide%22 %22decitabine%22 %22alemtuzumab%22 %22prednisone%22 %22daclizumab%22 %22paclitaxel%22 %22epoprostenol%22 %22daptomycin%22 %22allopurinol%22 %22bendamustine%22 %22posaconazole%22 %22oxaliplatin%22 %22rasburicase%22 %22carmustine%22 %22methotrexate%22 %22pentostatin%22 %22pemetrexed%22 %22irinotecan%22 %22ertapenem%22 %22pantoprazole%22 %22morphine%22 %22lenalidomide%22 %22cetuximab%22 %22mercaptopurine%22 %22foscarnet%22 %22tocilizumab%22 %22aldesleukin%22 %22amsacrine%22 %22propofol%22 %22hydromorphone%22 %22cabazitaxel%22 %22dexrazoxane%22 %22pomalidomide%22 %22deferiprone%22 %22argatroban%22 %22vinorelbine%22 %22trabectedin%22 %22sirolimus%22 %22ixabepilone%22 %22docetaxel%22 %22treprostinil%22 %22dolasetron%22 %22cladribine%22 %22dexmedetomidine%22 %22saccharated iron oxide%22 %22topotecan%22 %22scopolamine%22 %22ponatinib%22 %22aprepitant%22 %22iron, multivitamins and folic acid%22 %22pralatrexate%22 %22teniposide%22 %22cidofovir%22 %22arsenic trioxide%22 %22sargramostim%22 %22lepirudin%22 %22muromonab-cd3%22 %22tretinoin%22 %22ofloxacin%22 %22febuxostat%22 %22ketoprofen%22 %22panitumumab%22 %22romidepsin%22 %22flurbiprofen%22 %22glutamine%22 %22ketorolac%22 %22ofatumumab%22 %22nitric oxide%22 %22fosphenytoin%22 %22etodolac%22 %22hyoscyamine%22 %22strontium (89sr) chloride%22 %22interferon alfacon-1%22 %22alglucosidase alfa%22 %22bexarotene%22 %22felbamate%22 %22vincristine%22 %22vinflunine%22 %22sodium aurothiomalate%22 %22methylnaltrexone bromide%22 %22maraviroc%22 %22capecitabine%22 %22risedronic acid%22 %22daptomycin%22 %22treprostinil%22 %22canagliflozin%22 %22abiraterone%22 %22interferon beta-1b%22 %22anidulafungin%22", 
"set-drugs-109-include": "%22vorinostat%22", 
"set-drugs-109-name": "Ta-vorinostat", 
"set-drugs-110-exclude": "%22cytarabine%22 %22meropenem%22 %22azacitidine%22 %22etoposide%22 %22amphotericin b%22 %22micafungin%22 %22doxorubicin%22 %22busulfan%22 %22idarubicin%22 %22gemtuzumab ozogamicin%22 %22clofarabine%22 %22rituximab%22 %22mitoxantrone%22 %22mycophenolic acid%22 %22linezolid%22 %22ganciclovir%22 %22caspofungin%22 %22tigecycline%22 %22tacrolimus%22 %22thiotepa%22 %22voriconazole%22 %22paricalcitol%22 %22gemcitabine%22 %22ciclosporin%22 %22basiliximab%22 %22valganciclovir%22 %22thalidomide%22 %22decitabine%22 %22alemtuzumab%22 %22prednisone%22 %22daclizumab%22 %22paclitaxel%22 %22epoprostenol%22 %22daptomycin%22 %22allopurinol%22 %22bendamustine%22 %22posaconazole%22 %22oxaliplatin%22 %22rasburicase%22 %22carmustine%22 %22methotrexate%22 %22pentostatin%22 %22pemetrexed%22 %22irinotecan%22 %22ertapenem%22 %22pantoprazole%22 %22morphine%22 %22lenalidomide%22 %22cetuximab%22 %22mercaptopurine%22 %22foscarnet%22 %22tocilizumab%22 %22aldesleukin%22 %22amsacrine%22 %22propofol%22 %22hydromorphone%22 %22cabazitaxel%22 %22dexrazoxane%22 %22pomalidomide%22 %22deferiprone%22 %22argatroban%22 %22vinorelbine%22 %22trabectedin%22 %22sirolimus%22 %22ixabepilone%22 %22docetaxel%22 %22treprostinil%22 %22dolasetron%22 %22cladribine%22 %22dexmedetomidine%22 %22saccharated iron oxide%22 %22topotecan%22 %22scopolamine%22 %22ponatinib%22 %22aprepitant%22 %22iron, multivitamins and folic acid%22 %22pralatrexate%22 %22teniposide%22 %22cidofovir%22 %22arsenic trioxide%22 %22sargramostim%22 %22lepirudin%22 %22muromonab-cd3%22 %22tretinoin%22 %22ofloxacin%22 %22febuxostat%22 %22ketoprofen%22 %22panitumumab%22 %22romidepsin%22 %22flurbiprofen%22 %22glutamine%22 %22ketorolac%22 %22ofatumumab%22 %22nitric oxide%22 %22fosphenytoin%22 %22etodolac%22 %22hyoscyamine%22 %22strontium (89sr) chloride%22 %22interferon alfacon-1%22 %22alglucosidase alfa%22 %22bexarotene%22 %22felbamate%22 %22vincristine%22 %22vinflunine%22 %22sodium aurothiomalate%22 %22methylnaltrexone bromide%22 %22maraviroc%22 %22capecitabine%22 %22risedronic acid%22 %22daptomycin%22 %22treprostinil%22 %22canagliflozin%22 %22abiraterone%22 %22interferon beta-1b%22 %22anidulafungin%22", 
"set-drugs-110-include": "%22bexarotene%22", 
"set-drugs-110-name": "Ta-bexarotene", 
"set-drugs-111-exclude": "%22cytarabine%22 %22meropenem%22 %22azacitidine%22 %22etoposide%22 %22amphotericin b%22 %22micafungin%22 %22doxorubicin%22 %22busulfan%22 %22idarubicin%22 %22gemtuzumab ozogamicin%22 %22clofarabine%22 %22rituximab%22 %22mitoxantrone%22 %22mycophenolic acid%22 %22linezolid%22 %22ganciclovir%22 %22caspofungin%22 %22tigecycline%22 %22tacrolimus%22 %22thiotepa%22 %22voriconazole%22 %22paricalcitol%22 %22gemcitabine%22 %22ciclosporin%22 %22basiliximab%22 %22valganciclovir%22 %22thalidomide%22 %22decitabine%22 %22alemtuzumab%22 %22prednisone%22 %22daclizumab%22 %22paclitaxel%22 %22epoprostenol%22 %22daptomycin%22 %22allopurinol%22 %22bendamustine%22 %22posaconazole%22 %22oxaliplatin%22 %22rasburicase%22 %22carmustine%22 %22methotrexate%22 %22pentostatin%22 %22pemetrexed%22 %22irinotecan%22 %22ertapenem%22 %22pantoprazole%22 %22morphine%22 %22lenalidomide%22 %22cetuximab%22 %22mercaptopurine%22 %22foscarnet%22 %22tocilizumab%22 %22aldesleukin%22 %22amsacrine%22 %22propofol%22 %22hydromorphone%22 %22cabazitaxel%22 %22dexrazoxane%22 %22pomalidomide%22 %22deferiprone%22 %22argatroban%22 %22vinorelbine%22 %22trabectedin%22 %22sirolimus%22 %22ixabepilone%22 %22docetaxel%22 %22treprostinil%22 %22dolasetron%22 %22cladribine%22 %22dexmedetomidine%22 %22saccharated iron oxide%22 %22topotecan%22 %22scopolamine%22 %22ponatinib%22 %22aprepitant%22 %22iron, multivitamins and folic acid%22 %22pralatrexate%22 %22teniposide%22 %22cidofovir%22 %22arsenic trioxide%22 %22sargramostim%22 %22lepirudin%22 %22muromonab-cd3%22 %22tretinoin%22 %22ofloxacin%22 %22febuxostat%22 %22ketoprofen%22 %22panitumumab%22 %22romidepsin%22 %22flurbiprofen%22 %22glutamine%22 %22ketorolac%22 %22ofatumumab%22 %22nitric oxide%22 %22fosphenytoin%22 %22etodolac%22 %22hyoscyamine%22 %22strontium (89sr) chloride%22 %22interferon alfacon-1%22 %22alglucosidase alfa%22 %22bexarotene%22 %22felbamate%22 %22vincristine%22 %22vinflunine%22 %22sodium aurothiomalate%22 %22methylnaltrexone bromide%22 %22maraviroc%22 %22capecitabine%22 %22risedronic acid%22 %22daptomycin%22 %22treprostinil%22 %22canagliflozin%22 %22abiraterone%22 %22interferon beta-1b%22 %22anidulafungin%22", 
"set-drugs-111-include": "(%22mogamulizumab%22) and ( %22vorinostat%22)", 
"set-drugs-111-name": "Ta-mogamulizumab + vorinostat", 
"set-drugs-112-exclude": "%22cytarabine%22 %22meropenem%22 %22azacitidine%22 %22etoposide%22 %22amphotericin b%22 %22micafungin%22 %22doxorubicin%22 %22busulfan%22 %22idarubicin%22 %22gemtuzumab ozogamicin%22 %22clofarabine%22 %22rituximab%22 %22mitoxantrone%22 %22mycophenolic acid%22 %22linezolid%22 %22ganciclovir%22 %22caspofungin%22 %22tigecycline%22 %22tacrolimus%22 %22thiotepa%22 %22voriconazole%22 %22paricalcitol%22 %22gemcitabine%22 %22ciclosporin%22 %22basiliximab%22 %22valganciclovir%22 %22thalidomide%22 %22decitabine%22 %22alemtuzumab%22 %22prednisone%22 %22daclizumab%22 %22paclitaxel%22 %22epoprostenol%22 %22daptomycin%22 %22allopurinol%22 %22bendamustine%22 %22posaconazole%22 %22oxaliplatin%22 %22rasburicase%22 %22carmustine%22 %22methotrexate%22 %22pentostatin%22 %22pemetrexed%22 %22irinotecan%22 %22ertapenem%22 %22pantoprazole%22 %22morphine%22 %22lenalidomide%22 %22cetuximab%22 %22mercaptopurine%22 %22foscarnet%22 %22tocilizumab%22 %22aldesleukin%22 %22amsacrine%22 %22propofol%22 %22hydromorphone%22 %22cabazitaxel%22 %22dexrazoxane%22 %22pomalidomide%22 %22deferiprone%22 %22argatroban%22 %22vinorelbine%22 %22trabectedin%22 %22sirolimus%22 %22ixabepilone%22 %22docetaxel%22 %22treprostinil%22 %22dolasetron%22 %22cladribine%22 %22dexmedetomidine%22 %22saccharated iron oxide%22 %22topotecan%22 %22scopolamine%22 %22ponatinib%22 %22aprepitant%22 %22iron, multivitamins and folic acid%22 %22pralatrexate%22 %22teniposide%22 %22cidofovir%22 %22arsenic trioxide%22 %22sargramostim%22 %22lepirudin%22 %22muromonab-cd3%22 %22tretinoin%22 %22ofloxacin%22 %22febuxostat%22 %22ketoprofen%22 %22panitumumab%22 %22romidepsin%22 %22flurbiprofen%22 %22glutamine%22 %22ketorolac%22 %22ofatumumab%22 %22nitric oxide%22 %22fosphenytoin%22 %22etodolac%22 %22hyoscyamine%22 %22strontium (89sr) chloride%22 %22interferon alfacon-1%22 %22alglucosidase alfa%22 %22bexarotene%22 %22felbamate%22 %22vincristine%22 %22vinflunine%22 %22sodium aurothiomalate%22 %22methylnaltrexone bromide%22 %22maraviroc%22 %22capecitabine%22 %22risedronic acid%22 %22daptomycin%22 %22treprostinil%22 %22canagliflozin%22 %22abiraterone%22 %22interferon beta-1b%22 %22anidulafungin%22", 
"set-drugs-112-include": "%22everolimus%22", 
"set-drugs-112-name": "Ta-everolimus", 
"set-drugs-113-exclude": "%22cytarabine%22 %22meropenem%22 %22azacitidine%22 %22etoposide%22 %22amphotericin b%22 %22micafungin%22 %22doxorubicin%22 %22busulfan%22 %22idarubicin%22 %22gemtuzumab ozogamicin%22 %22clofarabine%22 %22rituximab%22 %22mitoxantrone%22 %22mycophenolic acid%22 %22linezolid%22 %22ganciclovir%22 %22caspofungin%22 %22tigecycline%22 %22tacrolimus%22 %22thiotepa%22 %22voriconazole%22 %22paricalcitol%22 %22gemcitabine%22 %22ciclosporin%22 %22basiliximab%22 %22valganciclovir%22 %22thalidomide%22 %22decitabine%22 %22alemtuzumab%22 %22prednisone%22 %22daclizumab%22 %22paclitaxel%22 %22epoprostenol%22 %22daptomycin%22 %22allopurinol%22 %22bendamustine%22 %22posaconazole%22 %22oxaliplatin%22 %22rasburicase%22 %22carmustine%22 %22methotrexate%22 %22pentostatin%22 %22pemetrexed%22 %22irinotecan%22 %22ertapenem%22 %22pantoprazole%22 %22morphine%22 %22lenalidomide%22 %22cetuximab%22 %22mercaptopurine%22 %22foscarnet%22 %22tocilizumab%22 %22aldesleukin%22 %22amsacrine%22 %22propofol%22 %22hydromorphone%22 %22cabazitaxel%22 %22dexrazoxane%22 %22pomalidomide%22 %22deferiprone%22 %22argatroban%22 %22vinorelbine%22 %22trabectedin%22 %22sirolimus%22 %22ixabepilone%22 %22docetaxel%22 %22treprostinil%22 %22dolasetron%22 %22cladribine%22 %22dexmedetomidine%22 %22saccharated iron oxide%22 %22topotecan%22 %22scopolamine%22 %22ponatinib%22 %22aprepitant%22 %22iron, multivitamins and folic acid%22 %22pralatrexate%22 %22teniposide%22 %22cidofovir%22 %22arsenic trioxide%22 %22sargramostim%22 %22lepirudin%22 %22muromonab-cd3%22 %22tretinoin%22 %22ofloxacin%22 %22febuxostat%22 %22ketoprofen%22 %22panitumumab%22 %22romidepsin%22 %22flurbiprofen%22 %22glutamine%22 %22ketorolac%22 %22ofatumumab%22 %22nitric oxide%22 %22fosphenytoin%22 %22etodolac%22 %22hyoscyamine%22 %22strontium (89sr) chloride%22 %22interferon alfacon-1%22 %22alglucosidase alfa%22 %22bexarotene%22 %22felbamate%22 %22vincristine%22 %22vinflunine%22 %22sodium aurothiomalate%22 %22methylnaltrexone bromide%22 %22maraviroc%22 %22capecitabine%22 %22risedronic acid%22 %22daptomycin%22 %22treprostinil%22 %22canagliflozin%22 %22abiraterone%22 %22interferon beta-1b%22 %22anidulafungin%22", 
"set-drugs-113-include": "(%22carfilzomib%22) and ( %22dexamethasone%22)", 
"set-drugs-113-name": "Ta-carfilzomib + dexamethasone", 
"set-drugs-114-exclude": "%22cytarabine%22 %22meropenem%22 %22azacitidine%22 %22etoposide%22 %22amphotericin b%22 %22micafungin%22 %22doxorubicin%22 %22busulfan%22 %22idarubicin%22 %22gemtuzumab ozogamicin%22 %22clofarabine%22 %22rituximab%22 %22mitoxantrone%22 %22mycophenolic acid%22 %22linezolid%22 %22ganciclovir%22 %22caspofungin%22 %22tigecycline%22 %22tacrolimus%22 %22thiotepa%22 %22voriconazole%22 %22paricalcitol%22 %22gemcitabine%22 %22ciclosporin%22 %22basiliximab%22 %22valganciclovir%22 %22thalidomide%22 %22decitabine%22 %22alemtuzumab%22 %22prednisone%22 %22daclizumab%22 %22paclitaxel%22 %22epoprostenol%22 %22daptomycin%22 %22allopurinol%22 %22bendamustine%22 %22posaconazole%22 %22oxaliplatin%22 %22rasburicase%22 %22carmustine%22 %22methotrexate%22 %22pentostatin%22 %22pemetrexed%22 %22irinotecan%22 %22ertapenem%22 %22pantoprazole%22 %22morphine%22 %22lenalidomide%22 %22cetuximab%22 %22mercaptopurine%22 %22foscarnet%22 %22tocilizumab%22 %22aldesleukin%22 %22amsacrine%22 %22propofol%22 %22hydromorphone%22 %22cabazitaxel%22 %22dexrazoxane%22 %22pomalidomide%22 %22deferiprone%22 %22argatroban%22 %22vinorelbine%22 %22trabectedin%22 %22sirolimus%22 %22ixabepilone%22 %22docetaxel%22 %22treprostinil%22 %22dolasetron%22 %22cladribine%22 %22dexmedetomidine%22 %22saccharated iron oxide%22 %22topotecan%22 %22scopolamine%22 %22ponatinib%22 %22aprepitant%22 %22iron, multivitamins and folic acid%22 %22pralatrexate%22 %22teniposide%22 %22cidofovir%22 %22arsenic trioxide%22 %22sargramostim%22 %22lepirudin%22 %22muromonab-cd3%22 %22tretinoin%22 %22ofloxacin%22 %22febuxostat%22 %22ketoprofen%22 %22panitumumab%22 %22romidepsin%22 %22flurbiprofen%22 %22glutamine%22 %22ketorolac%22 %22ofatumumab%22 %22nitric oxide%22 %22fosphenytoin%22 %22etodolac%22 %22hyoscyamine%22 %22strontium (89sr) chloride%22 %22interferon alfacon-1%22 %22alglucosidase alfa%22 %22bexarotene%22 %22felbamate%22 %22vincristine%22 %22vinflunine%22 %22sodium aurothiomalate%22 %22methylnaltrexone bromide%22 %22maraviroc%22 %22capecitabine%22 %22risedronic acid%22 %22daptomycin%22 %22treprostinil%22 %22canagliflozin%22 %22abiraterone%22 %22interferon beta-1b%22 %22anidulafungin%22", 
"set-drugs-114-include": "(%22daratumumab%22) and (%22carfilzomib%22) and (%22dexamethasone%22)", 
"set-drugs-114-name": "Ta-daratumumab + carfilzomib + dexamethasone", 
"set-drugs-115-exclude": "%22cytarabine%22 %22meropenem%22 %22azacitidine%22 %22etoposide%22 %22amphotericin b%22 %22micafungin%22 %22doxorubicin%22 %22busulfan%22 %22idarubicin%22 %22gemtuzumab ozogamicin%22 %22clofarabine%22 %22rituximab%22 %22mitoxantrone%22 %22mycophenolic acid%22 %22linezolid%22 %22ganciclovir%22 %22caspofungin%22 %22tigecycline%22 %22tacrolimus%22 %22thiotepa%22 %22voriconazole%22 %22paricalcitol%22 %22gemcitabine%22 %22ciclosporin%22 %22basiliximab%22 %22valganciclovir%22 %22thalidomide%22 %22decitabine%22 %22alemtuzumab%22 %22prednisone%22 %22daclizumab%22 %22paclitaxel%22 %22epoprostenol%22 %22daptomycin%22 %22allopurinol%22 %22bendamustine%22 %22posaconazole%22 %22oxaliplatin%22 %22rasburicase%22 %22carmustine%22 %22methotrexate%22 %22pentostatin%22 %22pemetrexed%22 %22irinotecan%22 %22ertapenem%22 %22pantoprazole%22 %22morphine%22 %22lenalidomide%22 %22cetuximab%22 %22mercaptopurine%22 %22foscarnet%22 %22tocilizumab%22 %22aldesleukin%22 %22amsacrine%22 %22propofol%22 %22hydromorphone%22 %22cabazitaxel%22 %22dexrazoxane%22 %22pomalidomide%22 %22deferiprone%22 %22argatroban%22 %22vinorelbine%22 %22trabectedin%22 %22sirolimus%22 %22ixabepilone%22 %22docetaxel%22 %22treprostinil%22 %22dolasetron%22 %22cladribine%22 %22dexmedetomidine%22 %22saccharated iron oxide%22 %22topotecan%22 %22scopolamine%22 %22ponatinib%22 %22aprepitant%22 %22iron, multivitamins and folic acid%22 %22pralatrexate%22 %22teniposide%22 %22cidofovir%22 %22arsenic trioxide%22 %22sargramostim%22 %22lepirudin%22 %22muromonab-cd3%22 %22tretinoin%22 %22ofloxacin%22 %22febuxostat%22 %22ketoprofen%22 %22panitumumab%22 %22romidepsin%22 %22flurbiprofen%22 %22glutamine%22 %22ketorolac%22 %22ofatumumab%22 %22nitric oxide%22 %22fosphenytoin%22 %22etodolac%22 %22hyoscyamine%22 %22strontium (89sr) chloride%22 %22interferon alfacon-1%22 %22alglucosidase alfa%22 %22bexarotene%22 %22felbamate%22 %22vincristine%22 %22vinflunine%22 %22sodium aurothiomalate%22 %22methylnaltrexone bromide%22 %22maraviroc%22 %22capecitabine%22 %22risedronic acid%22 %22daptomycin%22 %22treprostinil%22 %22canagliflozin%22 %22abiraterone%22 %22interferon beta-1b%22 %22anidulafungin%22", 
"set-drugs-115-include": "(%22elotuzumab%22) and ( %22bortezomib%22) and ( %22dexamethasone%22)", 
"set-drugs-115-name": "Ta-elotuzumab + bortezomib + dexamethasone", 
"set-drugs-116-exclude": "%22cytarabine%22 %22meropenem%22 %22azacitidine%22 %22etoposide%22 %22amphotericin b%22 %22micafungin%22 %22doxorubicin%22 %22busulfan%22 %22idarubicin%22 %22gemtuzumab ozogamicin%22 %22clofarabine%22 %22rituximab%22 %22mitoxantrone%22 %22mycophenolic acid%22 %22linezolid%22 %22ganciclovir%22 %22caspofungin%22 %22tigecycline%22 %22tacrolimus%22 %22thiotepa%22 %22voriconazole%22 %22paricalcitol%22 %22gemcitabine%22 %22ciclosporin%22 %22basiliximab%22 %22valganciclovir%22 %22thalidomide%22 %22decitabine%22 %22alemtuzumab%22 %22prednisone%22 %22daclizumab%22 %22paclitaxel%22 %22epoprostenol%22 %22daptomycin%22 %22allopurinol%22 %22bendamustine%22 %22posaconazole%22 %22oxaliplatin%22 %22rasburicase%22 %22carmustine%22 %22methotrexate%22 %22pentostatin%22 %22pemetrexed%22 %22irinotecan%22 %22ertapenem%22 %22pantoprazole%22 %22morphine%22 %22lenalidomide%22 %22cetuximab%22 %22mercaptopurine%22 %22foscarnet%22 %22tocilizumab%22 %22aldesleukin%22 %22amsacrine%22 %22propofol%22 %22hydromorphone%22 %22cabazitaxel%22 %22dexrazoxane%22 %22pomalidomide%22 %22deferiprone%22 %22argatroban%22 %22vinorelbine%22 %22trabectedin%22 %22sirolimus%22 %22ixabepilone%22 %22docetaxel%22 %22treprostinil%22 %22dolasetron%22 %22cladribine%22 %22dexmedetomidine%22 %22saccharated iron oxide%22 %22topotecan%22 %22scopolamine%22 %22ponatinib%22 %22aprepitant%22 %22iron, multivitamins and folic acid%22 %22pralatrexate%22 %22teniposide%22 %22cidofovir%22 %22arsenic trioxide%22 %22sargramostim%22 %22lepirudin%22 %22muromonab-cd3%22 %22tretinoin%22 %22ofloxacin%22 %22febuxostat%22 %22ketoprofen%22 %22panitumumab%22 %22romidepsin%22 %22flurbiprofen%22 %22glutamine%22 %22ketorolac%22 %22ofatumumab%22 %22nitric oxide%22 %22fosphenytoin%22 %22etodolac%22 %22hyoscyamine%22 %22strontium (89sr) chloride%22 %22interferon alfacon-1%22 %22alglucosidase alfa%22 %22bexarotene%22 %22felbamate%22 %22vincristine%22 %22vinflunine%22 %22sodium aurothiomalate%22 %22methylnaltrexone bromide%22 %22maraviroc%22 %22capecitabine%22 %22risedronic acid%22 %22daptomycin%22 %22treprostinil%22 %22canagliflozin%22 %22abiraterone%22 %22interferon beta-1b%22 %22anidulafungin%22", 
"set-drugs-116-include": "( %22ixazomib%22) and ( %22dexamethasone%22)", 
"set-drugs-116-name": "Ta-ixazomib+ dexamethasone", 
"set-drugs-117-exclude": "%22cytarabine%22 %22meropenem%22 %22azacitidine%22 %22etoposide%22 %22amphotericin b%22 %22micafungin%22 %22doxorubicin%22 %22busulfan%22 %22idarubicin%22 %22gemtuzumab ozogamicin%22 %22clofarabine%22 %22rituximab%22 %22mitoxantrone%22 %22mycophenolic acid%22 %22linezolid%22 %22ganciclovir%22 %22caspofungin%22 %22tigecycline%22 %22tacrolimus%22 %22thiotepa%22 %22voriconazole%22 %22paricalcitol%22 %22gemcitabine%22 %22ciclosporin%22 %22basiliximab%22 %22valganciclovir%22 %22thalidomide%22 %22decitabine%22 %22alemtuzumab%22 %22prednisone%22 %22daclizumab%22 %22paclitaxel%22 %22epoprostenol%22 %22daptomycin%22 %22allopurinol%22 %22bendamustine%22 %22posaconazole%22 %22oxaliplatin%22 %22rasburicase%22 %22carmustine%22 %22methotrexate%22 %22pentostatin%22 %22pemetrexed%22 %22irinotecan%22 %22ertapenem%22 %22pantoprazole%22 %22morphine%22 %22lenalidomide%22 %22cetuximab%22 %22mercaptopurine%22 %22foscarnet%22 %22tocilizumab%22 %22aldesleukin%22 %22amsacrine%22 %22propofol%22 %22hydromorphone%22 %22cabazitaxel%22 %22dexrazoxane%22 %22pomalidomide%22 %22deferiprone%22 %22argatroban%22 %22vinorelbine%22 %22trabectedin%22 %22sirolimus%22 %22ixabepilone%22 %22docetaxel%22 %22treprostinil%22 %22dolasetron%22 %22cladribine%22 %22dexmedetomidine%22 %22saccharated iron oxide%22 %22topotecan%22 %22scopolamine%22 %22ponatinib%22 %22aprepitant%22 %22iron, multivitamins and folic acid%22 %22pralatrexate%22 %22teniposide%22 %22cidofovir%22 %22arsenic trioxide%22 %22sargramostim%22 %22lepirudin%22 %22muromonab-cd3%22 %22tretinoin%22 %22ofloxacin%22 %22febuxostat%22 %22ketoprofen%22 %22panitumumab%22 %22romidepsin%22 %22flurbiprofen%22 %22glutamine%22 %22ketorolac%22 %22ofatumumab%22 %22nitric oxide%22 %22fosphenytoin%22 %22etodolac%22 %22hyoscyamine%22 %22strontium (89sr) chloride%22 %22interferon alfacon-1%22 %22alglucosidase alfa%22 %22bexarotene%22 %22felbamate%22 %22vincristine%22 %22vinflunine%22 %22sodium aurothiomalate%22 %22methylnaltrexone bromide%22 %22maraviroc%22 %22capecitabine%22 %22risedronic acid%22 %22daptomycin%22 %22treprostinil%22 %22canagliflozin%22 %22abiraterone%22 %22interferon beta-1b%22 %22anidulafungin%22", 
"set-drugs-117-include": "(%22panobinostat%22) and ( %22carfilzomib%22)", 
"set-drugs-117-name": "Ta-panobinostat + carfilzomib", 
"set-drugs-118-exclude": "%22cytarabine%22 %22meropenem%22 %22azacitidine%22 %22etoposide%22 %22amphotericin b%22 %22micafungin%22 %22doxorubicin%22 %22busulfan%22 %22idarubicin%22 %22gemtuzumab ozogamicin%22 %22clofarabine%22 %22rituximab%22 %22mitoxantrone%22 %22mycophenolic acid%22 %22linezolid%22 %22ganciclovir%22 %22caspofungin%22 %22tigecycline%22 %22tacrolimus%22 %22thiotepa%22 %22voriconazole%22 %22paricalcitol%22 %22gemcitabine%22 %22ciclosporin%22 %22basiliximab%22 %22valganciclovir%22 %22thalidomide%22 %22decitabine%22 %22alemtuzumab%22 %22prednisone%22 %22daclizumab%22 %22paclitaxel%22 %22epoprostenol%22 %22daptomycin%22 %22allopurinol%22 %22bendamustine%22 %22posaconazole%22 %22oxaliplatin%22 %22rasburicase%22 %22carmustine%22 %22methotrexate%22 %22pentostatin%22 %22pemetrexed%22 %22irinotecan%22 %22ertapenem%22 %22pantoprazole%22 %22morphine%22 %22lenalidomide%22 %22cetuximab%22 %22mercaptopurine%22 %22foscarnet%22 %22tocilizumab%22 %22aldesleukin%22 %22amsacrine%22 %22propofol%22 %22hydromorphone%22 %22cabazitaxel%22 %22dexrazoxane%22 %22pomalidomide%22 %22deferiprone%22 %22argatroban%22 %22vinorelbine%22 %22trabectedin%22 %22sirolimus%22 %22ixabepilone%22 %22docetaxel%22 %22treprostinil%22 %22dolasetron%22 %22cladribine%22 %22dexmedetomidine%22 %22saccharated iron oxide%22 %22topotecan%22 %22scopolamine%22 %22ponatinib%22 %22aprepitant%22 %22iron, multivitamins and folic acid%22 %22pralatrexate%22 %22teniposide%22 %22cidofovir%22 %22arsenic trioxide%22 %22sargramostim%22 %22lepirudin%22 %22muromonab-cd3%22 %22tretinoin%22 %22ofloxacin%22 %22febuxostat%22 %22ketoprofen%22 %22panitumumab%22 %22romidepsin%22 %22flurbiprofen%22 %22glutamine%22 %22ketorolac%22 %22ofatumumab%22 %22nitric oxide%22 %22fosphenytoin%22 %22etodolac%22 %22hyoscyamine%22 %22strontium (89sr) chloride%22 %22interferon alfacon-1%22 %22alglucosidase alfa%22 %22bexarotene%22 %22felbamate%22 %22vincristine%22 %22vinflunine%22 %22sodium aurothiomalate%22 %22methylnaltrexone bromide%22 %22maraviroc%22 %22capecitabine%22 %22risedronic acid%22 %22daptomycin%22 %22treprostinil%22 %22canagliflozin%22 %22abiraterone%22 %22interferon beta-1b%22 %22anidulafungin%22", 
"set-drugs-118-include": "(%22selinexor%22) and ( %22dexamethasone%22)", 
"set-drugs-118-name": "Ta-selinexor + dexamethasone", 
"set-drugs-119-exclude": "%22cytarabine%22 %22meropenem%22 %22azacitidine%22 %22etoposide%22 %22amphotericin b%22 %22micafungin%22 %22doxorubicin%22 %22busulfan%22 %22idarubicin%22 %22gemtuzumab ozogamicin%22 %22clofarabine%22 %22rituximab%22 %22mitoxantrone%22 %22mycophenolic acid%22 %22linezolid%22 %22ganciclovir%22 %22caspofungin%22 %22tigecycline%22 %22tacrolimus%22 %22thiotepa%22 %22voriconazole%22 %22paricalcitol%22 %22gemcitabine%22 %22ciclosporin%22 %22basiliximab%22 %22valganciclovir%22 %22thalidomide%22 %22decitabine%22 %22alemtuzumab%22 %22prednisone%22 %22daclizumab%22 %22paclitaxel%22 %22epoprostenol%22 %22daptomycin%22 %22allopurinol%22 %22bendamustine%22 %22posaconazole%22 %22oxaliplatin%22 %22rasburicase%22 %22carmustine%22 %22methotrexate%22 %22pentostatin%22 %22pemetrexed%22 %22irinotecan%22 %22ertapenem%22 %22pantoprazole%22 %22morphine%22 %22lenalidomide%22 %22cetuximab%22 %22mercaptopurine%22 %22foscarnet%22 %22tocilizumab%22 %22aldesleukin%22 %22amsacrine%22 %22propofol%22 %22hydromorphone%22 %22cabazitaxel%22 %22dexrazoxane%22 %22pomalidomide%22 %22deferiprone%22 %22argatroban%22 %22vinorelbine%22 %22trabectedin%22 %22sirolimus%22 %22ixabepilone%22 %22docetaxel%22 %22treprostinil%22 %22dolasetron%22 %22cladribine%22 %22dexmedetomidine%22 %22saccharated iron oxide%22 %22topotecan%22 %22scopolamine%22 %22ponatinib%22 %22aprepitant%22 %22iron, multivitamins and folic acid%22 %22pralatrexate%22 %22teniposide%22 %22cidofovir%22 %22arsenic trioxide%22 %22sargramostim%22 %22lepirudin%22 %22muromonab-cd3%22 %22tretinoin%22 %22ofloxacin%22 %22febuxostat%22 %22ketoprofen%22 %22panitumumab%22 %22romidepsin%22 %22flurbiprofen%22 %22glutamine%22 %22ketorolac%22 %22ofatumumab%22 %22nitric oxide%22 %22fosphenytoin%22 %22etodolac%22 %22hyoscyamine%22 %22strontium (89sr) chloride%22 %22interferon alfacon-1%22 %22alglucosidase alfa%22 %22bexarotene%22 %22felbamate%22 %22vincristine%22 %22vinflunine%22 %22sodium aurothiomalate%22 %22methylnaltrexone bromide%22 %22maraviroc%22 %22capecitabine%22 %22risedronic acid%22 %22daptomycin%22 %22treprostinil%22 %22canagliflozin%22 %22abiraterone%22 %22interferon beta-1b%22 %22anidulafungin%22", 
"set-drugs-119-include": "(%22venetoclax%22) and ( %22dexamethasone%22)", 
"set-drugs-119-name": "Ta-venetoclax + dexamethasone", 
"set-drugs-120-exclude": "%22cytarabine%22 %22meropenem%22 %22azacitidine%22 %22etoposide%22 %22amphotericin b%22 %22micafungin%22 %22doxorubicin%22 %22busulfan%22 %22idarubicin%22 %22gemtuzumab ozogamicin%22 %22clofarabine%22 %22rituximab%22 %22mitoxantrone%22 %22mycophenolic acid%22 %22linezolid%22 %22ganciclovir%22 %22caspofungin%22 %22tigecycline%22 %22tacrolimus%22 %22thiotepa%22 %22voriconazole%22 %22paricalcitol%22 %22gemcitabine%22 %22ciclosporin%22 %22basiliximab%22 %22valganciclovir%22 %22thalidomide%22 %22decitabine%22 %22alemtuzumab%22 %22prednisone%22 %22daclizumab%22 %22paclitaxel%22 %22epoprostenol%22 %22daptomycin%22 %22allopurinol%22 %22bendamustine%22 %22posaconazole%22 %22oxaliplatin%22 %22rasburicase%22 %22carmustine%22 %22methotrexate%22 %22pentostatin%22 %22pemetrexed%22 %22irinotecan%22 %22ertapenem%22 %22pantoprazole%22 %22morphine%22 %22lenalidomide%22 %22cetuximab%22 %22mercaptopurine%22 %22foscarnet%22 %22tocilizumab%22 %22aldesleukin%22 %22amsacrine%22 %22propofol%22 %22hydromorphone%22 %22cabazitaxel%22 %22dexrazoxane%22 %22pomalidomide%22 %22deferiprone%22 %22argatroban%22 %22vinorelbine%22 %22trabectedin%22 %22sirolimus%22 %22ixabepilone%22 %22docetaxel%22 %22treprostinil%22 %22dolasetron%22 %22cladribine%22 %22dexmedetomidine%22 %22saccharated iron oxide%22 %22topotecan%22 %22scopolamine%22 %22ponatinib%22 %22aprepitant%22 %22iron, multivitamins and folic acid%22 %22pralatrexate%22 %22teniposide%22 %22cidofovir%22 %22arsenic trioxide%22 %22sargramostim%22 %22lepirudin%22 %22muromonab-cd3%22 %22tretinoin%22 %22ofloxacin%22 %22febuxostat%22 %22ketoprofen%22 %22panitumumab%22 %22romidepsin%22 %22flurbiprofen%22 %22glutamine%22 %22ketorolac%22 %22ofatumumab%22 %22nitric oxide%22 %22fosphenytoin%22 %22etodolac%22 %22hyoscyamine%22 %22strontium (89sr) chloride%22 %22interferon alfacon-1%22 %22alglucosidase alfa%22 %22bexarotene%22 %22felbamate%22 %22vincristine%22 %22vinflunine%22 %22sodium aurothiomalate%22 %22methylnaltrexone bromide%22 %22maraviroc%22 %22capecitabine%22 %22risedronic acid%22 %22daptomycin%22 %22treprostinil%22 %22canagliflozin%22 %22abiraterone%22 %22interferon beta-1b%22 %22anidulafungin%22", 
"set-drugs-120-include": "(%22bortezomib%22) and ( %22dexamethasone%22)", 
"set-drugs-120-name": "Ta-bortezomib + dexamethasone", 
"set-drugs-121-exclude": "%22cytarabine%22 %22meropenem%22 %22azacitidine%22 %22etoposide%22 %22amphotericin b%22 %22micafungin%22 %22doxorubicin%22 %22busulfan%22 %22idarubicin%22 %22gemtuzumab ozogamicin%22 %22clofarabine%22 %22rituximab%22 %22mitoxantrone%22 %22mycophenolic acid%22 %22linezolid%22 %22ganciclovir%22 %22caspofungin%22 %22tigecycline%22 %22tacrolimus%22 %22thiotepa%22 %22voriconazole%22 %22paricalcitol%22 %22gemcitabine%22 %22bortezomib%22 %22ciclosporin%22 %22basiliximab%22 %22vorinostat%22 %22valganciclovir%22 %22thalidomide%22 %22decitabine%22 %22alemtuzumab%22 %22prednisone%22 %22daclizumab%22 %22paclitaxel%22 %22epoprostenol%22 %22daptomycin%22 %22allopurinol%22 %22bendamustine%22 %22posaconazole%22 %22oxaliplatin%22 %22rasburicase%22 %22carmustine%22 %22methotrexate%22 %22pentostatin%22 %22pemetrexed%22 %22irinotecan%22 %22ertapenem%22 %22pantoprazole%22 %22morphine%22 %22lenalidomide%22 %22cetuximab%22 %22mercaptopurine%22 %22foscarnet%22 %22tocilizumab%22 %22aldesleukin%22 %22amsacrine%22 %22propofol%22 %22hydromorphone%22 %22cabazitaxel%22 %22dexrazoxane%22 %22pomalidomide%22 %22deferiprone%22 %22argatroban%22 %22vinorelbine%22 %22trabectedin%22 %22sirolimus%22 %22ixabepilone%22 %22docetaxel%22 %22treprostinil%22 %22dolasetron%22 %22cladribine%22 %22dexmedetomidine%22 %22saccharated iron oxide%22 %22topotecan%22 %22scopolamine%22 %22ponatinib%22 %22aprepitant%22 %22iron, multivitamins and folic acid%22 %22everolimus%22 %22pralatrexate%22 %22teniposide%22 %22cidofovir%22 %22arsenic trioxide%22 %22sargramostim%22 %22lepirudin%22 %22muromonab-cd3%22 %22tretinoin%22 %22ofloxacin%22 %22febuxostat%22 %22ketoprofen%22 %22panitumumab%22 %22romidepsin%22 %22panobinostat%22 %22flurbiprofen%22 %22glutamine%22 %22ketorolac%22 %22ofatumumab%22 %22nitric oxide%22 %22fosphenytoin%22 %22etodolac%22 %22hyoscyamine%22 %22strontium (89sr) chloride%22 %22interferon alfacon-1%22 %22alglucosidase alfa%22 %22bexarotene%22 %22felbamate%22 %22vincristine%22 %22vinflunine%22 %22sodium aurothiomalate%22 %22methylnaltrexone bromide%22 %22maraviroc%22 %22capecitabine%22 %22risedronic acid%22 %22daptomycin%22 %22treprostinil%22 %22canagliflozin%22 %22abiraterone%22 %22interferon beta-1b%22 %22anidulafungin%22", 
"set-drugs-121-include": "%22atezolizumab%22", 
"set-drugs-121-name": "Ic-atezolizumab", 
"set-drugs-122-exclude": "%22cytarabine%22 %22meropenem%22 %22azacitidine%22 %22etoposide%22 %22amphotericin b%22 %22micafungin%22 %22doxorubicin%22 %22busulfan%22 %22idarubicin%22 %22gemtuzumab ozogamicin%22 %22clofarabine%22 %22rituximab%22 %22mitoxantrone%22 %22mycophenolic acid%22 %22linezolid%22 %22ganciclovir%22 %22caspofungin%22 %22tigecycline%22 %22tacrolimus%22 %22thiotepa%22 %22voriconazole%22 %22paricalcitol%22 %22gemcitabine%22 %22bortezomib%22 %22ciclosporin%22 %22basiliximab%22 %22vorinostat%22 %22valganciclovir%22 %22thalidomide%22 %22decitabine%22 %22alemtuzumab%22 %22prednisone%22 %22daclizumab%22 %22paclitaxel%22 %22epoprostenol%22 %22daptomycin%22 %22allopurinol%22 %22bendamustine%22 %22posaconazole%22 %22oxaliplatin%22 %22rasburicase%22 %22carmustine%22 %22methotrexate%22 %22pentostatin%22 %22pemetrexed%22 %22irinotecan%22 %22ertapenem%22 %22pantoprazole%22 %22morphine%22 %22lenalidomide%22 %22cetuximab%22 %22mercaptopurine%22 %22foscarnet%22 %22tocilizumab%22 %22aldesleukin%22 %22amsacrine%22 %22propofol%22 %22hydromorphone%22 %22cabazitaxel%22 %22dexrazoxane%22 %22pomalidomide%22 %22deferiprone%22 %22argatroban%22 %22vinorelbine%22 %22trabectedin%22 %22sirolimus%22 %22ixabepilone%22 %22docetaxel%22 %22treprostinil%22 %22dolasetron%22 %22cladribine%22 %22dexmedetomidine%22 %22saccharated iron oxide%22 %22topotecan%22 %22scopolamine%22 %22ponatinib%22 %22aprepitant%22 %22iron, multivitamins and folic acid%22 %22everolimus%22 %22pralatrexate%22 %22teniposide%22 %22cidofovir%22 %22arsenic trioxide%22 %22sargramostim%22 %22lepirudin%22 %22muromonab-cd3%22 %22tretinoin%22 %22ofloxacin%22 %22febuxostat%22 %22ketoprofen%22 %22panitumumab%22 %22romidepsin%22 %22panobinostat%22 %22flurbiprofen%22 %22glutamine%22 %22ketorolac%22 %22ofatumumab%22 %22nitric oxide%22 %22fosphenytoin%22 %22etodolac%22 %22hyoscyamine%22 %22strontium (89sr) chloride%22 %22interferon alfacon-1%22 %22alglucosidase alfa%22 %22bexarotene%22 %22felbamate%22 %22vincristine%22 %22vinflunine%22 %22sodium aurothiomalate%22 %22methylnaltrexone bromide%22 %22maraviroc%22 %22capecitabine%22 %22risedronic acid%22 %22daptomycin%22 %22treprostinil%22 %22canagliflozin%22 %22abiraterone%22 %22interferon beta-1b%22 %22anidulafungin%22", 
"set-drugs-122-include": "%22pembrolizumab%22", 
"set-drugs-122-name": "Ic-pembrolizumab", 
"set-drugs-123-exclude": "%22cytarabine%22 %22meropenem%22 %22azacitidine%22 %22etoposide%22 %22amphotericin b%22 %22micafungin%22 %22doxorubicin%22 %22busulfan%22 %22idarubicin%22 %22gemtuzumab ozogamicin%22 %22clofarabine%22 %22rituximab%22 %22mitoxantrone%22 %22mycophenolic acid%22 %22linezolid%22 %22ganciclovir%22 %22caspofungin%22 %22tigecycline%22 %22tacrolimus%22 %22thiotepa%22 %22voriconazole%22 %22paricalcitol%22 %22gemcitabine%22 %22bortezomib%22 %22ciclosporin%22 %22basiliximab%22 %22vorinostat%22 %22valganciclovir%22 %22thalidomide%22 %22decitabine%22 %22alemtuzumab%22 %22prednisone%22 %22daclizumab%22 %22paclitaxel%22 %22epoprostenol%22 %22daptomycin%22 %22allopurinol%22 %22bendamustine%22 %22posaconazole%22 %22oxaliplatin%22 %22rasburicase%22 %22carmustine%22 %22methotrexate%22 %22pentostatin%22 %22pemetrexed%22 %22irinotecan%22 %22ertapenem%22 %22pantoprazole%22 %22morphine%22 %22lenalidomide%22 %22cetuximab%22 %22mercaptopurine%22 %22foscarnet%22 %22tocilizumab%22 %22aldesleukin%22 %22amsacrine%22 %22propofol%22 %22hydromorphone%22 %22cabazitaxel%22 %22dexrazoxane%22 %22pomalidomide%22 %22deferiprone%22 %22argatroban%22 %22vinorelbine%22 %22trabectedin%22 %22sirolimus%22 %22ixabepilone%22 %22docetaxel%22 %22treprostinil%22 %22dolasetron%22 %22cladribine%22 %22dexmedetomidine%22 %22saccharated iron oxide%22 %22topotecan%22 %22scopolamine%22 %22ponatinib%22 %22aprepitant%22 %22iron, multivitamins and folic acid%22 %22everolimus%22 %22pralatrexate%22 %22teniposide%22 %22cidofovir%22 %22arsenic trioxide%22 %22sargramostim%22 %22lepirudin%22 %22muromonab-cd3%22 %22tretinoin%22 %22ofloxacin%22 %22febuxostat%22 %22ketoprofen%22 %22panitumumab%22 %22romidepsin%22 %22panobinostat%22 %22flurbiprofen%22 %22glutamine%22 %22ketorolac%22 %22ofatumumab%22 %22nitric oxide%22 %22fosphenytoin%22 %22etodolac%22 %22hyoscyamine%22 %22strontium (89sr) chloride%22 %22interferon alfacon-1%22 %22alglucosidase alfa%22 %22bexarotene%22 %22felbamate%22 %22vincristine%22 %22vinflunine%22 %22sodium aurothiomalate%22 %22methylnaltrexone bromide%22 %22maraviroc%22 %22capecitabine%22 %22risedronic acid%22 %22daptomycin%22 %22treprostinil%22 %22canagliflozin%22 %22abiraterone%22 %22interferon beta-1b%22 %22anidulafungin%22", 
"set-drugs-123-include": "%22durvalumab%22", 
"set-drugs-123-name": "Ic-durvalumab", 
"set-drugs-124-exclude": "%22cytarabine%22 %22meropenem%22 %22azacitidine%22 %22etoposide%22 %22amphotericin b%22 %22micafungin%22 %22doxorubicin%22 %22busulfan%22 %22idarubicin%22 %22gemtuzumab ozogamicin%22 %22clofarabine%22 %22rituximab%22 %22mitoxantrone%22 %22mycophenolic acid%22 %22linezolid%22 %22ganciclovir%22 %22caspofungin%22 %22tigecycline%22 %22tacrolimus%22 %22thiotepa%22 %22voriconazole%22 %22paricalcitol%22 %22gemcitabine%22 %22bortezomib%22 %22ciclosporin%22 %22basiliximab%22 %22vorinostat%22 %22valganciclovir%22 %22thalidomide%22 %22decitabine%22 %22alemtuzumab%22 %22prednisone%22 %22daclizumab%22 %22paclitaxel%22 %22epoprostenol%22 %22daptomycin%22 %22allopurinol%22 %22bendamustine%22 %22posaconazole%22 %22oxaliplatin%22 %22rasburicase%22 %22carmustine%22 %22methotrexate%22 %22pentostatin%22 %22pemetrexed%22 %22irinotecan%22 %22ertapenem%22 %22pantoprazole%22 %22morphine%22 %22lenalidomide%22 %22cetuximab%22 %22mercaptopurine%22 %22foscarnet%22 %22tocilizumab%22 %22aldesleukin%22 %22amsacrine%22 %22propofol%22 %22hydromorphone%22 %22cabazitaxel%22 %22dexrazoxane%22 %22pomalidomide%22 %22deferiprone%22 %22argatroban%22 %22vinorelbine%22 %22trabectedin%22 %22sirolimus%22 %22ixabepilone%22 %22docetaxel%22 %22treprostinil%22 %22dolasetron%22 %22cladribine%22 %22dexmedetomidine%22 %22saccharated iron oxide%22 %22topotecan%22 %22scopolamine%22 %22ponatinib%22 %22aprepitant%22 %22iron, multivitamins and folic acid%22 %22everolimus%22 %22pralatrexate%22 %22teniposide%22 %22cidofovir%22 %22arsenic trioxide%22 %22sargramostim%22 %22lepirudin%22 %22muromonab-cd3%22 %22tretinoin%22 %22ofloxacin%22 %22febuxostat%22 %22ketoprofen%22 %22panitumumab%22 %22romidepsin%22 %22panobinostat%22 %22flurbiprofen%22 %22glutamine%22 %22ketorolac%22 %22ofatumumab%22 %22nitric oxide%22 %22fosphenytoin%22 %22etodolac%22 %22hyoscyamine%22 %22strontium (89sr) chloride%22 %22interferon alfacon-1%22 %22alglucosidase alfa%22 %22bexarotene%22 %22felbamate%22 %22vincristine%22 %22vinflunine%22 %22sodium aurothiomalate%22 %22methylnaltrexone bromide%22 %22maraviroc%22 %22capecitabine%22 %22risedronic acid%22 %22daptomycin%22 %22treprostinil%22 %22canagliflozin%22 %22abiraterone%22 %22interferon beta-1b%22 %22anidulafungin%22", 
"set-drugs-124-include": "%22dostarlimab%22", 
"set-drugs-124-name": "Ic-dostarlimab", 
"set-drugs-125-exclude": "%22cytarabine%22 %22meropenem%22 %22azacitidine%22 %22etoposide%22 %22amphotericin b%22 %22micafungin%22 %22doxorubicin%22 %22busulfan%22 %22idarubicin%22 %22gemtuzumab ozogamicin%22 %22clofarabine%22 %22rituximab%22 %22mitoxantrone%22 %22mycophenolic acid%22 %22linezolid%22 %22ganciclovir%22 %22caspofungin%22 %22tigecycline%22 %22tacrolimus%22 %22thiotepa%22 %22voriconazole%22 %22paricalcitol%22 %22gemcitabine%22 %22bortezomib%22 %22ciclosporin%22 %22basiliximab%22 %22vorinostat%22 %22valganciclovir%22 %22thalidomide%22 %22decitabine%22 %22alemtuzumab%22 %22prednisone%22 %22daclizumab%22 %22paclitaxel%22 %22epoprostenol%22 %22daptomycin%22 %22allopurinol%22 %22bendamustine%22 %22posaconazole%22 %22oxaliplatin%22 %22rasburicase%22 %22carmustine%22 %22methotrexate%22 %22pentostatin%22 %22pemetrexed%22 %22irinotecan%22 %22ertapenem%22 %22pantoprazole%22 %22morphine%22 %22lenalidomide%22 %22cetuximab%22 %22mercaptopurine%22 %22foscarnet%22 %22tocilizumab%22 %22aldesleukin%22 %22amsacrine%22 %22propofol%22 %22hydromorphone%22 %22cabazitaxel%22 %22dexrazoxane%22 %22pomalidomide%22 %22deferiprone%22 %22argatroban%22 %22vinorelbine%22 %22trabectedin%22 %22sirolimus%22 %22ixabepilone%22 %22docetaxel%22 %22treprostinil%22 %22dolasetron%22 %22cladribine%22 %22dexmedetomidine%22 %22saccharated iron oxide%22 %22topotecan%22 %22scopolamine%22 %22ponatinib%22 %22aprepitant%22 %22iron, multivitamins and folic acid%22 %22everolimus%22 %22pralatrexate%22 %22teniposide%22 %22cidofovir%22 %22arsenic trioxide%22 %22sargramostim%22 %22lepirudin%22 %22muromonab-cd3%22 %22tretinoin%22 %22ofloxacin%22 %22febuxostat%22 %22ketoprofen%22 %22panitumumab%22 %22romidepsin%22 %22panobinostat%22 %22flurbiprofen%22 %22glutamine%22 %22ketorolac%22 %22ofatumumab%22 %22nitric oxide%22 %22fosphenytoin%22 %22etodolac%22 %22hyoscyamine%22 %22strontium (89sr) chloride%22 %22interferon alfacon-1%22 %22alglucosidase alfa%22 %22bexarotene%22 %22felbamate%22 %22vincristine%22 %22vinflunine%22 %22sodium aurothiomalate%22 %22methylnaltrexone bromide%22 %22maraviroc%22 %22capecitabine%22 %22risedronic acid%22 %22daptomycin%22 %22treprostinil%22 %22canagliflozin%22 %22abiraterone%22 %22interferon beta-1b%22 %22anidulafungin%22", 
"set-drugs-125-include": "%22avelumab%22", 
"set-drugs-125-name": "Ic-avelumab", 
"set-drugs-126-exclude": "%22cytarabine%22 %22meropenem%22 %22azacitidine%22 %22etoposide%22 %22amphotericin b%22 %22micafungin%22 %22doxorubicin%22 %22busulfan%22 %22idarubicin%22 %22gemtuzumab ozogamicin%22 %22clofarabine%22 %22rituximab%22 %22mitoxantrone%22 %22mycophenolic acid%22 %22linezolid%22 %22ganciclovir%22 %22caspofungin%22 %22tigecycline%22 %22tacrolimus%22 %22thiotepa%22 %22voriconazole%22 %22paricalcitol%22 %22gemcitabine%22 %22bortezomib%22 %22ciclosporin%22 %22basiliximab%22 %22vorinostat%22 %22valganciclovir%22 %22thalidomide%22 %22decitabine%22 %22alemtuzumab%22 %22prednisone%22 %22daclizumab%22 %22paclitaxel%22 %22epoprostenol%22 %22daptomycin%22 %22allopurinol%22 %22bendamustine%22 %22posaconazole%22 %22oxaliplatin%22 %22rasburicase%22 %22carmustine%22 %22methotrexate%22 %22pentostatin%22 %22pemetrexed%22 %22irinotecan%22 %22ertapenem%22 %22pantoprazole%22 %22morphine%22 %22lenalidomide%22 %22cetuximab%22 %22mercaptopurine%22 %22foscarnet%22 %22tocilizumab%22 %22aldesleukin%22 %22amsacrine%22 %22propofol%22 %22hydromorphone%22 %22cabazitaxel%22 %22dexrazoxane%22 %22pomalidomide%22 %22deferiprone%22 %22argatroban%22 %22vinorelbine%22 %22trabectedin%22 %22sirolimus%22 %22ixabepilone%22 %22docetaxel%22 %22treprostinil%22 %22dolasetron%22 %22cladribine%22 %22dexmedetomidine%22 %22saccharated iron oxide%22 %22topotecan%22 %22scopolamine%22 %22ponatinib%22 %22aprepitant%22 %22iron, multivitamins and folic acid%22 %22everolimus%22 %22pralatrexate%22 %22teniposide%22 %22cidofovir%22 %22arsenic trioxide%22 %22sargramostim%22 %22lepirudin%22 %22muromonab-cd3%22 %22tretinoin%22 %22ofloxacin%22 %22febuxostat%22 %22ketoprofen%22 %22panitumumab%22 %22romidepsin%22 %22panobinostat%22 %22flurbiprofen%22 %22glutamine%22 %22ketorolac%22 %22ofatumumab%22 %22nitric oxide%22 %22fosphenytoin%22 %22etodolac%22 %22hyoscyamine%22 %22strontium (89sr) chloride%22 %22interferon alfacon-1%22 %22alglucosidase alfa%22 %22bexarotene%22 %22felbamate%22 %22vincristine%22 %22vinflunine%22 %22sodium aurothiomalate%22 %22methylnaltrexone bromide%22 %22maraviroc%22 %22capecitabine%22 %22risedronic acid%22 %22daptomycin%22 %22treprostinil%22 %22canagliflozin%22 %22abiraterone%22 %22interferon beta-1b%22 %22anidulafungin%22", 
"set-drugs-126-include": "%22anastrozole%22", 
"set-drugs-126-name": "Ho-anastrozole", 
"set-drugs-127-exclude": "%22cytarabine%22 %22meropenem%22 %22azacitidine%22 %22etoposide%22 %22amphotericin b%22 %22micafungin%22 %22doxorubicin%22 %22busulfan%22 %22idarubicin%22 %22gemtuzumab ozogamicin%22 %22clofarabine%22 %22rituximab%22 %22mitoxantrone%22 %22mycophenolic acid%22 %22linezolid%22 %22ganciclovir%22 %22caspofungin%22 %22tigecycline%22 %22tacrolimus%22 %22thiotepa%22 %22voriconazole%22 %22paricalcitol%22 %22gemcitabine%22 %22bortezomib%22 %22ciclosporin%22 %22basiliximab%22 %22vorinostat%22 %22valganciclovir%22 %22thalidomide%22 %22decitabine%22 %22alemtuzumab%22 %22prednisone%22 %22daclizumab%22 %22paclitaxel%22 %22epoprostenol%22 %22daptomycin%22 %22allopurinol%22 %22bendamustine%22 %22posaconazole%22 %22oxaliplatin%22 %22rasburicase%22 %22carmustine%22 %22methotrexate%22 %22pentostatin%22 %22pemetrexed%22 %22irinotecan%22 %22ertapenem%22 %22pantoprazole%22 %22morphine%22 %22lenalidomide%22 %22cetuximab%22 %22mercaptopurine%22 %22foscarnet%22 %22tocilizumab%22 %22aldesleukin%22 %22amsacrine%22 %22propofol%22 %22hydromorphone%22 %22cabazitaxel%22 %22dexrazoxane%22 %22pomalidomide%22 %22deferiprone%22 %22argatroban%22 %22vinorelbine%22 %22trabectedin%22 %22sirolimus%22 %22ixabepilone%22 %22docetaxel%22 %22treprostinil%22 %22dolasetron%22 %22cladribine%22 %22dexmedetomidine%22 %22saccharated iron oxide%22 %22topotecan%22 %22scopolamine%22 %22ponatinib%22 %22aprepitant%22 %22iron, multivitamins and folic acid%22 %22everolimus%22 %22pralatrexate%22 %22teniposide%22 %22cidofovir%22 %22arsenic trioxide%22 %22sargramostim%22 %22lepirudin%22 %22muromonab-cd3%22 %22tretinoin%22 %22ofloxacin%22 %22febuxostat%22 %22ketoprofen%22 %22panitumumab%22 %22romidepsin%22 %22panobinostat%22 %22flurbiprofen%22 %22glutamine%22 %22ketorolac%22 %22ofatumumab%22 %22nitric oxide%22 %22fosphenytoin%22 %22etodolac%22 %22hyoscyamine%22 %22strontium (89sr) chloride%22 %22interferon alfacon-1%22 %22alglucosidase alfa%22 %22bexarotene%22 %22felbamate%22 %22vincristine%22 %22vinflunine%22 %22sodium aurothiomalate%22 %22methylnaltrexone bromide%22 %22maraviroc%22 %22capecitabine%22 %22risedronic acid%22 %22daptomycin%22 %22treprostinil%22 %22canagliflozin%22 %22abiraterone%22 %22interferon beta-1b%22 %22anidulafungin%22", 
"set-drugs-127-include": "%22letrozole%22", 
"set-drugs-127-name": "Ho-letrozole", 
"set-drugs-128-exclude": "%22cytarabine%22 %22meropenem%22 %22azacitidine%22 %22etoposide%22 %22amphotericin b%22 %22micafungin%22 %22doxorubicin%22 %22busulfan%22 %22idarubicin%22 %22gemtuzumab ozogamicin%22 %22clofarabine%22 %22rituximab%22 %22mitoxantrone%22 %22mycophenolic acid%22 %22linezolid%22 %22ganciclovir%22 %22caspofungin%22 %22tigecycline%22 %22tacrolimus%22 %22thiotepa%22 %22voriconazole%22 %22paricalcitol%22 %22gemcitabine%22 %22bortezomib%22 %22ciclosporin%22 %22basiliximab%22 %22vorinostat%22 %22valganciclovir%22 %22thalidomide%22 %22decitabine%22 %22alemtuzumab%22 %22prednisone%22 %22daclizumab%22 %22paclitaxel%22 %22epoprostenol%22 %22daptomycin%22 %22allopurinol%22 %22bendamustine%22 %22posaconazole%22 %22oxaliplatin%22 %22rasburicase%22 %22carmustine%22 %22methotrexate%22 %22pentostatin%22 %22pemetrexed%22 %22irinotecan%22 %22ertapenem%22 %22pantoprazole%22 %22morphine%22 %22lenalidomide%22 %22cetuximab%22 %22mercaptopurine%22 %22foscarnet%22 %22tocilizumab%22 %22aldesleukin%22 %22amsacrine%22 %22propofol%22 %22hydromorphone%22 %22cabazitaxel%22 %22dexrazoxane%22 %22pomalidomide%22 %22deferiprone%22 %22argatroban%22 %22vinorelbine%22 %22trabectedin%22 %22sirolimus%22 %22ixabepilone%22 %22docetaxel%22 %22treprostinil%22 %22dolasetron%22 %22cladribine%22 %22dexmedetomidine%22 %22saccharated iron oxide%22 %22topotecan%22 %22scopolamine%22 %22ponatinib%22 %22aprepitant%22 %22iron, multivitamins and folic acid%22 %22everolimus%22 %22pralatrexate%22 %22teniposide%22 %22cidofovir%22 %22arsenic trioxide%22 %22sargramostim%22 %22lepirudin%22 %22muromonab-cd3%22 %22tretinoin%22 %22ofloxacin%22 %22febuxostat%22 %22ketoprofen%22 %22panitumumab%22 %22romidepsin%22 %22panobinostat%22 %22flurbiprofen%22 %22glutamine%22 %22ketorolac%22 %22ofatumumab%22 %22nitric oxide%22 %22fosphenytoin%22 %22etodolac%22 %22hyoscyamine%22 %22strontium (89sr) chloride%22 %22interferon alfacon-1%22 %22alglucosidase alfa%22 %22bexarotene%22 %22felbamate%22 %22vincristine%22 %22vinflunine%22 %22sodium aurothiomalate%22 %22methylnaltrexone bromide%22 %22maraviroc%22 %22capecitabine%22 %22risedronic acid%22 %22daptomycin%22 %22treprostinil%22 %22canagliflozin%22 %22abiraterone%22 %22interferon beta-1b%22 %22anidulafungin%22", 
"set-drugs-128-include": "%22tamoxifen%22", 
"set-drugs-128-name": "Ho-tamoxifen", 
"set-drugs-129-exclude": "%22cytarabine%22 %22meropenem%22 %22azacitidine%22 %22etoposide%22 %22amphotericin b%22 %22micafungin%22 %22doxorubicin%22 %22busulfan%22 %22idarubicin%22 %22gemtuzumab ozogamicin%22 %22clofarabine%22 %22rituximab%22 %22mitoxantrone%22 %22mycophenolic acid%22 %22linezolid%22 %22ganciclovir%22 %22caspofungin%22 %22tigecycline%22 %22tacrolimus%22 %22thiotepa%22 %22voriconazole%22 %22paricalcitol%22 %22gemcitabine%22 %22bortezomib%22 %22ciclosporin%22 %22basiliximab%22 %22vorinostat%22 %22valganciclovir%22 %22thalidomide%22 %22decitabine%22 %22alemtuzumab%22 %22prednisone%22 %22daclizumab%22 %22paclitaxel%22 %22epoprostenol%22 %22daptomycin%22 %22allopurinol%22 %22bendamustine%22 %22posaconazole%22 %22oxaliplatin%22 %22rasburicase%22 %22carmustine%22 %22methotrexate%22 %22pentostatin%22 %22pemetrexed%22 %22irinotecan%22 %22ertapenem%22 %22pantoprazole%22 %22morphine%22 %22lenalidomide%22 %22cetuximab%22 %22mercaptopurine%22 %22foscarnet%22 %22tocilizumab%22 %22aldesleukin%22 %22amsacrine%22 %22propofol%22 %22hydromorphone%22 %22cabazitaxel%22 %22dexrazoxane%22 %22pomalidomide%22 %22deferiprone%22 %22argatroban%22 %22vinorelbine%22 %22trabectedin%22 %22sirolimus%22 %22ixabepilone%22 %22docetaxel%22 %22treprostinil%22 %22dolasetron%22 %22cladribine%22 %22dexmedetomidine%22 %22saccharated iron oxide%22 %22topotecan%22 %22scopolamine%22 %22ponatinib%22 %22aprepitant%22 %22iron, multivitamins and folic acid%22 %22everolimus%22 %22pralatrexate%22 %22teniposide%22 %22cidofovir%22 %22arsenic trioxide%22 %22sargramostim%22 %22lepirudin%22 %22muromonab-cd3%22 %22tretinoin%22 %22ofloxacin%22 %22febuxostat%22 %22ketoprofen%22 %22panitumumab%22 %22romidepsin%22 %22panobinostat%22 %22flurbiprofen%22 %22glutamine%22 %22ketorolac%22 %22ofatumumab%22 %22nitric oxide%22 %22fosphenytoin%22 %22etodolac%22 %22hyoscyamine%22 %22strontium (89sr) chloride%22 %22interferon alfacon-1%22 %22alglucosidase alfa%22 %22bexarotene%22 %22felbamate%22 %22vincristine%22 %22vinflunine%22 %22sodium aurothiomalate%22 %22methylnaltrexone bromide%22 %22maraviroc%22 %22capecitabine%22 %22risedronic acid%22 %22daptomycin%22 %22treprostinil%22 %22canagliflozin%22 %22abiraterone%22 %22interferon beta-1b%22 %22anidulafungin%22", 
"set-drugs-129-include": "%22toremifene%22", 
"set-drugs-129-name": "Ho-toremifene", 
"set-drugs-130-exclude": "%22cytarabine%22 %22meropenem%22 %22azacitidine%22 %22etoposide%22 %22amphotericin b%22 %22micafungin%22 %22doxorubicin%22 %22busulfan%22 %22idarubicin%22 %22gemtuzumab ozogamicin%22 %22clofarabine%22 %22rituximab%22 %22mitoxantrone%22 %22mycophenolic acid%22 %22linezolid%22 %22ganciclovir%22 %22caspofungin%22 %22tigecycline%22 %22tacrolimus%22 %22thiotepa%22 %22voriconazole%22 %22paricalcitol%22 %22gemcitabine%22 %22bortezomib%22 %22ciclosporin%22 %22basiliximab%22 %22vorinostat%22 %22valganciclovir%22 %22thalidomide%22 %22decitabine%22 %22alemtuzumab%22 %22prednisone%22 %22daclizumab%22 %22paclitaxel%22 %22epoprostenol%22 %22daptomycin%22 %22allopurinol%22 %22bendamustine%22 %22posaconazole%22 %22oxaliplatin%22 %22rasburicase%22 %22carmustine%22 %22methotrexate%22 %22pentostatin%22 %22pemetrexed%22 %22irinotecan%22 %22ertapenem%22 %22pantoprazole%22 %22morphine%22 %22lenalidomide%22 %22cetuximab%22 %22mercaptopurine%22 %22foscarnet%22 %22tocilizumab%22 %22aldesleukin%22 %22amsacrine%22 %22propofol%22 %22hydromorphone%22 %22cabazitaxel%22 %22dexrazoxane%22 %22pomalidomide%22 %22deferiprone%22 %22argatroban%22 %22vinorelbine%22 %22trabectedin%22 %22sirolimus%22 %22ixabepilone%22 %22docetaxel%22 %22treprostinil%22 %22dolasetron%22 %22cladribine%22 %22dexmedetomidine%22 %22saccharated iron oxide%22 %22topotecan%22 %22scopolamine%22 %22ponatinib%22 %22aprepitant%22 %22iron, multivitamins and folic acid%22 %22everolimus%22 %22pralatrexate%22 %22teniposide%22 %22cidofovir%22 %22arsenic trioxide%22 %22sargramostim%22 %22lepirudin%22 %22muromonab-cd3%22 %22tretinoin%22 %22ofloxacin%22 %22febuxostat%22 %22ketoprofen%22 %22panitumumab%22 %22romidepsin%22 %22panobinostat%22 %22flurbiprofen%22 %22glutamine%22 %22ketorolac%22 %22ofatumumab%22 %22nitric oxide%22 %22fosphenytoin%22 %22etodolac%22 %22hyoscyamine%22 %22strontium (89sr) chloride%22 %22interferon alfacon-1%22 %22alglucosidase alfa%22 %22bexarotene%22 %22felbamate%22 %22vincristine%22 %22vinflunine%22 %22sodium aurothiomalate%22 %22methylnaltrexone bromide%22 %22maraviroc%22 %22capecitabine%22 %22risedronic acid%22 %22daptomycin%22 %22treprostinil%22 %22canagliflozin%22 %22abiraterone%22 %22interferon beta-1b%22 %22anidulafungin%22", 
"set-drugs-130-include": "%22exemestane%22", 
"set-drugs-130-name": "Ho-exemestane", 
"set-drugs-131-exclude": "%22cytarabine%22 %22meropenem%22 %22azacitidine%22 %22etoposide%22 %22amphotericin b%22 %22micafungin%22 %22doxorubicin%22 %22busulfan%22 %22idarubicin%22 %22gemtuzumab ozogamicin%22 %22clofarabine%22 %22rituximab%22 %22mitoxantrone%22 %22mycophenolic acid%22 %22linezolid%22 %22ganciclovir%22 %22caspofungin%22 %22tigecycline%22 %22tacrolimus%22 %22thiotepa%22 %22voriconazole%22 %22paricalcitol%22 %22gemcitabine%22 %22bortezomib%22 %22ciclosporin%22 %22basiliximab%22 %22vorinostat%22 %22valganciclovir%22 %22thalidomide%22 %22decitabine%22 %22alemtuzumab%22 %22prednisone%22 %22daclizumab%22 %22paclitaxel%22 %22epoprostenol%22 %22daptomycin%22 %22allopurinol%22 %22bendamustine%22 %22posaconazole%22 %22oxaliplatin%22 %22rasburicase%22 %22carmustine%22 %22methotrexate%22 %22pentostatin%22 %22pemetrexed%22 %22irinotecan%22 %22ertapenem%22 %22pantoprazole%22 %22morphine%22 %22lenalidomide%22 %22cetuximab%22 %22mercaptopurine%22 %22foscarnet%22 %22tocilizumab%22 %22aldesleukin%22 %22amsacrine%22 %22propofol%22 %22hydromorphone%22 %22cabazitaxel%22 %22dexrazoxane%22 %22pomalidomide%22 %22deferiprone%22 %22argatroban%22 %22vinorelbine%22 %22trabectedin%22 %22sirolimus%22 %22ixabepilone%22 %22docetaxel%22 %22treprostinil%22 %22dolasetron%22 %22cladribine%22 %22dexmedetomidine%22 %22saccharated iron oxide%22 %22topotecan%22 %22scopolamine%22 %22ponatinib%22 %22aprepitant%22 %22iron, multivitamins and folic acid%22 %22everolimus%22 %22pralatrexate%22 %22teniposide%22 %22cidofovir%22 %22arsenic trioxide%22 %22sargramostim%22 %22lepirudin%22 %22muromonab-cd3%22 %22tretinoin%22 %22ofloxacin%22 %22febuxostat%22 %22ketoprofen%22 %22panitumumab%22 %22romidepsin%22 %22panobinostat%22 %22flurbiprofen%22 %22glutamine%22 %22ketorolac%22 %22ofatumumab%22 %22nitric oxide%22 %22fosphenytoin%22 %22etodolac%22 %22hyoscyamine%22 %22strontium (89sr) chloride%22 %22interferon alfacon-1%22 %22alglucosidase alfa%22 %22bexarotene%22 %22felbamate%22 %22vincristine%22 %22vinflunine%22 %22sodium aurothiomalate%22 %22methylnaltrexone bromide%22 %22maraviroc%22 %22capecitabine%22 %22risedronic acid%22 %22daptomycin%22 %22treprostinil%22 %22canagliflozin%22 %22abiraterone%22 %22interferon beta-1b%22 %22anidulafungin%22", 
"set-drugs-131-include": "%22megestrol%22", 
"set-drugs-131-name": "Ho-megestrol", 
"set-drugs-132-exclude": "%22cytarabine%22 %22meropenem%22 %22azacitidine%22 %22etoposide%22 %22amphotericin b%22 %22micafungin%22 %22doxorubicin%22 %22busulfan%22 %22idarubicin%22 %22gemtuzumab ozogamicin%22 %22clofarabine%22 %22rituximab%22 %22mitoxantrone%22 %22mycophenolic acid%22 %22linezolid%22 %22ganciclovir%22 %22caspofungin%22 %22tigecycline%22 %22tacrolimus%22 %22thiotepa%22 %22voriconazole%22 %22paricalcitol%22 %22gemcitabine%22 %22bortezomib%22 %22ciclosporin%22 %22basiliximab%22 %22vorinostat%22 %22valganciclovir%22 %22thalidomide%22 %22decitabine%22 %22alemtuzumab%22 %22prednisone%22 %22daclizumab%22 %22paclitaxel%22 %22epoprostenol%22 %22daptomycin%22 %22allopurinol%22 %22bendamustine%22 %22posaconazole%22 %22oxaliplatin%22 %22rasburicase%22 %22carmustine%22 %22methotrexate%22 %22pentostatin%22 %22pemetrexed%22 %22irinotecan%22 %22ertapenem%22 %22pantoprazole%22 %22morphine%22 %22lenalidomide%22 %22cetuximab%22 %22mercaptopurine%22 %22foscarnet%22 %22tocilizumab%22 %22aldesleukin%22 %22amsacrine%22 %22propofol%22 %22hydromorphone%22 %22cabazitaxel%22 %22dexrazoxane%22 %22pomalidomide%22 %22deferiprone%22 %22argatroban%22 %22vinorelbine%22 %22trabectedin%22 %22sirolimus%22 %22ixabepilone%22 %22docetaxel%22 %22treprostinil%22 %22dolasetron%22 %22cladribine%22 %22dexmedetomidine%22 %22saccharated iron oxide%22 %22topotecan%22 %22scopolamine%22 %22ponatinib%22 %22aprepitant%22 %22iron, multivitamins and folic acid%22 %22everolimus%22 %22pralatrexate%22 %22teniposide%22 %22cidofovir%22 %22arsenic trioxide%22 %22sargramostim%22 %22lepirudin%22 %22muromonab-cd3%22 %22tretinoin%22 %22ofloxacin%22 %22febuxostat%22 %22ketoprofen%22 %22panitumumab%22 %22romidepsin%22 %22panobinostat%22 %22flurbiprofen%22 %22glutamine%22 %22ketorolac%22 %22ofatumumab%22 %22nitric oxide%22 %22fosphenytoin%22 %22etodolac%22 %22hyoscyamine%22 %22strontium (89sr) chloride%22 %22interferon alfacon-1%22 %22alglucosidase alfa%22 %22bexarotene%22 %22felbamate%22 %22vincristine%22 %22vinflunine%22 %22sodium aurothiomalate%22 %22methylnaltrexone bromide%22 %22maraviroc%22 %22capecitabine%22 %22risedronic acid%22 %22daptomycin%22 %22treprostinil%22 %22canagliflozin%22 %22abiraterone%22 %22interferon beta-1b%22 %22anidulafungin%22", 
"set-drugs-132-include": "%22fluoxymesterone%22", 
"set-drugs-132-name": "Ho-fluoxymesterone", 
"set-drugs-133-exclude": "%22cytarabine%22 %22meropenem%22 %22azacitidine%22 %22etoposide%22 %22amphotericin b%22 %22micafungin%22 %22doxorubicin%22 %22busulfan%22 %22idarubicin%22 %22gemtuzumab ozogamicin%22 %22clofarabine%22 %22rituximab%22 %22mitoxantrone%22 %22mycophenolic acid%22 %22linezolid%22 %22ganciclovir%22 %22caspofungin%22 %22tigecycline%22 %22tacrolimus%22 %22thiotepa%22 %22voriconazole%22 %22paricalcitol%22 %22gemcitabine%22 %22bortezomib%22 %22ciclosporin%22 %22basiliximab%22 %22vorinostat%22 %22valganciclovir%22 %22thalidomide%22 %22decitabine%22 %22alemtuzumab%22 %22prednisone%22 %22daclizumab%22 %22paclitaxel%22 %22epoprostenol%22 %22daptomycin%22 %22allopurinol%22 %22bendamustine%22 %22posaconazole%22 %22oxaliplatin%22 %22rasburicase%22 %22carmustine%22 %22methotrexate%22 %22pentostatin%22 %22pemetrexed%22 %22irinotecan%22 %22ertapenem%22 %22pantoprazole%22 %22morphine%22 %22lenalidomide%22 %22cetuximab%22 %22mercaptopurine%22 %22foscarnet%22 %22tocilizumab%22 %22aldesleukin%22 %22amsacrine%22 %22propofol%22 %22hydromorphone%22 %22cabazitaxel%22 %22dexrazoxane%22 %22pomalidomide%22 %22deferiprone%22 %22argatroban%22 %22vinorelbine%22 %22trabectedin%22 %22sirolimus%22 %22ixabepilone%22 %22docetaxel%22 %22treprostinil%22 %22dolasetron%22 %22cladribine%22 %22dexmedetomidine%22 %22saccharated iron oxide%22 %22topotecan%22 %22scopolamine%22 %22ponatinib%22 %22aprepitant%22 %22iron, multivitamins and folic acid%22 %22everolimus%22 %22pralatrexate%22 %22teniposide%22 %22cidofovir%22 %22arsenic trioxide%22 %22sargramostim%22 %22lepirudin%22 %22muromonab-cd3%22 %22tretinoin%22 %22ofloxacin%22 %22febuxostat%22 %22ketoprofen%22 %22panitumumab%22 %22romidepsin%22 %22panobinostat%22 %22flurbiprofen%22 %22glutamine%22 %22ketorolac%22 %22ofatumumab%22 %22nitric oxide%22 %22fosphenytoin%22 %22etodolac%22 %22hyoscyamine%22 %22strontium (89sr) chloride%22 %22interferon alfacon-1%22 %22alglucosidase alfa%22 %22bexarotene%22 %22felbamate%22 %22vincristine%22 %22vinflunine%22 %22sodium aurothiomalate%22 %22methylnaltrexone bromide%22 %22maraviroc%22 %22capecitabine%22 %22risedronic acid%22 %22daptomycin%22 %22treprostinil%22 %22canagliflozin%22 %22abiraterone%22 %22interferon beta-1b%22 %22anidulafungin%22", 
"set-drugs-133-include": "%22ethinylestradiol%22", 
"set-drugs-133-name": "Ho-ethinylestradiol", 
"set-drugs-134-exclude": "%22cytarabine%22 %22meropenem%22 %22azacitidine%22 %22etoposide%22 %22amphotericin b%22 %22micafungin%22 %22doxorubicin%22 %22busulfan%22 %22idarubicin%22 %22gemtuzumab ozogamicin%22 %22clofarabine%22 %22rituximab%22 %22mitoxantrone%22 %22mycophenolic acid%22 %22linezolid%22 %22ganciclovir%22 %22caspofungin%22 %22tigecycline%22 %22tacrolimus%22 %22thiotepa%22 %22voriconazole%22 %22paricalcitol%22 %22gemcitabine%22 %22bortezomib%22 %22ciclosporin%22 %22basiliximab%22 %22vorinostat%22 %22valganciclovir%22 %22decitabine%22 %22alemtuzumab%22 %22prednisone%22 %22daclizumab%22 %22paclitaxel%22 %22epoprostenol%22 %22daptomycin%22 %22allopurinol%22 %22bendamustine%22 %22posaconazole%22 %22oxaliplatin%22 %22rasburicase%22 %22carmustine%22 %22methotrexate%22 %22pentostatin%22 %22pemetrexed%22 %22irinotecan%22 %22ertapenem%22 %22pantoprazole%22 %22morphine%22 %22cetuximab%22 %22mercaptopurine%22 %22foscarnet%22 %22tocilizumab%22 %22aldesleukin%22 %22amsacrine%22 %22propofol%22 %22hydromorphone%22 %22cabazitaxel%22 %22dexrazoxane%22 %22deferiprone%22 %22argatroban%22 %22vinorelbine%22 %22trabectedin%22 %22sirolimus%22 %22ixabepilone%22 %22docetaxel%22 %22treprostinil%22 %22dolasetron%22 %22cladribine%22 %22dexmedetomidine%22 %22saccharated iron oxide%22 %22topotecan%22 %22scopolamine%22 %22ponatinib%22 %22aprepitant%22 %22iron, multivitamins and folic acid%22 %22everolimus%22 %22pralatrexate%22 %22teniposide%22 %22cidofovir%22 %22arsenic trioxide%22 %22sargramostim%22 %22lepirudin%22 %22muromonab-cd3%22 %22tretinoin%22 %22ofloxacin%22 %22febuxostat%22 %22ketoprofen%22 %22panitumumab%22 %22romidepsin%22 %22panobinostat%22 %22flurbiprofen%22 %22glutamine%22 %22ketorolac%22 %22ofatumumab%22 %22nitric oxide%22 %22fosphenytoin%22 %22etodolac%22 %22hyoscyamine%22 %22strontium (89sr) chloride%22 %22interferon alfacon-1%22 %22alglucosidase alfa%22 %22bexarotene%22 %22felbamate%22 %22vincristine%22 %22vinflunine%22 %22sodium aurothiomalate%22 %22methylnaltrexone bromide%22 %22maraviroc%22 %22capecitabine%22 %22risedronic acid%22 %22daptomycin%22 %22treprostinil%22 %22canagliflozin%22 %22abiraterone%22 %22interferon beta-1b%22 %22anidulafungin%22", 
"set-drugs-134-include": "%22lenalidomide%22", 
"set-drugs-134-name": "Im-lenalidomide", 
"set-drugs-135-exclude": "%22cytarabine%22 %22meropenem%22 %22azacitidine%22 %22etoposide%22 %22amphotericin b%22 %22micafungin%22 %22doxorubicin%22 %22busulfan%22 %22idarubicin%22 %22gemtuzumab ozogamicin%22 %22clofarabine%22 %22rituximab%22 %22mitoxantrone%22 %22mycophenolic acid%22 %22linezolid%22 %22ganciclovir%22 %22caspofungin%22 %22tigecycline%22 %22tacrolimus%22 %22thiotepa%22 %22voriconazole%22 %22paricalcitol%22 %22gemcitabine%22 %22bortezomib%22 %22ciclosporin%22 %22basiliximab%22 %22vorinostat%22 %22valganciclovir%22 %22decitabine%22 %22alemtuzumab%22 %22prednisone%22 %22daclizumab%22 %22paclitaxel%22 %22epoprostenol%22 %22daptomycin%22 %22allopurinol%22 %22bendamustine%22 %22posaconazole%22 %22oxaliplatin%22 %22rasburicase%22 %22carmustine%22 %22methotrexate%22 %22pentostatin%22 %22pemetrexed%22 %22irinotecan%22 %22ertapenem%22 %22pantoprazole%22 %22morphine%22 %22cetuximab%22 %22mercaptopurine%22 %22foscarnet%22 %22tocilizumab%22 %22aldesleukin%22 %22amsacrine%22 %22propofol%22 %22hydromorphone%22 %22cabazitaxel%22 %22dexrazoxane%22 %22deferiprone%22 %22argatroban%22 %22vinorelbine%22 %22trabectedin%22 %22sirolimus%22 %22ixabepilone%22 %22docetaxel%22 %22treprostinil%22 %22dolasetron%22 %22cladribine%22 %22dexmedetomidine%22 %22saccharated iron oxide%22 %22topotecan%22 %22scopolamine%22 %22ponatinib%22 %22aprepitant%22 %22iron, multivitamins and folic acid%22 %22everolimus%22 %22pralatrexate%22 %22teniposide%22 %22cidofovir%22 %22arsenic trioxide%22 %22sargramostim%22 %22lepirudin%22 %22muromonab-cd3%22 %22tretinoin%22 %22ofloxacin%22 %22febuxostat%22 %22ketoprofen%22 %22panitumumab%22 %22romidepsin%22 %22panobinostat%22 %22flurbiprofen%22 %22glutamine%22 %22ketorolac%22 %22ofatumumab%22 %22nitric oxide%22 %22fosphenytoin%22 %22etodolac%22 %22hyoscyamine%22 %22strontium (89sr) chloride%22 %22interferon alfacon-1%22 %22alglucosidase alfa%22 %22bexarotene%22 %22felbamate%22 %22vincristine%22 %22vinflunine%22 %22sodium aurothiomalate%22 %22methylnaltrexone bromide%22 %22maraviroc%22 %22capecitabine%22 %22risedronic acid%22 %22daptomycin%22 %22treprostinil%22 %22canagliflozin%22 %22abiraterone%22 %22interferon beta-1b%22 %22anidulafungin%22", 
"set-drugs-135-include": "(%22lenalidomide%22) and ( %22dexamethasone%22)", 
"set-drugs-135-name": "Im-lenalidomide + dexamethasone", 
"set-drugs-136-exclude": "%22cytarabine%22 %22meropenem%22 %22azacitidine%22 %22etoposide%22 %22amphotericin b%22 %22micafungin%22 %22doxorubicin%22 %22busulfan%22 %22idarubicin%22 %22gemtuzumab ozogamicin%22 %22clofarabine%22 %22rituximab%22 %22mitoxantrone%22 %22mycophenolic acid%22 %22linezolid%22 %22ganciclovir%22 %22caspofungin%22 %22tigecycline%22 %22tacrolimus%22 %22thiotepa%22 %22voriconazole%22 %22paricalcitol%22 %22gemcitabine%22 %22bortezomib%22 %22ciclosporin%22 %22basiliximab%22 %22vorinostat%22 %22valganciclovir%22 %22decitabine%22 %22alemtuzumab%22 %22prednisone%22 %22daclizumab%22 %22paclitaxel%22 %22epoprostenol%22 %22daptomycin%22 %22allopurinol%22 %22bendamustine%22 %22posaconazole%22 %22oxaliplatin%22 %22rasburicase%22 %22carmustine%22 %22methotrexate%22 %22pentostatin%22 %22pemetrexed%22 %22irinotecan%22 %22ertapenem%22 %22pantoprazole%22 %22morphine%22 %22cetuximab%22 %22mercaptopurine%22 %22foscarnet%22 %22tocilizumab%22 %22aldesleukin%22 %22amsacrine%22 %22propofol%22 %22hydromorphone%22 %22cabazitaxel%22 %22dexrazoxane%22 %22deferiprone%22 %22argatroban%22 %22vinorelbine%22 %22trabectedin%22 %22sirolimus%22 %22ixabepilone%22 %22docetaxel%22 %22treprostinil%22 %22dolasetron%22 %22cladribine%22 %22dexmedetomidine%22 %22saccharated iron oxide%22 %22topotecan%22 %22scopolamine%22 %22ponatinib%22 %22aprepitant%22 %22iron, multivitamins and folic acid%22 %22everolimus%22 %22pralatrexate%22 %22teniposide%22 %22cidofovir%22 %22arsenic trioxide%22 %22sargramostim%22 %22lepirudin%22 %22muromonab-cd3%22 %22tretinoin%22 %22ofloxacin%22 %22febuxostat%22 %22ketoprofen%22 %22panitumumab%22 %22romidepsin%22 %22panobinostat%22 %22flurbiprofen%22 %22glutamine%22 %22ketorolac%22 %22ofatumumab%22 %22nitric oxide%22 %22fosphenytoin%22 %22etodolac%22 %22hyoscyamine%22 %22strontium (89sr) chloride%22 %22interferon alfacon-1%22 %22alglucosidase alfa%22 %22bexarotene%22 %22felbamate%22 %22vincristine%22 %22vinflunine%22 %22sodium aurothiomalate%22 %22methylnaltrexone bromide%22 %22maraviroc%22 %22capecitabine%22 %22risedronic acid%22 %22daptomycin%22 %22treprostinil%22 %22canagliflozin%22 %22abiraterone%22 %22interferon beta-1b%22 %22anidulafungin%22", 
"set-drugs-136-include": "(%22pomalidomide%22) and ( %22dexamethasone%22)", 
"set-drugs-136-name": "Im-pomalidomide + dexamethasone", 
"set-drugs-137-exclude": "%22meropenem%22 %22azacitidine%22 %22amphotericin b%22 %22micafungin%22 %22busulfan%22 %22idarubicin%22 %22gemtuzumab ozogamicin%22 %22clofarabine%22 %22mitoxantrone%22 %22mycophenolic acid%22 %22linezolid%22 %22ganciclovir%22 %22caspofungin%22 %22tigecycline%22 %22tacrolimus%22 %22thiotepa%22 %22voriconazole%22 %22paricalcitol%22 %22ciclosporin%22 %22basiliximab%22 %22vorinostat%22 %22valganciclovir%22 %22thalidomide%22 %22decitabine%22 %22alemtuzumab%22 %22prednisone%22 %22daclizumab%22 %22epoprostenol%22 %22daptomycin%22 %22allopurinol%22 %22bendamustine%22 %22posaconazole%22 %22rasburicase%22 %22carmustine%22 %22pentostatin%22 %22pemetrexed%22 %22ertapenem%22 %22pantoprazole%22 %22morphine%22 %22lenalidomide%22 %22mercaptopurine%22 %22foscarnet%22 %22tocilizumab%22 %22aldesleukin%22 %22amsacrine%22 %22propofol%22 %22hydromorphone%22 %22cabazitaxel%22 %22dexrazoxane%22 %22pomalidomide%22 %22deferiprone%22 %22argatroban%22 %22trabectedin%22 %22sirolimus%22 %22ixabepilone%22 %22treprostinil%22 %22dolasetron%22 %22cladribine%22 %22dexmedetomidine%22 %22saccharated iron oxide%22 %22topotecan%22 %22scopolamine%22 %22aprepitant%22 %22iron, multivitamins and folic acid%22 %22everolimus%22 %22pralatrexate%22 %22teniposide%22 %22cidofovir%22 %22arsenic trioxide%22 %22sargramostim%22 %22lepirudin%22 %22muromonab-cd3%22 %22tretinoin%22 %22ofloxacin%22 %22febuxostat%22 %22ketoprofen%22 %22romidepsin%22 %22panobinostat%22 %22flurbiprofen%22 %22glutamine%22 %22ketorolac%22 %22ofatumumab%22 %22nitric oxide%22 %22fosphenytoin%22 %22etodolac%22 %22hyoscyamine%22 %22strontium (89sr) chloride%22 %22interferon alfacon-1%22 %22alglucosidase alfa%22 %22bexarotene%22 %22felbamate%22 %22vinflunine%22 %22sodium aurothiomalate%22 %22methylnaltrexone bromide%22 %22maraviroc%22 %22risedronic acid%22 %22daptomycin%22 %22treprostinil%22 %22canagliflozin%22 %22abiraterone%22 %22interferon beta-1b%22 %22anidulafungin%22", 
"set-drugs-137-include": "(%22cytarabine%22) and ( %22midostaurin%22)", 
"set-drugs-137-name": "Ch+Ta-cytarabine + midostaurin", 
"set-drugs-138-exclude": "%22meropenem%22 %22azacitidine%22 %22amphotericin b%22 %22micafungin%22 %22busulfan%22 %22idarubicin%22 %22gemtuzumab ozogamicin%22 %22clofarabine%22 %22mitoxantrone%22 %22mycophenolic acid%22 %22linezolid%22 %22ganciclovir%22 %22caspofungin%22 %22tigecycline%22 %22tacrolimus%22 %22thiotepa%22 %22voriconazole%22 %22paricalcitol%22 %22ciclosporin%22 %22basiliximab%22 %22vorinostat%22 %22valganciclovir%22 %22thalidomide%22 %22decitabine%22 %22alemtuzumab%22 %22prednisone%22 %22daclizumab%22 %22epoprostenol%22 %22daptomycin%22 %22allopurinol%22 %22bendamustine%22 %22posaconazole%22 %22rasburicase%22 %22carmustine%22 %22pentostatin%22 %22pemetrexed%22 %22ertapenem%22 %22pantoprazole%22 %22morphine%22 %22lenalidomide%22 %22mercaptopurine%22 %22foscarnet%22 %22tocilizumab%22 %22aldesleukin%22 %22amsacrine%22 %22propofol%22 %22hydromorphone%22 %22cabazitaxel%22 %22dexrazoxane%22 %22pomalidomide%22 %22deferiprone%22 %22argatroban%22 %22trabectedin%22 %22sirolimus%22 %22ixabepilone%22 %22treprostinil%22 %22dolasetron%22 %22cladribine%22 %22dexmedetomidine%22 %22saccharated iron oxide%22 %22topotecan%22 %22scopolamine%22 %22aprepitant%22 %22iron, multivitamins and folic acid%22 %22everolimus%22 %22pralatrexate%22 %22teniposide%22 %22cidofovir%22 %22arsenic trioxide%22 %22sargramostim%22 %22lepirudin%22 %22muromonab-cd3%22 %22tretinoin%22 %22ofloxacin%22 %22febuxostat%22 %22ketoprofen%22 %22romidepsin%22 %22panobinostat%22 %22flurbiprofen%22 %22glutamine%22 %22ketorolac%22 %22ofatumumab%22 %22nitric oxide%22 %22fosphenytoin%22 %22etodolac%22 %22hyoscyamine%22 %22strontium (89sr) chloride%22 %22interferon alfacon-1%22 %22alglucosidase alfa%22 %22bexarotene%22 %22felbamate%22 %22vinflunine%22 %22sodium aurothiomalate%22 %22methylnaltrexone bromide%22 %22maraviroc%22 %22risedronic acid%22 %22daptomycin%22 %22treprostinil%22 %22canagliflozin%22 %22abiraterone%22 %22interferon beta-1b%22 %22anidulafungin%22", 
"set-drugs-138-include": "(%22pertuzumab%22) and ( %22trastuzumab%22) and ( %22taxanes%22)", 
"set-drugs-138-name": "Ch+Ta-pertuzumab + trastuzumab + taxanes", 
"set-drugs-139-exclude": "%22meropenem%22 %22azacitidine%22 %22amphotericin b%22 %22micafungin%22 %22busulfan%22 %22idarubicin%22 %22gemtuzumab ozogamicin%22 %22clofarabine%22 %22mitoxantrone%22 %22mycophenolic acid%22 %22linezolid%22 %22ganciclovir%22 %22caspofungin%22 %22tigecycline%22 %22tacrolimus%22 %22thiotepa%22 %22voriconazole%22 %22paricalcitol%22 %22ciclosporin%22 %22basiliximab%22 %22vorinostat%22 %22valganciclovir%22 %22thalidomide%22 %22decitabine%22 %22alemtuzumab%22 %22prednisone%22 %22daclizumab%22 %22epoprostenol%22 %22daptomycin%22 %22allopurinol%22 %22bendamustine%22 %22posaconazole%22 %22rasburicase%22 %22carmustine%22 %22pentostatin%22 %22pemetrexed%22 %22ertapenem%22 %22pantoprazole%22 %22morphine%22 %22lenalidomide%22 %22mercaptopurine%22 %22foscarnet%22 %22tocilizumab%22 %22aldesleukin%22 %22amsacrine%22 %22propofol%22 %22hydromorphone%22 %22cabazitaxel%22 %22dexrazoxane%22 %22pomalidomide%22 %22deferiprone%22 %22argatroban%22 %22trabectedin%22 %22sirolimus%22 %22ixabepilone%22 %22treprostinil%22 %22dolasetron%22 %22cladribine%22 %22dexmedetomidine%22 %22saccharated iron oxide%22 %22topotecan%22 %22scopolamine%22 %22aprepitant%22 %22iron, multivitamins and folic acid%22 %22everolimus%22 %22pralatrexate%22 %22teniposide%22 %22cidofovir%22 %22arsenic trioxide%22 %22sargramostim%22 %22lepirudin%22 %22muromonab-cd3%22 %22tretinoin%22 %22ofloxacin%22 %22febuxostat%22 %22ketoprofen%22 %22romidepsin%22 %22panobinostat%22 %22flurbiprofen%22 %22glutamine%22 %22ketorolac%22 %22ofatumumab%22 %22nitric oxide%22 %22fosphenytoin%22 %22etodolac%22 %22hyoscyamine%22 %22strontium (89sr) chloride%22 %22interferon alfacon-1%22 %22alglucosidase alfa%22 %22bexarotene%22 %22felbamate%22 %22vinflunine%22 %22sodium aurothiomalate%22 %22methylnaltrexone bromide%22 %22maraviroc%22 %22risedronic acid%22 %22daptomycin%22 %22treprostinil%22 %22canagliflozin%22 %22abiraterone%22 %22interferon beta-1b%22 %22anidulafungin%22", 
"set-drugs-139-include": "(%22paclitaxel%22) and ( %22bevacizumab%22)", 
"set-drugs-139-name": "Ch+Ta-paclitaxel + bevacizumab", 
"set-drugs-140-exclude": "%22meropenem%22 %22azacitidine%22 %22amphotericin b%22 %22micafungin%22 %22busulfan%22 %22idarubicin%22 %22gemtuzumab ozogamicin%22 %22clofarabine%22 %22mitoxantrone%22 %22mycophenolic acid%22 %22linezolid%22 %22ganciclovir%22 %22caspofungin%22 %22tigecycline%22 %22tacrolimus%22 %22thiotepa%22 %22voriconazole%22 %22paricalcitol%22 %22ciclosporin%22 %22basiliximab%22 %22vorinostat%22 %22valganciclovir%22 %22thalidomide%22 %22decitabine%22 %22alemtuzumab%22 %22prednisone%22 %22daclizumab%22 %22epoprostenol%22 %22daptomycin%22 %22allopurinol%22 %22bendamustine%22 %22posaconazole%22 %22rasburicase%22 %22carmustine%22 %22pentostatin%22 %22pemetrexed%22 %22ertapenem%22 %22pantoprazole%22 %22morphine%22 %22lenalidomide%22 %22mercaptopurine%22 %22foscarnet%22 %22tocilizumab%22 %22aldesleukin%22 %22amsacrine%22 %22propofol%22 %22hydromorphone%22 %22cabazitaxel%22 %22dexrazoxane%22 %22pomalidomide%22 %22deferiprone%22 %22argatroban%22 %22trabectedin%22 %22sirolimus%22 %22ixabepilone%22 %22treprostinil%22 %22dolasetron%22 %22cladribine%22 %22dexmedetomidine%22 %22saccharated iron oxide%22 %22topotecan%22 %22scopolamine%22 %22aprepitant%22 %22iron, multivitamins and folic acid%22 %22everolimus%22 %22pralatrexate%22 %22teniposide%22 %22cidofovir%22 %22arsenic trioxide%22 %22sargramostim%22 %22lepirudin%22 %22muromonab-cd3%22 %22tretinoin%22 %22ofloxacin%22 %22febuxostat%22 %22ketoprofen%22 %22romidepsin%22 %22panobinostat%22 %22flurbiprofen%22 %22glutamine%22 %22ketorolac%22 %22ofatumumab%22 %22nitric oxide%22 %22fosphenytoin%22 %22etodolac%22 %22hyoscyamine%22 %22strontium (89sr) chloride%22 %22interferon alfacon-1%22 %22alglucosidase alfa%22 %22bexarotene%22 %22felbamate%22 %22vinflunine%22 %22sodium aurothiomalate%22 %22methylnaltrexone bromide%22 %22maraviroc%22 %22risedronic acid%22 %22daptomycin%22 %22treprostinil%22 %22canagliflozin%22 %22abiraterone%22 %22interferon beta-1b%22 %22anidulafungin%22", 
"set-drugs-140-include": "(%22pertuzumab%22) and ( %22trastuzumab%22) and ( %22docetaxel%22)", 
"set-drugs-140-name": "Ch+Ta-pertuzumab + trastuzumab +docetaxel", 
"set-drugs-141-exclude": "%22meropenem%22 %22azacitidine%22 %22amphotericin b%22 %22micafungin%22 %22busulfan%22 %22idarubicin%22 %22gemtuzumab ozogamicin%22 %22clofarabine%22 %22mitoxantrone%22 %22mycophenolic acid%22 %22linezolid%22 %22ganciclovir%22 %22caspofungin%22 %22tigecycline%22 %22tacrolimus%22 %22thiotepa%22 %22voriconazole%22 %22paricalcitol%22 %22ciclosporin%22 %22basiliximab%22 %22vorinostat%22 %22valganciclovir%22 %22thalidomide%22 %22decitabine%22 %22alemtuzumab%22 %22prednisone%22 %22daclizumab%22 %22epoprostenol%22 %22daptomycin%22 %22allopurinol%22 %22bendamustine%22 %22posaconazole%22 %22rasburicase%22 %22carmustine%22 %22pentostatin%22 %22pemetrexed%22 %22ertapenem%22 %22pantoprazole%22 %22morphine%22 %22lenalidomide%22 %22mercaptopurine%22 %22foscarnet%22 %22tocilizumab%22 %22aldesleukin%22 %22amsacrine%22 %22propofol%22 %22hydromorphone%22 %22cabazitaxel%22 %22dexrazoxane%22 %22pomalidomide%22 %22deferiprone%22 %22argatroban%22 %22trabectedin%22 %22sirolimus%22 %22ixabepilone%22 %22treprostinil%22 %22dolasetron%22 %22cladribine%22 %22dexmedetomidine%22 %22saccharated iron oxide%22 %22topotecan%22 %22scopolamine%22 %22aprepitant%22 %22iron, multivitamins and folic acid%22 %22everolimus%22 %22pralatrexate%22 %22teniposide%22 %22cidofovir%22 %22arsenic trioxide%22 %22sargramostim%22 %22lepirudin%22 %22muromonab-cd3%22 %22tretinoin%22 %22ofloxacin%22 %22febuxostat%22 %22ketoprofen%22 %22romidepsin%22 %22panobinostat%22 %22flurbiprofen%22 %22glutamine%22 %22ketorolac%22 %22ofatumumab%22 %22nitric oxide%22 %22fosphenytoin%22 %22etodolac%22 %22hyoscyamine%22 %22strontium (89sr) chloride%22 %22interferon alfacon-1%22 %22alglucosidase alfa%22 %22bexarotene%22 %22felbamate%22 %22vinflunine%22 %22sodium aurothiomalate%22 %22methylnaltrexone bromide%22 %22maraviroc%22 %22risedronic acid%22 %22daptomycin%22 %22treprostinil%22 %22canagliflozin%22 %22abiraterone%22 %22interferon beta-1b%22 %22anidulafungin%22", 
"set-drugs-141-include": "(%22pertuzumab%22) and ( %22trastuzumab%22) and ( %22paclitaxel%22)", 
"set-drugs-141-name": "Ch+Ta-pertuzumab + trastuzumab + paclitaxel", 
"set-drugs-142-exclude": "%22meropenem%22 %22azacitidine%22 %22amphotericin b%22 %22micafungin%22 %22busulfan%22 %22idarubicin%22 %22gemtuzumab ozogamicin%22 %22clofarabine%22 %22mitoxantrone%22 %22mycophenolic acid%22 %22linezolid%22 %22ganciclovir%22 %22caspofungin%22 %22tigecycline%22 %22tacrolimus%22 %22thiotepa%22 %22voriconazole%22 %22paricalcitol%22 %22ciclosporin%22 %22basiliximab%22 %22vorinostat%22 %22valganciclovir%22 %22thalidomide%22 %22decitabine%22 %22alemtuzumab%22 %22prednisone%22 %22daclizumab%22 %22epoprostenol%22 %22daptomycin%22 %22allopurinol%22 %22bendamustine%22 %22posaconazole%22 %22rasburicase%22 %22carmustine%22 %22pentostatin%22 %22pemetrexed%22 %22ertapenem%22 %22pantoprazole%22 %22morphine%22 %22lenalidomide%22 %22mercaptopurine%22 %22foscarnet%22 %22tocilizumab%22 %22aldesleukin%22 %22amsacrine%22 %22propofol%22 %22hydromorphone%22 %22cabazitaxel%22 %22dexrazoxane%22 %22pomalidomide%22 %22deferiprone%22 %22argatroban%22 %22trabectedin%22 %22sirolimus%22 %22ixabepilone%22 %22treprostinil%22 %22dolasetron%22 %22cladribine%22 %22dexmedetomidine%22 %22saccharated iron oxide%22 %22topotecan%22 %22scopolamine%22 %22aprepitant%22 %22iron, multivitamins and folic acid%22 %22everolimus%22 %22pralatrexate%22 %22teniposide%22 %22cidofovir%22 %22arsenic trioxide%22 %22sargramostim%22 %22lepirudin%22 %22muromonab-cd3%22 %22tretinoin%22 %22ofloxacin%22 %22febuxostat%22 %22ketoprofen%22 %22romidepsin%22 %22panobinostat%22 %22flurbiprofen%22 %22glutamine%22 %22ketorolac%22 %22ofatumumab%22 %22nitric oxide%22 %22fosphenytoin%22 %22etodolac%22 %22hyoscyamine%22 %22strontium (89sr) chloride%22 %22interferon alfacon-1%22 %22alglucosidase alfa%22 %22bexarotene%22 %22felbamate%22 %22vinflunine%22 %22sodium aurothiomalate%22 %22methylnaltrexone bromide%22 %22maraviroc%22 %22risedronic acid%22 %22daptomycin%22 %22treprostinil%22 %22canagliflozin%22 %22abiraterone%22 %22interferon beta-1b%22 %22anidulafungin%22", 
"set-drugs-142-include": "(%22trastuzumab%22) and ( %22paclitaxel%22) and ( %22carboplatin%22)", 
"set-drugs-142-name": "Ch+Ta-trastuzumab + paclitaxel + carboplatin", 
"set-drugs-143-exclude": "%22meropenem%22 %22azacitidine%22 %22amphotericin b%22 %22micafungin%22 %22busulfan%22 %22idarubicin%22 %22gemtuzumab ozogamicin%22 %22clofarabine%22 %22mitoxantrone%22 %22mycophenolic acid%22 %22linezolid%22 %22ganciclovir%22 %22caspofungin%22 %22tigecycline%22 %22tacrolimus%22 %22thiotepa%22 %22voriconazole%22 %22paricalcitol%22 %22ciclosporin%22 %22basiliximab%22 %22vorinostat%22 %22valganciclovir%22 %22thalidomide%22 %22decitabine%22 %22alemtuzumab%22 %22prednisone%22 %22daclizumab%22 %22epoprostenol%22 %22daptomycin%22 %22allopurinol%22 %22bendamustine%22 %22posaconazole%22 %22rasburicase%22 %22carmustine%22 %22pentostatin%22 %22pemetrexed%22 %22ertapenem%22 %22pantoprazole%22 %22morphine%22 %22lenalidomide%22 %22mercaptopurine%22 %22foscarnet%22 %22tocilizumab%22 %22aldesleukin%22 %22amsacrine%22 %22propofol%22 %22hydromorphone%22 %22cabazitaxel%22 %22dexrazoxane%22 %22pomalidomide%22 %22deferiprone%22 %22argatroban%22 %22trabectedin%22 %22sirolimus%22 %22ixabepilone%22 %22treprostinil%22 %22dolasetron%22 %22cladribine%22 %22dexmedetomidine%22 %22saccharated iron oxide%22 %22topotecan%22 %22scopolamine%22 %22aprepitant%22 %22iron, multivitamins and folic acid%22 %22everolimus%22 %22pralatrexate%22 %22teniposide%22 %22cidofovir%22 %22arsenic trioxide%22 %22sargramostim%22 %22lepirudin%22 %22muromonab-cd3%22 %22tretinoin%22 %22ofloxacin%22 %22febuxostat%22 %22ketoprofen%22 %22romidepsin%22 %22panobinostat%22 %22flurbiprofen%22 %22glutamine%22 %22ketorolac%22 %22ofatumumab%22 %22nitric oxide%22 %22fosphenytoin%22 %22etodolac%22 %22hyoscyamine%22 %22strontium (89sr) chloride%22 %22interferon alfacon-1%22 %22alglucosidase alfa%22 %22bexarotene%22 %22felbamate%22 %22vinflunine%22 %22sodium aurothiomalate%22 %22methylnaltrexone bromide%22 %22maraviroc%22 %22risedronic acid%22 %22daptomycin%22 %22treprostinil%22 %22canagliflozin%22 %22abiraterone%22 %22interferon beta-1b%22 %22anidulafungin%22", 
"set-drugs-143-include": "(%22trastuzumab%22) and ( %22docetaxel%22)", 
"set-drugs-143-name": "Ch+Ta-trastuzumab + docetaxel", 
"set-drugs-144-exclude": "%22meropenem%22 %22azacitidine%22 %22amphotericin b%22 %22micafungin%22 %22busulfan%22 %22idarubicin%22 %22gemtuzumab ozogamicin%22 %22clofarabine%22 %22mitoxantrone%22 %22mycophenolic acid%22 %22linezolid%22 %22ganciclovir%22 %22caspofungin%22 %22tigecycline%22 %22tacrolimus%22 %22thiotepa%22 %22voriconazole%22 %22paricalcitol%22 %22ciclosporin%22 %22basiliximab%22 %22vorinostat%22 %22valganciclovir%22 %22thalidomide%22 %22decitabine%22 %22alemtuzumab%22 %22prednisone%22 %22daclizumab%22 %22epoprostenol%22 %22daptomycin%22 %22allopurinol%22 %22bendamustine%22 %22posaconazole%22 %22rasburicase%22 %22carmustine%22 %22pentostatin%22 %22pemetrexed%22 %22ertapenem%22 %22pantoprazole%22 %22morphine%22 %22lenalidomide%22 %22mercaptopurine%22 %22foscarnet%22 %22tocilizumab%22 %22aldesleukin%22 %22amsacrine%22 %22propofol%22 %22hydromorphone%22 %22cabazitaxel%22 %22dexrazoxane%22 %22pomalidomide%22 %22deferiprone%22 %22argatroban%22 %22trabectedin%22 %22sirolimus%22 %22ixabepilone%22 %22treprostinil%22 %22dolasetron%22 %22cladribine%22 %22dexmedetomidine%22 %22saccharated iron oxide%22 %22topotecan%22 %22scopolamine%22 %22aprepitant%22 %22iron, multivitamins and folic acid%22 %22everolimus%22 %22pralatrexate%22 %22teniposide%22 %22cidofovir%22 %22arsenic trioxide%22 %22sargramostim%22 %22lepirudin%22 %22muromonab-cd3%22 %22tretinoin%22 %22ofloxacin%22 %22febuxostat%22 %22ketoprofen%22 %22romidepsin%22 %22panobinostat%22 %22flurbiprofen%22 %22glutamine%22 %22ketorolac%22 %22ofatumumab%22 %22nitric oxide%22 %22fosphenytoin%22 %22etodolac%22 %22hyoscyamine%22 %22strontium (89sr) chloride%22 %22interferon alfacon-1%22 %22alglucosidase alfa%22 %22bexarotene%22 %22felbamate%22 %22vinflunine%22 %22sodium aurothiomalate%22 %22methylnaltrexone bromide%22 %22maraviroc%22 %22risedronic acid%22 %22daptomycin%22 %22treprostinil%22 %22canagliflozin%22 %22abiraterone%22 %22interferon beta-1b%22 %22anidulafungin%22", 
"set-drugs-144-include": "(%22trastuzumab%22) and ( %22vinorelbine%22)", 
"set-drugs-144-name": "Ch+Ta-trastuzumab + vinorelbine", 
"set-drugs-145-exclude": "%22meropenem%22 %22azacitidine%22 %22amphotericin b%22 %22micafungin%22 %22busulfan%22 %22idarubicin%22 %22gemtuzumab ozogamicin%22 %22clofarabine%22 %22mitoxantrone%22 %22mycophenolic acid%22 %22linezolid%22 %22ganciclovir%22 %22caspofungin%22 %22tigecycline%22 %22tacrolimus%22 %22thiotepa%22 %22voriconazole%22 %22paricalcitol%22 %22ciclosporin%22 %22basiliximab%22 %22vorinostat%22 %22valganciclovir%22 %22thalidomide%22 %22decitabine%22 %22alemtuzumab%22 %22prednisone%22 %22daclizumab%22 %22epoprostenol%22 %22daptomycin%22 %22allopurinol%22 %22bendamustine%22 %22posaconazole%22 %22rasburicase%22 %22carmustine%22 %22pentostatin%22 %22pemetrexed%22 %22ertapenem%22 %22pantoprazole%22 %22morphine%22 %22lenalidomide%22 %22mercaptopurine%22 %22foscarnet%22 %22tocilizumab%22 %22aldesleukin%22 %22amsacrine%22 %22propofol%22 %22hydromorphone%22 %22cabazitaxel%22 %22dexrazoxane%22 %22pomalidomide%22 %22deferiprone%22 %22argatroban%22 %22trabectedin%22 %22sirolimus%22 %22ixabepilone%22 %22treprostinil%22 %22dolasetron%22 %22cladribine%22 %22dexmedetomidine%22 %22saccharated iron oxide%22 %22topotecan%22 %22scopolamine%22 %22aprepitant%22 %22iron, multivitamins and folic acid%22 %22everolimus%22 %22pralatrexate%22 %22teniposide%22 %22cidofovir%22 %22arsenic trioxide%22 %22sargramostim%22 %22lepirudin%22 %22muromonab-cd3%22 %22tretinoin%22 %22ofloxacin%22 %22febuxostat%22 %22ketoprofen%22 %22romidepsin%22 %22panobinostat%22 %22flurbiprofen%22 %22glutamine%22 %22ketorolac%22 %22ofatumumab%22 %22nitric oxide%22 %22fosphenytoin%22 %22etodolac%22 %22hyoscyamine%22 %22strontium (89sr) chloride%22 %22interferon alfacon-1%22 %22alglucosidase alfa%22 %22bexarotene%22 %22felbamate%22 %22vinflunine%22 %22sodium aurothiomalate%22 %22methylnaltrexone bromide%22 %22maraviroc%22 %22risedronic acid%22 %22daptomycin%22 %22treprostinil%22 %22canagliflozin%22 %22abiraterone%22 %22interferon beta-1b%22 %22anidulafungin%22", 
"set-drugs-145-include": "(%22trastuzumab%22) and ( %22capecitabine%22)", 
"set-drugs-145-name": "Ch+Ta-trastuzumab + capecitabine", 
"set-drugs-146-exclude": "%22meropenem%22 %22azacitidine%22 %22amphotericin b%22 %22micafungin%22 %22busulfan%22 %22idarubicin%22 %22gemtuzumab ozogamicin%22 %22clofarabine%22 %22mitoxantrone%22 %22mycophenolic acid%22 %22linezolid%22 %22ganciclovir%22 %22caspofungin%22 %22tigecycline%22 %22tacrolimus%22 %22thiotepa%22 %22voriconazole%22 %22paricalcitol%22 %22ciclosporin%22 %22basiliximab%22 %22vorinostat%22 %22valganciclovir%22 %22thalidomide%22 %22decitabine%22 %22alemtuzumab%22 %22prednisone%22 %22daclizumab%22 %22epoprostenol%22 %22daptomycin%22 %22allopurinol%22 %22bendamustine%22 %22posaconazole%22 %22rasburicase%22 %22carmustine%22 %22pentostatin%22 %22pemetrexed%22 %22ertapenem%22 %22pantoprazole%22 %22morphine%22 %22lenalidomide%22 %22mercaptopurine%22 %22foscarnet%22 %22tocilizumab%22 %22aldesleukin%22 %22amsacrine%22 %22propofol%22 %22hydromorphone%22 %22cabazitaxel%22 %22dexrazoxane%22 %22pomalidomide%22 %22deferiprone%22 %22argatroban%22 %22trabectedin%22 %22sirolimus%22 %22ixabepilone%22 %22treprostinil%22 %22dolasetron%22 %22cladribine%22 %22dexmedetomidine%22 %22saccharated iron oxide%22 %22topotecan%22 %22scopolamine%22 %22aprepitant%22 %22iron, multivitamins and folic acid%22 %22everolimus%22 %22pralatrexate%22 %22teniposide%22 %22cidofovir%22 %22arsenic trioxide%22 %22sargramostim%22 %22lepirudin%22 %22muromonab-cd3%22 %22tretinoin%22 %22ofloxacin%22 %22febuxostat%22 %22ketoprofen%22 %22romidepsin%22 %22panobinostat%22 %22flurbiprofen%22 %22glutamine%22 %22ketorolac%22 %22ofatumumab%22 %22nitric oxide%22 %22fosphenytoin%22 %22etodolac%22 %22hyoscyamine%22 %22strontium (89sr) chloride%22 %22interferon alfacon-1%22 %22alglucosidase alfa%22 %22bexarotene%22 %22felbamate%22 %22vinflunine%22 %22sodium aurothiomalate%22 %22methylnaltrexone bromide%22 %22maraviroc%22 %22risedronic acid%22 %22daptomycin%22 %22treprostinil%22 %22canagliflozin%22 %22abiraterone%22 %22interferon beta-1b%22 %22anidulafungin%22", 
"set-drugs-146-include": "(%22capecitabine%22) and ( %22lapatinib%22)", 
"set-drugs-146-name": "Ch+Ta-capecitabine + lapatinib", 
"set-drugs-147-exclude": "%22meropenem%22 %22azacitidine%22 %22amphotericin b%22 %22micafungin%22 %22busulfan%22 %22idarubicin%22 %22gemtuzumab ozogamicin%22 %22clofarabine%22 %22mitoxantrone%22 %22mycophenolic acid%22 %22linezolid%22 %22ganciclovir%22 %22caspofungin%22 %22tigecycline%22 %22tacrolimus%22 %22thiotepa%22 %22voriconazole%22 %22paricalcitol%22 %22ciclosporin%22 %22basiliximab%22 %22vorinostat%22 %22valganciclovir%22 %22thalidomide%22 %22decitabine%22 %22alemtuzumab%22 %22prednisone%22 %22daclizumab%22 %22epoprostenol%22 %22daptomycin%22 %22allopurinol%22 %22bendamustine%22 %22posaconazole%22 %22rasburicase%22 %22carmustine%22 %22pentostatin%22 %22pemetrexed%22 %22ertapenem%22 %22pantoprazole%22 %22morphine%22 %22lenalidomide%22 %22mercaptopurine%22 %22foscarnet%22 %22tocilizumab%22 %22aldesleukin%22 %22amsacrine%22 %22propofol%22 %22hydromorphone%22 %22cabazitaxel%22 %22dexrazoxane%22 %22pomalidomide%22 %22deferiprone%22 %22argatroban%22 %22trabectedin%22 %22sirolimus%22 %22ixabepilone%22 %22treprostinil%22 %22dolasetron%22 %22cladribine%22 %22dexmedetomidine%22 %22saccharated iron oxide%22 %22topotecan%22 %22scopolamine%22 %22aprepitant%22 %22iron, multivitamins and folic acid%22 %22everolimus%22 %22pralatrexate%22 %22teniposide%22 %22cidofovir%22 %22arsenic trioxide%22 %22sargramostim%22 %22lepirudin%22 %22muromonab-cd3%22 %22tretinoin%22 %22ofloxacin%22 %22febuxostat%22 %22ketoprofen%22 %22romidepsin%22 %22panobinostat%22 %22flurbiprofen%22 %22glutamine%22 %22ketorolac%22 %22ofatumumab%22 %22nitric oxide%22 %22fosphenytoin%22 %22etodolac%22 %22hyoscyamine%22 %22strontium (89sr) chloride%22 %22interferon alfacon-1%22 %22alglucosidase alfa%22 %22bexarotene%22 %22felbamate%22 %22vinflunine%22 %22sodium aurothiomalate%22 %22methylnaltrexone bromide%22 %22maraviroc%22 %22risedronic acid%22 %22daptomycin%22 %22treprostinil%22 %22canagliflozin%22 %22abiraterone%22 %22interferon beta-1b%22 %22anidulafungin%22", 
"set-drugs-147-include": "(%22neratinib%22) and ( %22capecitabine%22)", 
"set-drugs-147-name": "Ch+Ta-neratinib + capecitabine", 
"set-drugs-148-exclude": "%22meropenem%22 %22azacitidine%22 %22amphotericin b%22 %22micafungin%22 %22busulfan%22 %22idarubicin%22 %22gemtuzumab ozogamicin%22 %22clofarabine%22 %22mitoxantrone%22 %22mycophenolic acid%22 %22linezolid%22 %22ganciclovir%22 %22caspofungin%22 %22tigecycline%22 %22tacrolimus%22 %22thiotepa%22 %22voriconazole%22 %22paricalcitol%22 %22ciclosporin%22 %22basiliximab%22 %22vorinostat%22 %22valganciclovir%22 %22thalidomide%22 %22decitabine%22 %22alemtuzumab%22 %22prednisone%22 %22daclizumab%22 %22epoprostenol%22 %22daptomycin%22 %22allopurinol%22 %22bendamustine%22 %22posaconazole%22 %22rasburicase%22 %22carmustine%22 %22pentostatin%22 %22pemetrexed%22 %22ertapenem%22 %22pantoprazole%22 %22morphine%22 %22lenalidomide%22 %22mercaptopurine%22 %22foscarnet%22 %22tocilizumab%22 %22aldesleukin%22 %22amsacrine%22 %22propofol%22 %22hydromorphone%22 %22cabazitaxel%22 %22dexrazoxane%22 %22pomalidomide%22 %22deferiprone%22 %22argatroban%22 %22trabectedin%22 %22sirolimus%22 %22ixabepilone%22 %22treprostinil%22 %22dolasetron%22 %22cladribine%22 %22dexmedetomidine%22 %22saccharated iron oxide%22 %22topotecan%22 %22scopolamine%22 %22aprepitant%22 %22iron, multivitamins and folic acid%22 %22everolimus%22 %22pralatrexate%22 %22teniposide%22 %22cidofovir%22 %22arsenic trioxide%22 %22sargramostim%22 %22lepirudin%22 %22muromonab-cd3%22 %22tretinoin%22 %22ofloxacin%22 %22febuxostat%22 %22ketoprofen%22 %22romidepsin%22 %22panobinostat%22 %22flurbiprofen%22 %22glutamine%22 %22ketorolac%22 %22ofatumumab%22 %22nitric oxide%22 %22fosphenytoin%22 %22etodolac%22 %22hyoscyamine%22 %22strontium (89sr) chloride%22 %22interferon alfacon-1%22 %22alglucosidase alfa%22 %22bexarotene%22 %22felbamate%22 %22vinflunine%22 %22sodium aurothiomalate%22 %22methylnaltrexone bromide%22 %22maraviroc%22 %22risedronic acid%22 %22daptomycin%22 %22treprostinil%22 %22canagliflozin%22 %22abiraterone%22 %22interferon beta-1b%22 %22anidulafungin%22", 
"set-drugs-148-include": "(%22idarubicin%22) and ( %22dexamethasone%22) and ( %22vincristine%22) and ( %22cyclophosphamide%22) and ( %22cytarabine%22) and ( %22rituximab%22)", 
"set-drugs-148-name": "Ch+Ta-idarubicin + dexamethasone + vincristine + cyclophosphamide + cytarabine + rituximab", 
"set-drugs-149-exclude": "%22meropenem%22 %22azacitidine%22 %22amphotericin b%22 %22micafungin%22 %22busulfan%22 %22idarubicin%22 %22gemtuzumab ozogamicin%22 %22clofarabine%22 %22mitoxantrone%22 %22mycophenolic acid%22 %22linezolid%22 %22ganciclovir%22 %22caspofungin%22 %22tigecycline%22 %22tacrolimus%22 %22thiotepa%22 %22voriconazole%22 %22paricalcitol%22 %22ciclosporin%22 %22basiliximab%22 %22vorinostat%22 %22valganciclovir%22 %22thalidomide%22 %22decitabine%22 %22alemtuzumab%22 %22prednisone%22 %22daclizumab%22 %22epoprostenol%22 %22daptomycin%22 %22allopurinol%22 %22bendamustine%22 %22posaconazole%22 %22rasburicase%22 %22carmustine%22 %22pentostatin%22 %22pemetrexed%22 %22ertapenem%22 %22pantoprazole%22 %22morphine%22 %22lenalidomide%22 %22mercaptopurine%22 %22foscarnet%22 %22tocilizumab%22 %22aldesleukin%22 %22amsacrine%22 %22propofol%22 %22hydromorphone%22 %22cabazitaxel%22 %22dexrazoxane%22 %22pomalidomide%22 %22deferiprone%22 %22argatroban%22 %22trabectedin%22 %22sirolimus%22 %22ixabepilone%22 %22treprostinil%22 %22dolasetron%22 %22cladribine%22 %22dexmedetomidine%22 %22saccharated iron oxide%22 %22topotecan%22 %22scopolamine%22 %22aprepitant%22 %22iron, multivitamins and folic acid%22 %22everolimus%22 %22pralatrexate%22 %22teniposide%22 %22cidofovir%22 %22arsenic trioxide%22 %22sargramostim%22 %22lepirudin%22 %22muromonab-cd3%22 %22tretinoin%22 %22ofloxacin%22 %22febuxostat%22 %22ketoprofen%22 %22romidepsin%22 %22panobinostat%22 %22flurbiprofen%22 %22glutamine%22 %22ketorolac%22 %22ofatumumab%22 %22nitric oxide%22 %22fosphenytoin%22 %22etodolac%22 %22hyoscyamine%22 %22strontium (89sr) chloride%22 %22interferon alfacon-1%22 %22alglucosidase alfa%22 %22bexarotene%22 %22felbamate%22 %22vinflunine%22 %22sodium aurothiomalate%22 %22methylnaltrexone bromide%22 %22maraviroc%22 %22risedronic acid%22 %22daptomycin%22 %22treprostinil%22 %22canagliflozin%22 %22abiraterone%22 %22interferon beta-1b%22 %22anidulafungin%22", 
"set-drugs-149-include": "(%22dasatinib%22) and ( %22vincristine%22) and ( %22dexamethasone%22)", 
"set-drugs-149-name": "Ch+Ta-dasatinib + vincristine + dexamethasone", 
"set-drugs-150-exclude": "%22meropenem%22 %22azacitidine%22 %22amphotericin b%22 %22micafungin%22 %22busulfan%22 %22idarubicin%22 %22gemtuzumab ozogamicin%22 %22clofarabine%22 %22mitoxantrone%22 %22mycophenolic acid%22 %22linezolid%22 %22ganciclovir%22 %22caspofungin%22 %22tigecycline%22 %22tacrolimus%22 %22thiotepa%22 %22voriconazole%22 %22paricalcitol%22 %22ciclosporin%22 %22basiliximab%22 %22vorinostat%22 %22valganciclovir%22 %22thalidomide%22 %22decitabine%22 %22alemtuzumab%22 %22prednisone%22 %22daclizumab%22 %22epoprostenol%22 %22daptomycin%22 %22allopurinol%22 %22bendamustine%22 %22posaconazole%22 %22rasburicase%22 %22carmustine%22 %22pentostatin%22 %22pemetrexed%22 %22ertapenem%22 %22pantoprazole%22 %22morphine%22 %22lenalidomide%22 %22mercaptopurine%22 %22foscarnet%22 %22tocilizumab%22 %22aldesleukin%22 %22amsacrine%22 %22propofol%22 %22hydromorphone%22 %22cabazitaxel%22 %22dexrazoxane%22 %22pomalidomide%22 %22deferiprone%22 %22argatroban%22 %22trabectedin%22 %22sirolimus%22 %22ixabepilone%22 %22treprostinil%22 %22dolasetron%22 %22cladribine%22 %22dexmedetomidine%22 %22saccharated iron oxide%22 %22topotecan%22 %22scopolamine%22 %22aprepitant%22 %22iron, multivitamins and folic acid%22 %22everolimus%22 %22pralatrexate%22 %22teniposide%22 %22cidofovir%22 %22arsenic trioxide%22 %22sargramostim%22 %22lepirudin%22 %22muromonab-cd3%22 %22tretinoin%22 %22ofloxacin%22 %22febuxostat%22 %22ketoprofen%22 %22romidepsin%22 %22panobinostat%22 %22flurbiprofen%22 %22glutamine%22 %22ketorolac%22 %22ofatumumab%22 %22nitric oxide%22 %22fosphenytoin%22 %22etodolac%22 %22hyoscyamine%22 %22strontium (89sr) chloride%22 %22interferon alfacon-1%22 %22alglucosidase alfa%22 %22bexarotene%22 %22felbamate%22 %22vinflunine%22 %22sodium aurothiomalate%22 %22methylnaltrexone bromide%22 %22maraviroc%22 %22risedronic acid%22 %22daptomycin%22 %22treprostinil%22 %22canagliflozin%22 %22abiraterone%22 %22interferon beta-1b%22 %22anidulafungin%22", 
"set-drugs-150-include": "(%22imatinib%22) and ( %22vincristine%22) and ( %22dexamethasone%22)", 
"set-drugs-150-name": "Ch+Ta-imatinib + vincristine + dexamethasone", 
"set-drugs-151-exclude": "%22meropenem%22 %22azacitidine%22 %22amphotericin b%22 %22micafungin%22 %22busulfan%22 %22idarubicin%22 %22gemtuzumab ozogamicin%22 %22clofarabine%22 %22mitoxantrone%22 %22mycophenolic acid%22 %22linezolid%22 %22ganciclovir%22 %22caspofungin%22 %22tigecycline%22 %22tacrolimus%22 %22thiotepa%22 %22voriconazole%22 %22paricalcitol%22 %22ciclosporin%22 %22basiliximab%22 %22vorinostat%22 %22valganciclovir%22 %22thalidomide%22 %22decitabine%22 %22alemtuzumab%22 %22prednisone%22 %22daclizumab%22 %22epoprostenol%22 %22daptomycin%22 %22allopurinol%22 %22bendamustine%22 %22posaconazole%22 %22rasburicase%22 %22carmustine%22 %22pentostatin%22 %22pemetrexed%22 %22ertapenem%22 %22pantoprazole%22 %22morphine%22 %22lenalidomide%22 %22mercaptopurine%22 %22foscarnet%22 %22tocilizumab%22 %22aldesleukin%22 %22amsacrine%22 %22propofol%22 %22hydromorphone%22 %22cabazitaxel%22 %22dexrazoxane%22 %22pomalidomide%22 %22deferiprone%22 %22argatroban%22 %22trabectedin%22 %22sirolimus%22 %22ixabepilone%22 %22treprostinil%22 %22dolasetron%22 %22cladribine%22 %22dexmedetomidine%22 %22saccharated iron oxide%22 %22topotecan%22 %22scopolamine%22 %22aprepitant%22 %22iron, multivitamins and folic acid%22 %22everolimus%22 %22pralatrexate%22 %22teniposide%22 %22cidofovir%22 %22arsenic trioxide%22 %22sargramostim%22 %22lepirudin%22 %22muromonab-cd3%22 %22tretinoin%22 %22ofloxacin%22 %22febuxostat%22 %22ketoprofen%22 %22romidepsin%22 %22panobinostat%22 %22flurbiprofen%22 %22glutamine%22 %22ketorolac%22 %22ofatumumab%22 %22nitric oxide%22 %22fosphenytoin%22 %22etodolac%22 %22hyoscyamine%22 %22strontium (89sr) chloride%22 %22interferon alfacon-1%22 %22alglucosidase alfa%22 %22bexarotene%22 %22felbamate%22 %22vinflunine%22 %22sodium aurothiomalate%22 %22methylnaltrexone bromide%22 %22maraviroc%22 %22risedronic acid%22 %22daptomycin%22 %22treprostinil%22 %22canagliflozin%22 %22abiraterone%22 %22interferon beta-1b%22 %22anidulafungin%22", 
"set-drugs-151-include": "(%22imatinib%22) and ( %22vincristine%22) and ( %22cytarabine%22) and (%22methotrexate%22) and ( %22asparaginase%22) and ( %22dexamethasone%22)", 
"set-drugs-151-name": "Ch+Ta-imatinib +vincristine + cytarabine + methotrexate + asparaginase +dexamethasone", 
"set-drugs-152-exclude": "%22meropenem%22 %22azacitidine%22 %22amphotericin b%22 %22micafungin%22 %22busulfan%22 %22idarubicin%22 %22gemtuzumab ozogamicin%22 %22clofarabine%22 %22mitoxantrone%22 %22mycophenolic acid%22 %22linezolid%22 %22ganciclovir%22 %22caspofungin%22 %22tigecycline%22 %22tacrolimus%22 %22thiotepa%22 %22voriconazole%22 %22paricalcitol%22 %22ciclosporin%22 %22basiliximab%22 %22vorinostat%22 %22valganciclovir%22 %22thalidomide%22 %22decitabine%22 %22alemtuzumab%22 %22prednisone%22 %22daclizumab%22 %22epoprostenol%22 %22daptomycin%22 %22allopurinol%22 %22bendamustine%22 %22posaconazole%22 %22rasburicase%22 %22carmustine%22 %22pentostatin%22 %22pemetrexed%22 %22ertapenem%22 %22pantoprazole%22 %22morphine%22 %22lenalidomide%22 %22mercaptopurine%22 %22foscarnet%22 %22tocilizumab%22 %22aldesleukin%22 %22amsacrine%22 %22propofol%22 %22hydromorphone%22 %22cabazitaxel%22 %22dexrazoxane%22 %22pomalidomide%22 %22deferiprone%22 %22argatroban%22 %22trabectedin%22 %22sirolimus%22 %22ixabepilone%22 %22treprostinil%22 %22dolasetron%22 %22cladribine%22 %22dexmedetomidine%22 %22saccharated iron oxide%22 %22topotecan%22 %22scopolamine%22 %22aprepitant%22 %22iron, multivitamins and folic acid%22 %22everolimus%22 %22pralatrexate%22 %22teniposide%22 %22cidofovir%22 %22arsenic trioxide%22 %22sargramostim%22 %22lepirudin%22 %22muromonab-cd3%22 %22tretinoin%22 %22ofloxacin%22 %22febuxostat%22 %22ketoprofen%22 %22romidepsin%22 %22panobinostat%22 %22flurbiprofen%22 %22glutamine%22 %22ketorolac%22 %22ofatumumab%22 %22nitric oxide%22 %22fosphenytoin%22 %22etodolac%22 %22hyoscyamine%22 %22strontium (89sr) chloride%22 %22interferon alfacon-1%22 %22alglucosidase alfa%22 %22bexarotene%22 %22felbamate%22 %22vinflunine%22 %22sodium aurothiomalate%22 %22methylnaltrexone bromide%22 %22maraviroc%22 %22risedronic acid%22 %22daptomycin%22 %22treprostinil%22 %22canagliflozin%22 %22abiraterone%22 %22interferon beta-1b%22 %22anidulafungin%22", 
"set-drugs-152-include": "(%22nilotinib%22) and (%22imatinib%22) and ( %22vincristine%22) and ( %22cytarabine%22) and (%22methotrexate%22) and ( %22asparaginase%22) and ( %22dexamethasone%22)", 
"set-drugs-152-name": "Ch+Ta-nilotinib+vincristine + cytarabine + methotrexate + asparaginase +dexamethasone", 
"set-drugs-153-exclude": "%22meropenem%22 %22azacitidine%22 %22amphotericin b%22 %22micafungin%22 %22busulfan%22 %22idarubicin%22 %22gemtuzumab ozogamicin%22 %22clofarabine%22 %22mitoxantrone%22 %22mycophenolic acid%22 %22linezolid%22 %22ganciclovir%22 %22caspofungin%22 %22tigecycline%22 %22tacrolimus%22 %22thiotepa%22 %22voriconazole%22 %22paricalcitol%22 %22ciclosporin%22 %22basiliximab%22 %22vorinostat%22 %22valganciclovir%22 %22thalidomide%22 %22decitabine%22 %22alemtuzumab%22 %22prednisone%22 %22daclizumab%22 %22epoprostenol%22 %22daptomycin%22 %22allopurinol%22 %22bendamustine%22 %22posaconazole%22 %22rasburicase%22 %22carmustine%22 %22pentostatin%22 %22pemetrexed%22 %22ertapenem%22 %22pantoprazole%22 %22morphine%22 %22lenalidomide%22 %22mercaptopurine%22 %22foscarnet%22 %22tocilizumab%22 %22aldesleukin%22 %22amsacrine%22 %22propofol%22 %22hydromorphone%22 %22cabazitaxel%22 %22dexrazoxane%22 %22pomalidomide%22 %22deferiprone%22 %22argatroban%22 %22trabectedin%22 %22sirolimus%22 %22ixabepilone%22 %22treprostinil%22 %22dolasetron%22 %22cladribine%22 %22dexmedetomidine%22 %22saccharated iron oxide%22 %22topotecan%22 %22scopolamine%22 %22aprepitant%22 %22iron, multivitamins and folic acid%22 %22everolimus%22 %22pralatrexate%22 %22teniposide%22 %22cidofovir%22 %22arsenic trioxide%22 %22sargramostim%22 %22lepirudin%22 %22muromonab-cd3%22 %22tretinoin%22 %22ofloxacin%22 %22febuxostat%22 %22ketoprofen%22 %22romidepsin%22 %22panobinostat%22 %22flurbiprofen%22 %22glutamine%22 %22ketorolac%22 %22ofatumumab%22 %22nitric oxide%22 %22fosphenytoin%22 %22etodolac%22 %22hyoscyamine%22 %22strontium (89sr) chloride%22 %22interferon alfacon-1%22 %22alglucosidase alfa%22 %22bexarotene%22 %22felbamate%22 %22vinflunine%22 %22sodium aurothiomalate%22 %22methylnaltrexone bromide%22 %22maraviroc%22 %22risedronic acid%22 %22daptomycin%22 %22treprostinil%22 %22canagliflozin%22 %22abiraterone%22 %22interferon beta-1b%22 %22anidulafungin%22", 
"set-drugs-153-include": "(%22dasatinib%22) and (%22cyclophosphamide%22) and ( %22dexamethasone%22) and ( %22methotrexate%22) and ( %22doxorubicin%22) and ( %22vincristine%22) and ( %22cytarabine%22)", 
"set-drugs-153-name": "Ch+Ta-dasatinib+ cyclophosphamide + dexamethasone + methotrexate + doxorubicin + vincristine + cytarabine", 
"set-drugs-154-exclude": "%22meropenem%22 %22azacitidine%22 %22amphotericin b%22 %22micafungin%22 %22busulfan%22 %22idarubicin%22 %22gemtuzumab ozogamicin%22 %22clofarabine%22 %22mitoxantrone%22 %22mycophenolic acid%22 %22linezolid%22 %22ganciclovir%22 %22caspofungin%22 %22tigecycline%22 %22tacrolimus%22 %22thiotepa%22 %22voriconazole%22 %22paricalcitol%22 %22ciclosporin%22 %22basiliximab%22 %22vorinostat%22 %22valganciclovir%22 %22thalidomide%22 %22decitabine%22 %22alemtuzumab%22 %22prednisone%22 %22daclizumab%22 %22epoprostenol%22 %22daptomycin%22 %22allopurinol%22 %22bendamustine%22 %22posaconazole%22 %22rasburicase%22 %22carmustine%22 %22pentostatin%22 %22pemetrexed%22 %22ertapenem%22 %22pantoprazole%22 %22morphine%22 %22lenalidomide%22 %22mercaptopurine%22 %22foscarnet%22 %22tocilizumab%22 %22aldesleukin%22 %22amsacrine%22 %22propofol%22 %22hydromorphone%22 %22cabazitaxel%22 %22dexrazoxane%22 %22pomalidomide%22 %22deferiprone%22 %22argatroban%22 %22trabectedin%22 %22sirolimus%22 %22ixabepilone%22 %22treprostinil%22 %22dolasetron%22 %22cladribine%22 %22dexmedetomidine%22 %22saccharated iron oxide%22 %22topotecan%22 %22scopolamine%22 %22aprepitant%22 %22iron, multivitamins and folic acid%22 %22everolimus%22 %22pralatrexate%22 %22teniposide%22 %22cidofovir%22 %22arsenic trioxide%22 %22sargramostim%22 %22lepirudin%22 %22muromonab-cd3%22 %22tretinoin%22 %22ofloxacin%22 %22febuxostat%22 %22ketoprofen%22 %22romidepsin%22 %22panobinostat%22 %22flurbiprofen%22 %22glutamine%22 %22ketorolac%22 %22ofatumumab%22 %22nitric oxide%22 %22fosphenytoin%22 %22etodolac%22 %22hyoscyamine%22 %22strontium (89sr) chloride%22 %22interferon alfacon-1%22 %22alglucosidase alfa%22 %22bexarotene%22 %22felbamate%22 %22vinflunine%22 %22sodium aurothiomalate%22 %22methylnaltrexone bromide%22 %22maraviroc%22 %22risedronic acid%22 %22daptomycin%22 %22treprostinil%22 %22canagliflozin%22 %22abiraterone%22 %22interferon beta-1b%22 %22anidulafungin%22", 
"set-drugs-154-include": "(%22ponatinib%22) and (%22dasatinib%22) and (%22cyclophosphamide%22) and ( %22dexamethasone%22) and ( %22methotrexate%22) and ( %22doxorubicin%22) and ( %22vincristine%22) and ( %22cytarabine%22)", 
"set-drugs-154-name": "Ch+Ta-ponatinib+ cyclophosphamide + dexamethasone + methotrexate + doxorubicin + vincristine + cytarabine", 
"set-drugs-155-exclude": "%22meropenem%22 %22azacitidine%22 %22amphotericin b%22 %22micafungin%22 %22busulfan%22 %22idarubicin%22 %22gemtuzumab ozogamicin%22 %22clofarabine%22 %22mitoxantrone%22 %22mycophenolic acid%22 %22linezolid%22 %22ganciclovir%22 %22caspofungin%22 %22tigecycline%22 %22tacrolimus%22 %22thiotepa%22 %22voriconazole%22 %22paricalcitol%22 %22ciclosporin%22 %22basiliximab%22 %22vorinostat%22 %22valganciclovir%22 %22thalidomide%22 %22decitabine%22 %22alemtuzumab%22 %22prednisone%22 %22daclizumab%22 %22epoprostenol%22 %22daptomycin%22 %22allopurinol%22 %22bendamustine%22 %22posaconazole%22 %22rasburicase%22 %22carmustine%22 %22pentostatin%22 %22pemetrexed%22 %22ertapenem%22 %22pantoprazole%22 %22morphine%22 %22lenalidomide%22 %22mercaptopurine%22 %22foscarnet%22 %22tocilizumab%22 %22aldesleukin%22 %22amsacrine%22 %22propofol%22 %22hydromorphone%22 %22cabazitaxel%22 %22dexrazoxane%22 %22pomalidomide%22 %22deferiprone%22 %22argatroban%22 %22trabectedin%22 %22sirolimus%22 %22ixabepilone%22 %22treprostinil%22 %22dolasetron%22 %22cladribine%22 %22dexmedetomidine%22 %22saccharated iron oxide%22 %22topotecan%22 %22scopolamine%22 %22aprepitant%22 %22iron, multivitamins and folic acid%22 %22everolimus%22 %22pralatrexate%22 %22teniposide%22 %22cidofovir%22 %22arsenic trioxide%22 %22sargramostim%22 %22lepirudin%22 %22muromonab-cd3%22 %22tretinoin%22 %22ofloxacin%22 %22febuxostat%22 %22ketoprofen%22 %22romidepsin%22 %22panobinostat%22 %22flurbiprofen%22 %22glutamine%22 %22ketorolac%22 %22ofatumumab%22 %22nitric oxide%22 %22fosphenytoin%22 %22etodolac%22 %22hyoscyamine%22 %22strontium (89sr) chloride%22 %22interferon alfacon-1%22 %22alglucosidase alfa%22 %22bexarotene%22 %22felbamate%22 %22vinflunine%22 %22sodium aurothiomalate%22 %22methylnaltrexone bromide%22 %22maraviroc%22 %22risedronic acid%22 %22daptomycin%22 %22treprostinil%22 %22canagliflozin%22 %22abiraterone%22 %22interferon beta-1b%22 %22anidulafungin%22", 
"set-drugs-155-include": "(%22fluorouracil%22) and ( %22oxaliplatin%22) and ( %22trastuzumab%22)", 
"set-drugs-155-name": "Ch+Ta-fluorouracil + oxaliplatin + trastuzumab", 
"set-drugs-156-exclude": "%22meropenem%22 %22azacitidine%22 %22amphotericin b%22 %22micafungin%22 %22busulfan%22 %22idarubicin%22 %22gemtuzumab ozogamicin%22 %22clofarabine%22 %22mitoxantrone%22 %22mycophenolic acid%22 %22linezolid%22 %22ganciclovir%22 %22caspofungin%22 %22tigecycline%22 %22tacrolimus%22 %22thiotepa%22 %22voriconazole%22 %22paricalcitol%22 %22ciclosporin%22 %22basiliximab%22 %22vorinostat%22 %22valganciclovir%22 %22thalidomide%22 %22decitabine%22 %22alemtuzumab%22 %22prednisone%22 %22daclizumab%22 %22epoprostenol%22 %22daptomycin%22 %22allopurinol%22 %22bendamustine%22 %22posaconazole%22 %22rasburicase%22 %22carmustine%22 %22pentostatin%22 %22pemetrexed%22 %22ertapenem%22 %22pantoprazole%22 %22morphine%22 %22lenalidomide%22 %22mercaptopurine%22 %22foscarnet%22 %22tocilizumab%22 %22aldesleukin%22 %22amsacrine%22 %22propofol%22 %22hydromorphone%22 %22cabazitaxel%22 %22dexrazoxane%22 %22pomalidomide%22 %22deferiprone%22 %22argatroban%22 %22trabectedin%22 %22sirolimus%22 %22ixabepilone%22 %22treprostinil%22 %22dolasetron%22 %22cladribine%22 %22dexmedetomidine%22 %22saccharated iron oxide%22 %22topotecan%22 %22scopolamine%22 %22aprepitant%22 %22iron, multivitamins and folic acid%22 %22everolimus%22 %22pralatrexate%22 %22teniposide%22 %22cidofovir%22 %22arsenic trioxide%22 %22sargramostim%22 %22lepirudin%22 %22muromonab-cd3%22 %22tretinoin%22 %22ofloxacin%22 %22febuxostat%22 %22ketoprofen%22 %22romidepsin%22 %22panobinostat%22 %22flurbiprofen%22 %22glutamine%22 %22ketorolac%22 %22ofatumumab%22 %22nitric oxide%22 %22fosphenytoin%22 %22etodolac%22 %22hyoscyamine%22 %22strontium (89sr) chloride%22 %22interferon alfacon-1%22 %22alglucosidase alfa%22 %22bexarotene%22 %22felbamate%22 %22vinflunine%22 %22sodium aurothiomalate%22 %22methylnaltrexone bromide%22 %22maraviroc%22 %22risedronic acid%22 %22daptomycin%22 %22treprostinil%22 %22canagliflozin%22 %22abiraterone%22 %22interferon beta-1b%22 %22anidulafungin%22", 
"set-drugs-156-include": "(%22capecitabine%22) and ( %22oxaliplatin%22) and ( %22trastuzumab%22)", 
"set-drugs-156-name": "Ch+Ta-capecitabine + oxaliplatin + trastuzumab", 
"set-drugs-157-exclude": "%22meropenem%22 %22azacitidine%22 %22amphotericin b%22 %22micafungin%22 %22busulfan%22 %22idarubicin%22 %22gemtuzumab ozogamicin%22 %22clofarabine%22 %22mitoxantrone%22 %22mycophenolic acid%22 %22linezolid%22 %22ganciclovir%22 %22caspofungin%22 %22tigecycline%22 %22tacrolimus%22 %22thiotepa%22 %22voriconazole%22 %22paricalcitol%22 %22ciclosporin%22 %22basiliximab%22 %22vorinostat%22 %22valganciclovir%22 %22thalidomide%22 %22decitabine%22 %22alemtuzumab%22 %22prednisone%22 %22daclizumab%22 %22epoprostenol%22 %22daptomycin%22 %22allopurinol%22 %22bendamustine%22 %22posaconazole%22 %22rasburicase%22 %22carmustine%22 %22pentostatin%22 %22pemetrexed%22 %22ertapenem%22 %22pantoprazole%22 %22morphine%22 %22lenalidomide%22 %22mercaptopurine%22 %22foscarnet%22 %22tocilizumab%22 %22aldesleukin%22 %22amsacrine%22 %22propofol%22 %22hydromorphone%22 %22cabazitaxel%22 %22dexrazoxane%22 %22pomalidomide%22 %22deferiprone%22 %22argatroban%22 %22trabectedin%22 %22sirolimus%22 %22ixabepilone%22 %22treprostinil%22 %22dolasetron%22 %22cladribine%22 %22dexmedetomidine%22 %22saccharated iron oxide%22 %22topotecan%22 %22scopolamine%22 %22aprepitant%22 %22iron, multivitamins and folic acid%22 %22everolimus%22 %22pralatrexate%22 %22teniposide%22 %22cidofovir%22 %22arsenic trioxide%22 %22sargramostim%22 %22lepirudin%22 %22muromonab-cd3%22 %22tretinoin%22 %22ofloxacin%22 %22febuxostat%22 %22ketoprofen%22 %22romidepsin%22 %22panobinostat%22 %22flurbiprofen%22 %22glutamine%22 %22ketorolac%22 %22ofatumumab%22 %22nitric oxide%22 %22fosphenytoin%22 %22etodolac%22 %22hyoscyamine%22 %22strontium (89sr) chloride%22 %22interferon alfacon-1%22 %22alglucosidase alfa%22 %22bexarotene%22 %22felbamate%22 %22vinflunine%22 %22sodium aurothiomalate%22 %22methylnaltrexone bromide%22 %22maraviroc%22 %22risedronic acid%22 %22daptomycin%22 %22treprostinil%22 %22canagliflozin%22 %22abiraterone%22 %22interferon beta-1b%22 %22anidulafungin%22", 
"set-drugs-157-include": "(%22fluorouracil%22) and ( %22cisplatin%22) and ( %22trastuzumab%22)", 
"set-drugs-157-name": "Ch+Ta-fluorouracil + cisplatin + trastuzumab", 
"set-drugs-158-exclude": "%22meropenem%22 %22azacitidine%22 %22amphotericin b%22 %22micafungin%22 %22busulfan%22 %22idarubicin%22 %22gemtuzumab ozogamicin%22 %22clofarabine%22 %22mitoxantrone%22 %22mycophenolic acid%22 %22linezolid%22 %22ganciclovir%22 %22caspofungin%22 %22tigecycline%22 %22tacrolimus%22 %22thiotepa%22 %22voriconazole%22 %22paricalcitol%22 %22ciclosporin%22 %22basiliximab%22 %22vorinostat%22 %22valganciclovir%22 %22thalidomide%22 %22decitabine%22 %22alemtuzumab%22 %22prednisone%22 %22daclizumab%22 %22epoprostenol%22 %22daptomycin%22 %22allopurinol%22 %22bendamustine%22 %22posaconazole%22 %22rasburicase%22 %22carmustine%22 %22pentostatin%22 %22pemetrexed%22 %22ertapenem%22 %22pantoprazole%22 %22morphine%22 %22lenalidomide%22 %22mercaptopurine%22 %22foscarnet%22 %22tocilizumab%22 %22aldesleukin%22 %22amsacrine%22 %22propofol%22 %22hydromorphone%22 %22cabazitaxel%22 %22dexrazoxane%22 %22pomalidomide%22 %22deferiprone%22 %22argatroban%22 %22trabectedin%22 %22sirolimus%22 %22ixabepilone%22 %22treprostinil%22 %22dolasetron%22 %22cladribine%22 %22dexmedetomidine%22 %22saccharated iron oxide%22 %22topotecan%22 %22scopolamine%22 %22aprepitant%22 %22iron, multivitamins and folic acid%22 %22everolimus%22 %22pralatrexate%22 %22teniposide%22 %22cidofovir%22 %22arsenic trioxide%22 %22sargramostim%22 %22lepirudin%22 %22muromonab-cd3%22 %22tretinoin%22 %22ofloxacin%22 %22febuxostat%22 %22ketoprofen%22 %22romidepsin%22 %22panobinostat%22 %22flurbiprofen%22 %22glutamine%22 %22ketorolac%22 %22ofatumumab%22 %22nitric oxide%22 %22fosphenytoin%22 %22etodolac%22 %22hyoscyamine%22 %22strontium (89sr) chloride%22 %22interferon alfacon-1%22 %22alglucosidase alfa%22 %22bexarotene%22 %22felbamate%22 %22vinflunine%22 %22sodium aurothiomalate%22 %22methylnaltrexone bromide%22 %22maraviroc%22 %22risedronic acid%22 %22daptomycin%22 %22treprostinil%22 %22canagliflozin%22 %22abiraterone%22 %22interferon beta-1b%22 %22anidulafungin%22", 
"set-drugs-158-include": "(%22capecitabine%22) and ( %22cisplatin%22) and ( %22trastuzumab%22)", 
"set-drugs-158-name": "Ch+Ta-capecitabine + cisplatin +trastuzumab", 
"set-drugs-159-exclude": "%22meropenem%22 %22azacitidine%22 %22amphotericin b%22 %22micafungin%22 %22busulfan%22 %22idarubicin%22 %22gemtuzumab ozogamicin%22 %22clofarabine%22 %22mitoxantrone%22 %22mycophenolic acid%22 %22linezolid%22 %22ganciclovir%22 %22caspofungin%22 %22tigecycline%22 %22tacrolimus%22 %22thiotepa%22 %22voriconazole%22 %22paricalcitol%22 %22ciclosporin%22 %22basiliximab%22 %22vorinostat%22 %22valganciclovir%22 %22thalidomide%22 %22decitabine%22 %22alemtuzumab%22 %22prednisone%22 %22daclizumab%22 %22epoprostenol%22 %22daptomycin%22 %22allopurinol%22 %22bendamustine%22 %22posaconazole%22 %22rasburicase%22 %22carmustine%22 %22pentostatin%22 %22pemetrexed%22 %22ertapenem%22 %22pantoprazole%22 %22morphine%22 %22lenalidomide%22 %22mercaptopurine%22 %22foscarnet%22 %22tocilizumab%22 %22aldesleukin%22 %22amsacrine%22 %22propofol%22 %22hydromorphone%22 %22cabazitaxel%22 %22dexrazoxane%22 %22pomalidomide%22 %22deferiprone%22 %22argatroban%22 %22trabectedin%22 %22sirolimus%22 %22ixabepilone%22 %22treprostinil%22 %22dolasetron%22 %22cladribine%22 %22dexmedetomidine%22 %22saccharated iron oxide%22 %22topotecan%22 %22scopolamine%22 %22aprepitant%22 %22iron, multivitamins and folic acid%22 %22everolimus%22 %22pralatrexate%22 %22teniposide%22 %22cidofovir%22 %22arsenic trioxide%22 %22sargramostim%22 %22lepirudin%22 %22muromonab-cd3%22 %22tretinoin%22 %22ofloxacin%22 %22febuxostat%22 %22ketoprofen%22 %22romidepsin%22 %22panobinostat%22 %22flurbiprofen%22 %22glutamine%22 %22ketorolac%22 %22ofatumumab%22 %22nitric oxide%22 %22fosphenytoin%22 %22etodolac%22 %22hyoscyamine%22 %22strontium (89sr) chloride%22 %22interferon alfacon-1%22 %22alglucosidase alfa%22 %22bexarotene%22 %22felbamate%22 %22vinflunine%22 %22sodium aurothiomalate%22 %22methylnaltrexone bromide%22 %22maraviroc%22 %22risedronic acid%22 %22daptomycin%22 %22treprostinil%22 %22canagliflozin%22 %22abiraterone%22 %22interferon beta-1b%22 %22anidulafungin%22", 
"set-drugs-159-include": "(%22ramucirumab%22) and ( %22paclitaxel%22)", 
"set-drugs-159-name": "Ch+Ta-ramucirumab + paclitaxel", 
"set-drugs-160-exclude": "%22meropenem%22 %22azacitidine%22 %22amphotericin b%22 %22micafungin%22 %22busulfan%22 %22idarubicin%22 %22gemtuzumab ozogamicin%22 %22clofarabine%22 %22mitoxantrone%22 %22mycophenolic acid%22 %22linezolid%22 %22ganciclovir%22 %22caspofungin%22 %22tigecycline%22 %22tacrolimus%22 %22thiotepa%22 %22voriconazole%22 %22paricalcitol%22 %22ciclosporin%22 %22basiliximab%22 %22vorinostat%22 %22valganciclovir%22 %22thalidomide%22 %22decitabine%22 %22alemtuzumab%22 %22prednisone%22 %22daclizumab%22 %22epoprostenol%22 %22daptomycin%22 %22allopurinol%22 %22bendamustine%22 %22posaconazole%22 %22rasburicase%22 %22carmustine%22 %22pentostatin%22 %22pemetrexed%22 %22ertapenem%22 %22pantoprazole%22 %22morphine%22 %22lenalidomide%22 %22mercaptopurine%22 %22foscarnet%22 %22tocilizumab%22 %22aldesleukin%22 %22amsacrine%22 %22propofol%22 %22hydromorphone%22 %22cabazitaxel%22 %22dexrazoxane%22 %22pomalidomide%22 %22deferiprone%22 %22argatroban%22 %22trabectedin%22 %22sirolimus%22 %22ixabepilone%22 %22treprostinil%22 %22dolasetron%22 %22cladribine%22 %22dexmedetomidine%22 %22saccharated iron oxide%22 %22topotecan%22 %22scopolamine%22 %22aprepitant%22 %22iron, multivitamins and folic acid%22 %22everolimus%22 %22pralatrexate%22 %22teniposide%22 %22cidofovir%22 %22arsenic trioxide%22 %22sargramostim%22 %22lepirudin%22 %22muromonab-cd3%22 %22tretinoin%22 %22ofloxacin%22 %22febuxostat%22 %22ketoprofen%22 %22romidepsin%22 %22panobinostat%22 %22flurbiprofen%22 %22glutamine%22 %22ketorolac%22 %22ofatumumab%22 %22nitric oxide%22 %22fosphenytoin%22 %22etodolac%22 %22hyoscyamine%22 %22strontium (89sr) chloride%22 %22interferon alfacon-1%22 %22alglucosidase alfa%22 %22bexarotene%22 %22felbamate%22 %22vinflunine%22 %22sodium aurothiomalate%22 %22methylnaltrexone bromide%22 %22maraviroc%22 %22risedronic acid%22 %22daptomycin%22 %22treprostinil%22 %22canagliflozin%22 %22abiraterone%22 %22interferon beta-1b%22 %22anidulafungin%22", 
"set-drugs-160-include": "(%22fluorouracil%22) and ( %22irinotecan%22) and (%22ramucirumab%22)", 
"set-drugs-160-name": "Ch+Ta-fluorouracil + irinotecan + ramucirumab", 
"set-drugs-161-exclude": "%22meropenem%22 %22azacitidine%22 %22amphotericin b%22 %22micafungin%22 %22busulfan%22 %22idarubicin%22 %22gemtuzumab ozogamicin%22 %22clofarabine%22 %22mitoxantrone%22 %22mycophenolic acid%22 %22linezolid%22 %22ganciclovir%22 %22caspofungin%22 %22tigecycline%22 %22tacrolimus%22 %22thiotepa%22 %22voriconazole%22 %22paricalcitol%22 %22ciclosporin%22 %22basiliximab%22 %22vorinostat%22 %22valganciclovir%22 %22thalidomide%22 %22decitabine%22 %22alemtuzumab%22 %22prednisone%22 %22daclizumab%22 %22epoprostenol%22 %22daptomycin%22 %22allopurinol%22 %22bendamustine%22 %22posaconazole%22 %22rasburicase%22 %22carmustine%22 %22pentostatin%22 %22pemetrexed%22 %22ertapenem%22 %22pantoprazole%22 %22morphine%22 %22lenalidomide%22 %22mercaptopurine%22 %22foscarnet%22 %22tocilizumab%22 %22aldesleukin%22 %22amsacrine%22 %22propofol%22 %22hydromorphone%22 %22cabazitaxel%22 %22dexrazoxane%22 %22pomalidomide%22 %22deferiprone%22 %22argatroban%22 %22trabectedin%22 %22sirolimus%22 %22ixabepilone%22 %22treprostinil%22 %22dolasetron%22 %22cladribine%22 %22dexmedetomidine%22 %22saccharated iron oxide%22 %22topotecan%22 %22scopolamine%22 %22aprepitant%22 %22iron, multivitamins and folic acid%22 %22everolimus%22 %22pralatrexate%22 %22teniposide%22 %22cidofovir%22 %22arsenic trioxide%22 %22sargramostim%22 %22lepirudin%22 %22muromonab-cd3%22 %22tretinoin%22 %22ofloxacin%22 %22febuxostat%22 %22ketoprofen%22 %22romidepsin%22 %22panobinostat%22 %22flurbiprofen%22 %22glutamine%22 %22ketorolac%22 %22ofatumumab%22 %22nitric oxide%22 %22fosphenytoin%22 %22etodolac%22 %22hyoscyamine%22 %22strontium (89sr) chloride%22 %22interferon alfacon-1%22 %22alglucosidase alfa%22 %22bexarotene%22 %22felbamate%22 %22vinflunine%22 %22sodium aurothiomalate%22 %22methylnaltrexone bromide%22 %22maraviroc%22 %22risedronic acid%22 %22daptomycin%22 %22treprostinil%22 %22canagliflozin%22 %22abiraterone%22 %22interferon beta-1b%22 %22anidulafungin%22", 
"set-drugs-161-include": "(%22ramucirumab%22) and ( %22irinotecan%22)", 
"set-drugs-161-name": "Ch+Ta-ramucirumab + irinotecan", 
"set-drugs-162-exclude": "%22meropenem%22 %22azacitidine%22 %22amphotericin b%22 %22micafungin%22 %22busulfan%22 %22idarubicin%22 %22gemtuzumab ozogamicin%22 %22clofarabine%22 %22mitoxantrone%22 %22mycophenolic acid%22 %22linezolid%22 %22ganciclovir%22 %22caspofungin%22 %22tigecycline%22 %22tacrolimus%22 %22thiotepa%22 %22voriconazole%22 %22paricalcitol%22 %22ciclosporin%22 %22basiliximab%22 %22vorinostat%22 %22valganciclovir%22 %22thalidomide%22 %22decitabine%22 %22alemtuzumab%22 %22prednisone%22 %22daclizumab%22 %22epoprostenol%22 %22daptomycin%22 %22allopurinol%22 %22bendamustine%22 %22posaconazole%22 %22rasburicase%22 %22carmustine%22 %22pentostatin%22 %22pemetrexed%22 %22ertapenem%22 %22pantoprazole%22 %22morphine%22 %22lenalidomide%22 %22mercaptopurine%22 %22foscarnet%22 %22tocilizumab%22 %22aldesleukin%22 %22amsacrine%22 %22propofol%22 %22hydromorphone%22 %22cabazitaxel%22 %22dexrazoxane%22 %22pomalidomide%22 %22deferiprone%22 %22argatroban%22 %22trabectedin%22 %22sirolimus%22 %22ixabepilone%22 %22treprostinil%22 %22dolasetron%22 %22cladribine%22 %22dexmedetomidine%22 %22saccharated iron oxide%22 %22topotecan%22 %22scopolamine%22 %22aprepitant%22 %22iron, multivitamins and folic acid%22 %22everolimus%22 %22pralatrexate%22 %22teniposide%22 %22cidofovir%22 %22arsenic trioxide%22 %22sargramostim%22 %22lepirudin%22 %22muromonab-cd3%22 %22tretinoin%22 %22ofloxacin%22 %22febuxostat%22 %22ketoprofen%22 %22romidepsin%22 %22panobinostat%22 %22flurbiprofen%22 %22glutamine%22 %22ketorolac%22 %22ofatumumab%22 %22nitric oxide%22 %22fosphenytoin%22 %22etodolac%22 %22hyoscyamine%22 %22strontium (89sr) chloride%22 %22interferon alfacon-1%22 %22alglucosidase alfa%22 %22bexarotene%22 %22felbamate%22 %22vinflunine%22 %22sodium aurothiomalate%22 %22methylnaltrexone bromide%22 %22maraviroc%22 %22risedronic acid%22 %22daptomycin%22 %22treprostinil%22 %22canagliflozin%22 %22abiraterone%22 %22interferon beta-1b%22 %22anidulafungin%22", 
"set-drugs-162-include": "(%22rituximab%22) and (%22etoposide%22) and ( %22methotrexate%22) and ( %22cytarabine%22) and ( %22cisplatin%22)", 
"set-drugs-162-name": "Ch+Ta-rituximab + etoposide + methotrexate + cytarabine + cisplatin", 
"set-drugs-163-exclude": "%22meropenem%22 %22azacitidine%22 %22amphotericin b%22 %22micafungin%22 %22busulfan%22 %22idarubicin%22 %22gemtuzumab ozogamicin%22 %22clofarabine%22 %22mitoxantrone%22 %22mycophenolic acid%22 %22linezolid%22 %22ganciclovir%22 %22caspofungin%22 %22tigecycline%22 %22tacrolimus%22 %22thiotepa%22 %22voriconazole%22 %22paricalcitol%22 %22ciclosporin%22 %22basiliximab%22 %22vorinostat%22 %22valganciclovir%22 %22thalidomide%22 %22decitabine%22 %22alemtuzumab%22 %22prednisone%22 %22daclizumab%22 %22epoprostenol%22 %22daptomycin%22 %22allopurinol%22 %22bendamustine%22 %22posaconazole%22 %22rasburicase%22 %22carmustine%22 %22pentostatin%22 %22pemetrexed%22 %22ertapenem%22 %22pantoprazole%22 %22morphine%22 %22lenalidomide%22 %22mercaptopurine%22 %22foscarnet%22 %22tocilizumab%22 %22aldesleukin%22 %22amsacrine%22 %22propofol%22 %22hydromorphone%22 %22cabazitaxel%22 %22dexrazoxane%22 %22pomalidomide%22 %22deferiprone%22 %22argatroban%22 %22trabectedin%22 %22sirolimus%22 %22ixabepilone%22 %22treprostinil%22 %22dolasetron%22 %22cladribine%22 %22dexmedetomidine%22 %22saccharated iron oxide%22 %22topotecan%22 %22scopolamine%22 %22aprepitant%22 %22iron, multivitamins and folic acid%22 %22everolimus%22 %22pralatrexate%22 %22teniposide%22 %22cidofovir%22 %22arsenic trioxide%22 %22sargramostim%22 %22lepirudin%22 %22muromonab-cd3%22 %22tretinoin%22 %22ofloxacin%22 %22febuxostat%22 %22ketoprofen%22 %22romidepsin%22 %22panobinostat%22 %22flurbiprofen%22 %22glutamine%22 %22ketorolac%22 %22ofatumumab%22 %22nitric oxide%22 %22fosphenytoin%22 %22etodolac%22 %22hyoscyamine%22 %22strontium (89sr) chloride%22 %22interferon alfacon-1%22 %22alglucosidase alfa%22 %22bexarotene%22 %22felbamate%22 %22vinflunine%22 %22sodium aurothiomalate%22 %22methylnaltrexone bromide%22 %22maraviroc%22 %22risedronic acid%22 %22daptomycin%22 %22treprostinil%22 %22canagliflozin%22 %22abiraterone%22 %22interferon beta-1b%22 %22anidulafungin%22", 
"set-drugs-163-include": "(%22rituximab%22) and (%22ifosfamide%22) and ( %22gemcitabine%22) and ( %22vinorelbine%22)", 
"set-drugs-163-name": "Ch+Ta-rituximab + ifosfamide + gemcitabine + vinorelbine", 
"set-drugs-164-exclude": "%22meropenem%22 %22azacitidine%22 %22amphotericin b%22 %22micafungin%22 %22busulfan%22 %22idarubicin%22 %22gemtuzumab ozogamicin%22 %22clofarabine%22 %22mitoxantrone%22 %22mycophenolic acid%22 %22linezolid%22 %22ganciclovir%22 %22caspofungin%22 %22tigecycline%22 %22tacrolimus%22 %22thiotepa%22 %22voriconazole%22 %22paricalcitol%22 %22ciclosporin%22 %22basiliximab%22 %22vorinostat%22 %22valganciclovir%22 %22thalidomide%22 %22decitabine%22 %22alemtuzumab%22 %22prednisone%22 %22daclizumab%22 %22epoprostenol%22 %22daptomycin%22 %22allopurinol%22 %22bendamustine%22 %22posaconazole%22 %22rasburicase%22 %22carmustine%22 %22pentostatin%22 %22pemetrexed%22 %22ertapenem%22 %22pantoprazole%22 %22morphine%22 %22lenalidomide%22 %22mercaptopurine%22 %22foscarnet%22 %22tocilizumab%22 %22aldesleukin%22 %22amsacrine%22 %22propofol%22 %22hydromorphone%22 %22cabazitaxel%22 %22dexrazoxane%22 %22pomalidomide%22 %22deferiprone%22 %22argatroban%22 %22trabectedin%22 %22sirolimus%22 %22ixabepilone%22 %22treprostinil%22 %22dolasetron%22 %22cladribine%22 %22dexmedetomidine%22 %22saccharated iron oxide%22 %22topotecan%22 %22scopolamine%22 %22aprepitant%22 %22iron, multivitamins and folic acid%22 %22everolimus%22 %22pralatrexate%22 %22teniposide%22 %22cidofovir%22 %22arsenic trioxide%22 %22sargramostim%22 %22lepirudin%22 %22muromonab-cd3%22 %22tretinoin%22 %22ofloxacin%22 %22febuxostat%22 %22ketoprofen%22 %22romidepsin%22 %22panobinostat%22 %22flurbiprofen%22 %22glutamine%22 %22ketorolac%22 %22ofatumumab%22 %22nitric oxide%22 %22fosphenytoin%22 %22etodolac%22 %22hyoscyamine%22 %22strontium (89sr) chloride%22 %22interferon alfacon-1%22 %22alglucosidase alfa%22 %22bexarotene%22 %22felbamate%22 %22vinflunine%22 %22sodium aurothiomalate%22 %22methylnaltrexone bromide%22 %22maraviroc%22 %22risedronic acid%22 %22daptomycin%22 %22treprostinil%22 %22canagliflozin%22 %22abiraterone%22 %22interferon beta-1b%22 %22anidulafungin%22", 
"set-drugs-164-include": "(%22rituximab%22) and (%22ifosfamide%22) and ( %22carboplatin%22) and ( %22etoposide%22)", 
"set-drugs-164-name": "Ch+Ta-rituximab + ifosfamide + carboplatin + etoposide", 
"set-drugs-165-exclude": "%22meropenem%22 %22azacitidine%22 %22amphotericin b%22 %22micafungin%22 %22busulfan%22 %22idarubicin%22 %22gemtuzumab ozogamicin%22 %22clofarabine%22 %22mitoxantrone%22 %22mycophenolic acid%22 %22linezolid%22 %22ganciclovir%22 %22caspofungin%22 %22tigecycline%22 %22tacrolimus%22 %22thiotepa%22 %22voriconazole%22 %22paricalcitol%22 %22ciclosporin%22 %22basiliximab%22 %22vorinostat%22 %22valganciclovir%22 %22thalidomide%22 %22decitabine%22 %22alemtuzumab%22 %22prednisone%22 %22daclizumab%22 %22epoprostenol%22 %22daptomycin%22 %22allopurinol%22 %22bendamustine%22 %22posaconazole%22 %22rasburicase%22 %22carmustine%22 %22pentostatin%22 %22pemetrexed%22 %22ertapenem%22 %22pantoprazole%22 %22morphine%22 %22lenalidomide%22 %22mercaptopurine%22 %22foscarnet%22 %22tocilizumab%22 %22aldesleukin%22 %22amsacrine%22 %22propofol%22 %22hydromorphone%22 %22cabazitaxel%22 %22dexrazoxane%22 %22pomalidomide%22 %22deferiprone%22 %22argatroban%22 %22trabectedin%22 %22sirolimus%22 %22ixabepilone%22 %22treprostinil%22 %22dolasetron%22 %22cladribine%22 %22dexmedetomidine%22 %22saccharated iron oxide%22 %22topotecan%22 %22scopolamine%22 %22aprepitant%22 %22iron, multivitamins and folic acid%22 %22everolimus%22 %22pralatrexate%22 %22teniposide%22 %22cidofovir%22 %22arsenic trioxide%22 %22sargramostim%22 %22lepirudin%22 %22muromonab-cd3%22 %22tretinoin%22 %22ofloxacin%22 %22febuxostat%22 %22ketoprofen%22 %22romidepsin%22 %22panobinostat%22 %22flurbiprofen%22 %22glutamine%22 %22ketorolac%22 %22ofatumumab%22 %22nitric oxide%22 %22fosphenytoin%22 %22etodolac%22 %22hyoscyamine%22 %22strontium (89sr) chloride%22 %22interferon alfacon-1%22 %22alglucosidase alfa%22 %22bexarotene%22 %22felbamate%22 %22vinflunine%22 %22sodium aurothiomalate%22 %22methylnaltrexone bromide%22 %22maraviroc%22 %22risedronic acid%22 %22daptomycin%22 %22treprostinil%22 %22canagliflozin%22 %22abiraterone%22 %22interferon beta-1b%22 %22anidulafungin%22", 
"set-drugs-165-include": "(%22rituximab%22) and (%22dexamethasone%22) and ( %22cytarabine%22) and ( %22cisplatin%22)", 
"set-drugs-165-name": "Ch+Ta-rituximab + dexamethasone + cytarabine + cisplatin", 
"set-drugs-166-exclude": "%22meropenem%22 %22azacitidine%22 %22amphotericin b%22 %22micafungin%22 %22busulfan%22 %22idarubicin%22 %22gemtuzumab ozogamicin%22 %22clofarabine%22 %22mitoxantrone%22 %22mycophenolic acid%22 %22linezolid%22 %22ganciclovir%22 %22caspofungin%22 %22tigecycline%22 %22tacrolimus%22 %22thiotepa%22 %22voriconazole%22 %22paricalcitol%22 %22ciclosporin%22 %22basiliximab%22 %22vorinostat%22 %22valganciclovir%22 %22thalidomide%22 %22decitabine%22 %22alemtuzumab%22 %22prednisone%22 %22daclizumab%22 %22epoprostenol%22 %22daptomycin%22 %22allopurinol%22 %22bendamustine%22 %22posaconazole%22 %22rasburicase%22 %22carmustine%22 %22pentostatin%22 %22pemetrexed%22 %22ertapenem%22 %22pantoprazole%22 %22morphine%22 %22lenalidomide%22 %22mercaptopurine%22 %22foscarnet%22 %22tocilizumab%22 %22aldesleukin%22 %22amsacrine%22 %22propofol%22 %22hydromorphone%22 %22cabazitaxel%22 %22dexrazoxane%22 %22pomalidomide%22 %22deferiprone%22 %22argatroban%22 %22trabectedin%22 %22sirolimus%22 %22ixabepilone%22 %22treprostinil%22 %22dolasetron%22 %22cladribine%22 %22dexmedetomidine%22 %22saccharated iron oxide%22 %22topotecan%22 %22scopolamine%22 %22aprepitant%22 %22iron, multivitamins and folic acid%22 %22everolimus%22 %22pralatrexate%22 %22teniposide%22 %22cidofovir%22 %22arsenic trioxide%22 %22sargramostim%22 %22lepirudin%22 %22muromonab-cd3%22 %22tretinoin%22 %22ofloxacin%22 %22febuxostat%22 %22ketoprofen%22 %22romidepsin%22 %22panobinostat%22 %22flurbiprofen%22 %22glutamine%22 %22ketorolac%22 %22ofatumumab%22 %22nitric oxide%22 %22fosphenytoin%22 %22etodolac%22 %22hyoscyamine%22 %22strontium (89sr) chloride%22 %22interferon alfacon-1%22 %22alglucosidase alfa%22 %22bexarotene%22 %22felbamate%22 %22vinflunine%22 %22sodium aurothiomalate%22 %22methylnaltrexone bromide%22 %22maraviroc%22 %22risedronic acid%22 %22daptomycin%22 %22treprostinil%22 %22canagliflozin%22 %22abiraterone%22 %22interferon beta-1b%22 %22anidulafungin%22", 
"set-drugs-166-include": "(%22bortezomib%22) and (%22cyclophosphamide%22) and ( %22dexamethasone%22)", 
"set-drugs-166-name": "Ch+Ta-bortezomib + cyclophosphamide + dexamethasone", 
"set-drugs-167-exclude": "%22meropenem%22 %22azacitidine%22 %22amphotericin b%22 %22micafungin%22 %22busulfan%22 %22idarubicin%22 %22gemtuzumab ozogamicin%22 %22clofarabine%22 %22mitoxantrone%22 %22mycophenolic acid%22 %22linezolid%22 %22ganciclovir%22 %22caspofungin%22 %22tigecycline%22 %22tacrolimus%22 %22thiotepa%22 %22voriconazole%22 %22paricalcitol%22 %22ciclosporin%22 %22basiliximab%22 %22vorinostat%22 %22valganciclovir%22 %22thalidomide%22 %22decitabine%22 %22alemtuzumab%22 %22prednisone%22 %22daclizumab%22 %22epoprostenol%22 %22daptomycin%22 %22allopurinol%22 %22bendamustine%22 %22posaconazole%22 %22rasburicase%22 %22carmustine%22 %22pentostatin%22 %22pemetrexed%22 %22ertapenem%22 %22pantoprazole%22 %22morphine%22 %22lenalidomide%22 %22mercaptopurine%22 %22foscarnet%22 %22tocilizumab%22 %22aldesleukin%22 %22amsacrine%22 %22propofol%22 %22hydromorphone%22 %22cabazitaxel%22 %22dexrazoxane%22 %22pomalidomide%22 %22deferiprone%22 %22argatroban%22 %22trabectedin%22 %22sirolimus%22 %22ixabepilone%22 %22treprostinil%22 %22dolasetron%22 %22cladribine%22 %22dexmedetomidine%22 %22saccharated iron oxide%22 %22topotecan%22 %22scopolamine%22 %22aprepitant%22 %22iron, multivitamins and folic acid%22 %22everolimus%22 %22pralatrexate%22 %22teniposide%22 %22cidofovir%22 %22arsenic trioxide%22 %22sargramostim%22 %22lepirudin%22 %22muromonab-cd3%22 %22tretinoin%22 %22ofloxacin%22 %22febuxostat%22 %22ketoprofen%22 %22romidepsin%22 %22panobinostat%22 %22flurbiprofen%22 %22glutamine%22 %22ketorolac%22 %22ofatumumab%22 %22nitric oxide%22 %22fosphenytoin%22 %22etodolac%22 %22hyoscyamine%22 %22strontium (89sr) chloride%22 %22interferon alfacon-1%22 %22alglucosidase alfa%22 %22bexarotene%22 %22felbamate%22 %22vinflunine%22 %22sodium aurothiomalate%22 %22methylnaltrexone bromide%22 %22maraviroc%22 %22risedronic acid%22 %22daptomycin%22 %22treprostinil%22 %22canagliflozin%22 %22abiraterone%22 %22interferon beta-1b%22 %22anidulafungin%22", 
"set-drugs-167-include": "(%22bortezomib%22) and (%22doxorubicin%22) and ( %22dexamethasone%22)", 
"set-drugs-167-name": "Ch+Ta-bortezomib + doxorubicin + dexamethasone", 
"set-drugs-168-exclude": "%22meropenem%22 %22azacitidine%22 %22amphotericin b%22 %22micafungin%22 %22busulfan%22 %22idarubicin%22 %22gemtuzumab ozogamicin%22 %22clofarabine%22 %22mitoxantrone%22 %22mycophenolic acid%22 %22linezolid%22 %22ganciclovir%22 %22caspofungin%22 %22tigecycline%22 %22tacrolimus%22 %22thiotepa%22 %22voriconazole%22 %22paricalcitol%22 %22ciclosporin%22 %22basiliximab%22 %22vorinostat%22 %22valganciclovir%22 %22thalidomide%22 %22decitabine%22 %22alemtuzumab%22 %22prednisone%22 %22daclizumab%22 %22epoprostenol%22 %22daptomycin%22 %22allopurinol%22 %22bendamustine%22 %22posaconazole%22 %22rasburicase%22 %22carmustine%22 %22pentostatin%22 %22pemetrexed%22 %22ertapenem%22 %22pantoprazole%22 %22morphine%22 %22lenalidomide%22 %22mercaptopurine%22 %22foscarnet%22 %22tocilizumab%22 %22aldesleukin%22 %22amsacrine%22 %22propofol%22 %22hydromorphone%22 %22cabazitaxel%22 %22dexrazoxane%22 %22pomalidomide%22 %22deferiprone%22 %22argatroban%22 %22trabectedin%22 %22sirolimus%22 %22ixabepilone%22 %22treprostinil%22 %22dolasetron%22 %22cladribine%22 %22dexmedetomidine%22 %22saccharated iron oxide%22 %22topotecan%22 %22scopolamine%22 %22aprepitant%22 %22iron, multivitamins and folic acid%22 %22everolimus%22 %22pralatrexate%22 %22teniposide%22 %22cidofovir%22 %22arsenic trioxide%22 %22sargramostim%22 %22lepirudin%22 %22muromonab-cd3%22 %22tretinoin%22 %22ofloxacin%22 %22febuxostat%22 %22ketoprofen%22 %22romidepsin%22 %22panobinostat%22 %22flurbiprofen%22 %22glutamine%22 %22ketorolac%22 %22ofatumumab%22 %22nitric oxide%22 %22fosphenytoin%22 %22etodolac%22 %22hyoscyamine%22 %22strontium (89sr) chloride%22 %22interferon alfacon-1%22 %22alglucosidase alfa%22 %22bexarotene%22 %22felbamate%22 %22vinflunine%22 %22sodium aurothiomalate%22 %22methylnaltrexone bromide%22 %22maraviroc%22 %22risedronic acid%22 %22daptomycin%22 %22treprostinil%22 %22canagliflozin%22 %22abiraterone%22 %22interferon beta-1b%22 %22anidulafungin%22", 
"set-drugs-168-include": "(%22ixazomib%22) and ( %22cyclophosphamide%22 ) and ( %22dexamethasone%22)", 
"set-drugs-168-name": "Ch+Ta-ixazomib + cyclophosphamide + dexamethasone", 
"set-drugs-169-exclude": "%22meropenem%22 %22azacitidine%22 %22amphotericin b%22 %22micafungin%22 %22busulfan%22 %22idarubicin%22 %22gemtuzumab ozogamicin%22 %22clofarabine%22 %22mitoxantrone%22 %22mycophenolic acid%22 %22linezolid%22 %22ganciclovir%22 %22caspofungin%22 %22tigecycline%22 %22tacrolimus%22 %22thiotepa%22 %22voriconazole%22 %22paricalcitol%22 %22ciclosporin%22 %22basiliximab%22 %22vorinostat%22 %22valganciclovir%22 %22thalidomide%22 %22decitabine%22 %22alemtuzumab%22 %22prednisone%22 %22daclizumab%22 %22epoprostenol%22 %22daptomycin%22 %22allopurinol%22 %22bendamustine%22 %22posaconazole%22 %22rasburicase%22 %22carmustine%22 %22pentostatin%22 %22pemetrexed%22 %22ertapenem%22 %22pantoprazole%22 %22morphine%22 %22lenalidomide%22 %22mercaptopurine%22 %22foscarnet%22 %22tocilizumab%22 %22aldesleukin%22 %22amsacrine%22 %22propofol%22 %22hydromorphone%22 %22cabazitaxel%22 %22dexrazoxane%22 %22pomalidomide%22 %22deferiprone%22 %22argatroban%22 %22trabectedin%22 %22sirolimus%22 %22ixabepilone%22 %22treprostinil%22 %22dolasetron%22 %22cladribine%22 %22dexmedetomidine%22 %22saccharated iron oxide%22 %22topotecan%22 %22scopolamine%22 %22aprepitant%22 %22iron, multivitamins and folic acid%22 %22everolimus%22 %22pralatrexate%22 %22teniposide%22 %22cidofovir%22 %22arsenic trioxide%22 %22sargramostim%22 %22lepirudin%22 %22muromonab-cd3%22 %22tretinoin%22 %22ofloxacin%22 %22febuxostat%22 %22ketoprofen%22 %22romidepsin%22 %22panobinostat%22 %22flurbiprofen%22 %22glutamine%22 %22ketorolac%22 %22ofatumumab%22 %22nitric oxide%22 %22fosphenytoin%22 %22etodolac%22 %22hyoscyamine%22 %22strontium (89sr) chloride%22 %22interferon alfacon-1%22 %22alglucosidase alfa%22 %22bexarotene%22 %22felbamate%22 %22vinflunine%22 %22sodium aurothiomalate%22 %22methylnaltrexone bromide%22 %22maraviroc%22 %22risedronic acid%22 %22daptomycin%22 %22treprostinil%22 %22canagliflozin%22 %22abiraterone%22 %22interferon beta-1b%22 %22anidulafungin%22", 
"set-drugs-169-include": "(%22daratumumab%22) and (%22cyclophosphamide%22) and ( %22bortezomib%22) and (%22dexamethasone%22)", 
"set-drugs-169-name": "Ch+Ta-daratumumab + cyclophosphamide + bortezomib + dexamethasone", 
"set-drugs-170-exclude": "%22meropenem%22 %22azacitidine%22 %22amphotericin b%22 %22micafungin%22 %22busulfan%22 %22idarubicin%22 %22gemtuzumab ozogamicin%22 %22clofarabine%22 %22mitoxantrone%22 %22mycophenolic acid%22 %22linezolid%22 %22ganciclovir%22 %22caspofungin%22 %22tigecycline%22 %22tacrolimus%22 %22thiotepa%22 %22voriconazole%22 %22paricalcitol%22 %22ciclosporin%22 %22basiliximab%22 %22vorinostat%22 %22valganciclovir%22 %22thalidomide%22 %22decitabine%22 %22alemtuzumab%22 %22prednisone%22 %22daclizumab%22 %22epoprostenol%22 %22daptomycin%22 %22allopurinol%22 %22bendamustine%22 %22posaconazole%22 %22rasburicase%22 %22carmustine%22 %22pentostatin%22 %22pemetrexed%22 %22ertapenem%22 %22pantoprazole%22 %22morphine%22 %22lenalidomide%22 %22mercaptopurine%22 %22foscarnet%22 %22tocilizumab%22 %22aldesleukin%22 %22amsacrine%22 %22propofol%22 %22hydromorphone%22 %22cabazitaxel%22 %22dexrazoxane%22 %22pomalidomide%22 %22deferiprone%22 %22argatroban%22 %22trabectedin%22 %22sirolimus%22 %22ixabepilone%22 %22treprostinil%22 %22dolasetron%22 %22cladribine%22 %22dexmedetomidine%22 %22saccharated iron oxide%22 %22topotecan%22 %22scopolamine%22 %22aprepitant%22 %22iron, multivitamins and folic acid%22 %22everolimus%22 %22pralatrexate%22 %22teniposide%22 %22cidofovir%22 %22arsenic trioxide%22 %22sargramostim%22 %22lepirudin%22 %22muromonab-cd3%22 %22tretinoin%22 %22ofloxacin%22 %22febuxostat%22 %22ketoprofen%22 %22romidepsin%22 %22panobinostat%22 %22flurbiprofen%22 %22glutamine%22 %22ketorolac%22 %22ofatumumab%22 %22nitric oxide%22 %22fosphenytoin%22 %22etodolac%22 %22hyoscyamine%22 %22strontium (89sr) chloride%22 %22interferon alfacon-1%22 %22alglucosidase alfa%22 %22bexarotene%22 %22felbamate%22 %22vinflunine%22 %22sodium aurothiomalate%22 %22methylnaltrexone bromide%22 %22maraviroc%22 %22risedronic acid%22 %22daptomycin%22 %22treprostinil%22 %22canagliflozin%22 %22abiraterone%22 %22interferon beta-1b%22 %22anidulafungin%22", 
"set-drugs-170-include": "(%22daratumumab%22) and ( %22bortezomib%22) and (%22prednisone%22) and ( %22melphalan%22)", 
"set-drugs-170-name": "Ch+Ta-daratumumab + bortezomib + prednisone + melphalan", 
"set-drugs-171-exclude": "%22meropenem%22 %22azacitidine%22 %22amphotericin b%22 %22micafungin%22 %22busulfan%22 %22idarubicin%22 %22gemtuzumab ozogamicin%22 %22clofarabine%22 %22mitoxantrone%22 %22mycophenolic acid%22 %22linezolid%22 %22ganciclovir%22 %22caspofungin%22 %22tigecycline%22 %22tacrolimus%22 %22thiotepa%22 %22voriconazole%22 %22paricalcitol%22 %22ciclosporin%22 %22basiliximab%22 %22vorinostat%22 %22valganciclovir%22 %22thalidomide%22 %22decitabine%22 %22alemtuzumab%22 %22prednisone%22 %22daclizumab%22 %22epoprostenol%22 %22daptomycin%22 %22allopurinol%22 %22bendamustine%22 %22posaconazole%22 %22rasburicase%22 %22carmustine%22 %22pentostatin%22 %22pemetrexed%22 %22ertapenem%22 %22pantoprazole%22 %22morphine%22 %22lenalidomide%22 %22mercaptopurine%22 %22foscarnet%22 %22tocilizumab%22 %22aldesleukin%22 %22amsacrine%22 %22propofol%22 %22hydromorphone%22 %22cabazitaxel%22 %22dexrazoxane%22 %22pomalidomide%22 %22deferiprone%22 %22argatroban%22 %22trabectedin%22 %22sirolimus%22 %22ixabepilone%22 %22treprostinil%22 %22dolasetron%22 %22cladribine%22 %22dexmedetomidine%22 %22saccharated iron oxide%22 %22topotecan%22 %22scopolamine%22 %22aprepitant%22 %22iron, multivitamins and folic acid%22 %22everolimus%22 %22pralatrexate%22 %22teniposide%22 %22cidofovir%22 %22arsenic trioxide%22 %22sargramostim%22 %22lepirudin%22 %22muromonab-cd3%22 %22tretinoin%22 %22ofloxacin%22 %22febuxostat%22 %22ketoprofen%22 %22romidepsin%22 %22panobinostat%22 %22flurbiprofen%22 %22glutamine%22 %22ketorolac%22 %22ofatumumab%22 %22nitric oxide%22 %22fosphenytoin%22 %22etodolac%22 %22hyoscyamine%22 %22strontium (89sr) chloride%22 %22interferon alfacon-1%22 %22alglucosidase alfa%22 %22bexarotene%22 %22felbamate%22 %22vinflunine%22 %22sodium aurothiomalate%22 %22methylnaltrexone bromide%22 %22maraviroc%22 %22risedronic acid%22 %22daptomycin%22 %22treprostinil%22 %22canagliflozin%22 %22abiraterone%22 %22interferon beta-1b%22 %22anidulafungin%22", 
"set-drugs-171-include": "(%22bendamustine%22) and ( %22bortezomib%22) and ( %22dexamethasone%22)", 
"set-drugs-171-name": "Ch+Ta-bendamustine + bortezomib + dexamethasone", 
"set-drugs-172-exclude": "%22meropenem%22 %22azacitidine%22 %22amphotericin b%22 %22micafungin%22 %22busulfan%22 %22idarubicin%22 %22gemtuzumab ozogamicin%22 %22clofarabine%22 %22mitoxantrone%22 %22mycophenolic acid%22 %22linezolid%22 %22ganciclovir%22 %22caspofungin%22 %22tigecycline%22 %22tacrolimus%22 %22thiotepa%22 %22voriconazole%22 %22paricalcitol%22 %22ciclosporin%22 %22basiliximab%22 %22vorinostat%22 %22valganciclovir%22 %22thalidomide%22 %22decitabine%22 %22alemtuzumab%22 %22prednisone%22 %22daclizumab%22 %22epoprostenol%22 %22daptomycin%22 %22allopurinol%22 %22bendamustine%22 %22posaconazole%22 %22rasburicase%22 %22carmustine%22 %22pentostatin%22 %22pemetrexed%22 %22ertapenem%22 %22pantoprazole%22 %22morphine%22 %22lenalidomide%22 %22mercaptopurine%22 %22foscarnet%22 %22tocilizumab%22 %22aldesleukin%22 %22amsacrine%22 %22propofol%22 %22hydromorphone%22 %22cabazitaxel%22 %22dexrazoxane%22 %22pomalidomide%22 %22deferiprone%22 %22argatroban%22 %22trabectedin%22 %22sirolimus%22 %22ixabepilone%22 %22treprostinil%22 %22dolasetron%22 %22cladribine%22 %22dexmedetomidine%22 %22saccharated iron oxide%22 %22topotecan%22 %22scopolamine%22 %22aprepitant%22 %22iron, multivitamins and folic acid%22 %22everolimus%22 %22pralatrexate%22 %22teniposide%22 %22cidofovir%22 %22arsenic trioxide%22 %22sargramostim%22 %22lepirudin%22 %22muromonab-cd3%22 %22tretinoin%22 %22ofloxacin%22 %22febuxostat%22 %22ketoprofen%22 %22romidepsin%22 %22panobinostat%22 %22flurbiprofen%22 %22glutamine%22 %22ketorolac%22 %22ofatumumab%22 %22nitric oxide%22 %22fosphenytoin%22 %22etodolac%22 %22hyoscyamine%22 %22strontium (89sr) chloride%22 %22interferon alfacon-1%22 %22alglucosidase alfa%22 %22bexarotene%22 %22felbamate%22 %22vinflunine%22 %22sodium aurothiomalate%22 %22methylnaltrexone bromide%22 %22maraviroc%22 %22risedronic acid%22 %22daptomycin%22 %22treprostinil%22 %22canagliflozin%22 %22abiraterone%22 %22interferon beta-1b%22 %22anidulafungin%22", 
"set-drugs-172-include": "(%22daratumumab%22) and ( %22bortezomib%22) and (%22dexamethasone%22) and (%22cyclophosphamide%22)", 
"set-drugs-172-name": "Ch+Ta-daratumumab + bortezomib + dexamethasone + cyclophosphamide", 
"set-drugs-173-exclude": "%22meropenem%22 %22azacitidine%22 %22amphotericin b%22 %22micafungin%22 %22busulfan%22 %22clofarabine%22 %22rituximab%22 %22mycophenolic acid%22 %22linezolid%22 %22ganciclovir%22 %22caspofungin%22 %22tigecycline%22 %22tacrolimus%22 %22thiotepa%22 %22voriconazole%22 %22paricalcitol%22 %22bortezomib%22 %22ciclosporin%22 %22basiliximab%22 %22vorinostat%22 %22valganciclovir%22 %22thalidomide%22 %22alemtuzumab%22 %22prednisone%22 %22daclizumab%22 %22epoprostenol%22 %22daptomycin%22 %22allopurinol%22 %22posaconazole%22 %22rasburicase%22 %22pentostatin%22 %22ertapenem%22 %22pantoprazole%22 %22morphine%22 %22lenalidomide%22 %22cetuximab%22 %22mercaptopurine%22 %22foscarnet%22 %22tocilizumab%22 %22tocilizumab%22 %22aldesleukin%22 %22amsacrine%22 %22propofol%22 %22hydromorphone%22 %22cabazitaxel%22 %22dexrazoxane%22 %22pomalidomide%22 %22deferiprone%22 %22argatroban%22 %22trabectedin%22 %22sirolimus%22 %22ixabepilone%22 %22treprostinil%22 %22dolasetron%22 %22dexmedetomidine%22 %22saccharated iron oxide%22 %22scopolamine%22 %22ponatinib%22 %22aprepitant%22 %22iron, multivitamins and folic acid%22 %22everolimus%22 %22teniposide%22 %22cidofovir%22 %22sargramostim%22 %22lepirudin%22 %22muromonab-cd3%22 %22tretinoin%22 %22ofloxacin%22 %22febuxostat%22 %22ketoprofen%22 %22panitumumab%22 %22romidepsin%22 %22panobinostat%22 %22flurbiprofen%22 %22glutamine%22 %22ketorolac%22 %22ofatumumab%22 %22nitric oxide%22 %22fosphenytoin%22 %22etodolac%22 %22hyoscyamine%22 %22strontium (89sr) chloride%22 %22interferon alfacon-1%22 %22alglucosidase alfa%22 %22bexarotene%22 %22felbamate%22 %22vinflunine%22 %22sodium aurothiomalate%22 %22methylnaltrexone bromide%22 %22maraviroc%22 %22risedronic acid%22 %22daptomycin%22 %22treprostinil%22 %22canagliflozin%22 %22abiraterone%22 %22interferon beta-1b%22 %22anidulafungin%22", 
"set-drugs-173-include": "(%22cytarabine%22) and ( %22gemtuzumab ozogamicin%22)", 
"set-drugs-173-name": "Ch+ADC-cytarabine + gemtuzumab ozogamicin", 
"set-drugs-174-exclude": "%22meropenem%22 %22azacitidine%22 %22amphotericin b%22 %22micafungin%22 %22busulfan%22 %22clofarabine%22 %22rituximab%22 %22mycophenolic acid%22 %22linezolid%22 %22ganciclovir%22 %22caspofungin%22 %22tigecycline%22 %22tacrolimus%22 %22thiotepa%22 %22voriconazole%22 %22paricalcitol%22 %22bortezomib%22 %22ciclosporin%22 %22basiliximab%22 %22vorinostat%22 %22valganciclovir%22 %22thalidomide%22 %22alemtuzumab%22 %22prednisone%22 %22daclizumab%22 %22epoprostenol%22 %22daptomycin%22 %22allopurinol%22 %22posaconazole%22 %22rasburicase%22 %22pentostatin%22 %22ertapenem%22 %22pantoprazole%22 %22morphine%22 %22lenalidomide%22 %22cetuximab%22 %22mercaptopurine%22 %22foscarnet%22 %22tocilizumab%22 %22tocilizumab%22 %22aldesleukin%22 %22amsacrine%22 %22propofol%22 %22hydromorphone%22 %22cabazitaxel%22 %22dexrazoxane%22 %22pomalidomide%22 %22deferiprone%22 %22argatroban%22 %22trabectedin%22 %22sirolimus%22 %22ixabepilone%22 %22treprostinil%22 %22dolasetron%22 %22dexmedetomidine%22 %22saccharated iron oxide%22 %22scopolamine%22 %22ponatinib%22 %22aprepitant%22 %22iron, multivitamins and folic acid%22 %22everolimus%22 %22teniposide%22 %22cidofovir%22 %22sargramostim%22 %22lepirudin%22 %22muromonab-cd3%22 %22tretinoin%22 %22ofloxacin%22 %22febuxostat%22 %22ketoprofen%22 %22panitumumab%22 %22romidepsin%22 %22panobinostat%22 %22flurbiprofen%22 %22glutamine%22 %22ketorolac%22 %22ofatumumab%22 %22nitric oxide%22 %22fosphenytoin%22 %22etodolac%22 %22hyoscyamine%22 %22strontium (89sr) chloride%22 %22interferon alfacon-1%22 %22alglucosidase alfa%22 %22bexarotene%22 %22felbamate%22 %22vinflunine%22 %22sodium aurothiomalate%22 %22methylnaltrexone bromide%22 %22maraviroc%22 %22risedronic acid%22 %22daptomycin%22 %22treprostinil%22 %22canagliflozin%22 %22abiraterone%22 %22interferon beta-1b%22 %22anidulafungin%22", 
"set-drugs-174-include": "(%22brentuximab vedotin%22) and ( %22cyclophosphamide%22) and ( %22doxorubicin%22) and ( %22prednisone%22)", 
"set-drugs-174-name": "Ch+ADC-brentuximab vedotin + cyclophosphamide + doxorubicin + prednisone", 
"set-drugs-175-exclude": "%22meropenem%22 %22azacitidine%22 %22amphotericin b%22 %22micafungin%22 %22busulfan%22 %22clofarabine%22 %22rituximab%22 %22mycophenolic acid%22 %22linezolid%22 %22ganciclovir%22 %22caspofungin%22 %22tigecycline%22 %22tacrolimus%22 %22thiotepa%22 %22voriconazole%22 %22paricalcitol%22 %22bortezomib%22 %22ciclosporin%22 %22basiliximab%22 %22vorinostat%22 %22valganciclovir%22 %22thalidomide%22 %22alemtuzumab%22 %22prednisone%22 %22daclizumab%22 %22epoprostenol%22 %22daptomycin%22 %22allopurinol%22 %22posaconazole%22 %22rasburicase%22 %22pentostatin%22 %22ertapenem%22 %22pantoprazole%22 %22morphine%22 %22lenalidomide%22 %22cetuximab%22 %22mercaptopurine%22 %22foscarnet%22 %22tocilizumab%22 %22tocilizumab%22 %22aldesleukin%22 %22amsacrine%22 %22propofol%22 %22hydromorphone%22 %22cabazitaxel%22 %22dexrazoxane%22 %22pomalidomide%22 %22deferiprone%22 %22argatroban%22 %22trabectedin%22 %22sirolimus%22 %22ixabepilone%22 %22treprostinil%22 %22dolasetron%22 %22dexmedetomidine%22 %22saccharated iron oxide%22 %22scopolamine%22 %22ponatinib%22 %22aprepitant%22 %22iron, multivitamins and folic acid%22 %22everolimus%22 %22teniposide%22 %22cidofovir%22 %22sargramostim%22 %22lepirudin%22 %22muromonab-cd3%22 %22tretinoin%22 %22ofloxacin%22 %22febuxostat%22 %22ketoprofen%22 %22panitumumab%22 %22romidepsin%22 %22panobinostat%22 %22flurbiprofen%22 %22glutamine%22 %22ketorolac%22 %22ofatumumab%22 %22nitric oxide%22 %22fosphenytoin%22 %22etodolac%22 %22hyoscyamine%22 %22strontium (89sr) chloride%22 %22interferon alfacon-1%22 %22alglucosidase alfa%22 %22bexarotene%22 %22felbamate%22 %22vinflunine%22 %22sodium aurothiomalate%22 %22methylnaltrexone bromide%22 %22maraviroc%22 %22risedronic acid%22 %22daptomycin%22 %22treprostinil%22 %22canagliflozin%22 %22abiraterone%22 %22interferon beta-1b%22 %22anidulafungin%22", 
"set-drugs-175-include": "(%22brentuximab vedotin%22) and ( %22gemcitabine%22) and ( %22doxorubicin%22) and (%22pralatrexate%22)", 
"set-drugs-175-name": "Ch+ADC-brentuximab vedotin + gemcitabine + doxorubicin + pralatrexate", 
"set-drugs-176-exclude": "%22meropenem%22 %22azacitidine%22 %22amphotericin b%22 %22micafungin%22 %22busulfan%22 %22clofarabine%22 %22rituximab%22 %22mycophenolic acid%22 %22linezolid%22 %22ganciclovir%22 %22caspofungin%22 %22tigecycline%22 %22tacrolimus%22 %22thiotepa%22 %22voriconazole%22 %22paricalcitol%22 %22bortezomib%22 %22ciclosporin%22 %22basiliximab%22 %22vorinostat%22 %22valganciclovir%22 %22thalidomide%22 %22alemtuzumab%22 %22prednisone%22 %22daclizumab%22 %22epoprostenol%22 %22daptomycin%22 %22allopurinol%22 %22posaconazole%22 %22rasburicase%22 %22pentostatin%22 %22ertapenem%22 %22pantoprazole%22 %22morphine%22 %22lenalidomide%22 %22cetuximab%22 %22mercaptopurine%22 %22foscarnet%22 %22tocilizumab%22 %22tocilizumab%22 %22aldesleukin%22 %22amsacrine%22 %22propofol%22 %22hydromorphone%22 %22cabazitaxel%22 %22dexrazoxane%22 %22pomalidomide%22 %22deferiprone%22 %22argatroban%22 %22trabectedin%22 %22sirolimus%22 %22ixabepilone%22 %22treprostinil%22 %22dolasetron%22 %22dexmedetomidine%22 %22saccharated iron oxide%22 %22scopolamine%22 %22ponatinib%22 %22aprepitant%22 %22iron, multivitamins and folic acid%22 %22everolimus%22 %22teniposide%22 %22cidofovir%22 %22sargramostim%22 %22lepirudin%22 %22muromonab-cd3%22 %22tretinoin%22 %22ofloxacin%22 %22febuxostat%22 %22ketoprofen%22 %22panitumumab%22 %22romidepsin%22 %22panobinostat%22 %22flurbiprofen%22 %22glutamine%22 %22ketorolac%22 %22ofatumumab%22 %22nitric oxide%22 %22fosphenytoin%22 %22etodolac%22 %22hyoscyamine%22 %22strontium (89sr) chloride%22 %22interferon alfacon-1%22 %22alglucosidase alfa%22 %22bexarotene%22 %22felbamate%22 %22vinflunine%22 %22sodium aurothiomalate%22 %22methylnaltrexone bromide%22 %22maraviroc%22 %22risedronic acid%22 %22daptomycin%22 %22treprostinil%22 %22canagliflozin%22 %22abiraterone%22 %22interferon beta-1b%22 %22anidulafungin%22", 
"set-drugs-176-include": "(%22brentuximab vedotin%22) and ( %22methotrexate%22)", 
"set-drugs-176-name": "Ch+ADC-brentuximab vedotin + methotrexate", 
"set-drugs-177-exclude": "%22meropenem%22 %22azacitidine%22 %22amphotericin b%22 %22micafungin%22 %22busulfan%22 %22clofarabine%22 %22rituximab%22 %22mycophenolic acid%22 %22linezolid%22 %22ganciclovir%22 %22caspofungin%22 %22tigecycline%22 %22tacrolimus%22 %22thiotepa%22 %22voriconazole%22 %22paricalcitol%22 %22bortezomib%22 %22ciclosporin%22 %22basiliximab%22 %22vorinostat%22 %22valganciclovir%22 %22thalidomide%22 %22alemtuzumab%22 %22prednisone%22 %22daclizumab%22 %22epoprostenol%22 %22daptomycin%22 %22allopurinol%22 %22posaconazole%22 %22rasburicase%22 %22pentostatin%22 %22ertapenem%22 %22pantoprazole%22 %22morphine%22 %22lenalidomide%22 %22cetuximab%22 %22mercaptopurine%22 %22foscarnet%22 %22tocilizumab%22 %22tocilizumab%22 %22aldesleukin%22 %22amsacrine%22 %22propofol%22 %22hydromorphone%22 %22cabazitaxel%22 %22dexrazoxane%22 %22pomalidomide%22 %22deferiprone%22 %22argatroban%22 %22trabectedin%22 %22sirolimus%22 %22ixabepilone%22 %22treprostinil%22 %22dolasetron%22 %22dexmedetomidine%22 %22saccharated iron oxide%22 %22scopolamine%22 %22ponatinib%22 %22aprepitant%22 %22iron, multivitamins and folic acid%22 %22everolimus%22 %22teniposide%22 %22cidofovir%22 %22sargramostim%22 %22lepirudin%22 %22muromonab-cd3%22 %22tretinoin%22 %22ofloxacin%22 %22febuxostat%22 %22ketoprofen%22 %22panitumumab%22 %22romidepsin%22 %22panobinostat%22 %22flurbiprofen%22 %22glutamine%22 %22ketorolac%22 %22ofatumumab%22 %22nitric oxide%22 %22fosphenytoin%22 %22etodolac%22 %22hyoscyamine%22 %22strontium (89sr) chloride%22 %22interferon alfacon-1%22 %22alglucosidase alfa%22 %22bexarotene%22 %22felbamate%22 %22vinflunine%22 %22sodium aurothiomalate%22 %22methylnaltrexone bromide%22 %22maraviroc%22 %22risedronic acid%22 %22daptomycin%22 %22treprostinil%22 %22canagliflozin%22 %22abiraterone%22 %22interferon beta-1b%22 %22anidulafungin%22", 
"set-drugs-177-include": "(%22brentuximab vedotin%22) and ( %22bendamustine%22)", 
"set-drugs-177-name": "Ch+ADC-brentuximab vedotin + bendamustine", 
"set-drugs-178-exclude": "%22meropenem%22 %22azacitidine%22 %22amphotericin b%22 %22micafungin%22 %22busulfan%22 %22clofarabine%22 %22rituximab%22 %22mycophenolic acid%22 %22linezolid%22 %22ganciclovir%22 %22caspofungin%22 %22tigecycline%22 %22tacrolimus%22 %22thiotepa%22 %22voriconazole%22 %22paricalcitol%22 %22bortezomib%22 %22ciclosporin%22 %22basiliximab%22 %22vorinostat%22 %22valganciclovir%22 %22thalidomide%22 %22alemtuzumab%22 %22prednisone%22 %22daclizumab%22 %22epoprostenol%22 %22daptomycin%22 %22allopurinol%22 %22posaconazole%22 %22rasburicase%22 %22pentostatin%22 %22ertapenem%22 %22pantoprazole%22 %22morphine%22 %22lenalidomide%22 %22cetuximab%22 %22mercaptopurine%22 %22foscarnet%22 %22tocilizumab%22 %22tocilizumab%22 %22aldesleukin%22 %22amsacrine%22 %22propofol%22 %22hydromorphone%22 %22cabazitaxel%22 %22dexrazoxane%22 %22pomalidomide%22 %22deferiprone%22 %22argatroban%22 %22trabectedin%22 %22sirolimus%22 %22ixabepilone%22 %22treprostinil%22 %22dolasetron%22 %22dexmedetomidine%22 %22saccharated iron oxide%22 %22scopolamine%22 %22ponatinib%22 %22aprepitant%22 %22iron, multivitamins and folic acid%22 %22everolimus%22 %22teniposide%22 %22cidofovir%22 %22sargramostim%22 %22lepirudin%22 %22muromonab-cd3%22 %22tretinoin%22 %22ofloxacin%22 %22febuxostat%22 %22ketoprofen%22 %22panitumumab%22 %22romidepsin%22 %22panobinostat%22 %22flurbiprofen%22 %22glutamine%22 %22ketorolac%22 %22ofatumumab%22 %22nitric oxide%22 %22fosphenytoin%22 %22etodolac%22 %22hyoscyamine%22 %22strontium (89sr) chloride%22 %22interferon alfacon-1%22 %22alglucosidase alfa%22 %22bexarotene%22 %22felbamate%22 %22vinflunine%22 %22sodium aurothiomalate%22 %22methylnaltrexone bromide%22 %22maraviroc%22 %22risedronic acid%22 %22daptomycin%22 %22treprostinil%22 %22canagliflozin%22 %22abiraterone%22 %22interferon beta-1b%22 %22anidulafungin%22", 
"set-drugs-178-include": "(%22brentuximab vedotin%22) and ( %22dacarbazine%22)", 
"set-drugs-178-name": "Ch+ADC-brentuximab vedotin + dacarbazine", 
"set-drugs-179-exclude": "%22meropenem%22 %22azacitidine%22 %22amphotericin b%22 %22micafungin%22 %22busulfan%22 %22clofarabine%22 %22rituximab%22 %22mycophenolic acid%22 %22linezolid%22 %22ganciclovir%22 %22caspofungin%22 %22tigecycline%22 %22tacrolimus%22 %22thiotepa%22 %22voriconazole%22 %22paricalcitol%22 %22bortezomib%22 %22ciclosporin%22 %22basiliximab%22 %22vorinostat%22 %22valganciclovir%22 %22thalidomide%22 %22alemtuzumab%22 %22prednisone%22 %22daclizumab%22 %22epoprostenol%22 %22daptomycin%22 %22allopurinol%22 %22posaconazole%22 %22rasburicase%22 %22pentostatin%22 %22ertapenem%22 %22pantoprazole%22 %22morphine%22 %22lenalidomide%22 %22cetuximab%22 %22mercaptopurine%22 %22foscarnet%22 %22tocilizumab%22 %22tocilizumab%22 %22aldesleukin%22 %22amsacrine%22 %22propofol%22 %22hydromorphone%22 %22cabazitaxel%22 %22dexrazoxane%22 %22pomalidomide%22 %22deferiprone%22 %22argatroban%22 %22trabectedin%22 %22sirolimus%22 %22ixabepilone%22 %22treprostinil%22 %22dolasetron%22 %22dexmedetomidine%22 %22saccharated iron oxide%22 %22scopolamine%22 %22ponatinib%22 %22aprepitant%22 %22iron, multivitamins and folic acid%22 %22everolimus%22 %22teniposide%22 %22cidofovir%22 %22sargramostim%22 %22lepirudin%22 %22muromonab-cd3%22 %22tretinoin%22 %22ofloxacin%22 %22febuxostat%22 %22ketoprofen%22 %22panitumumab%22 %22romidepsin%22 %22panobinostat%22 %22flurbiprofen%22 %22glutamine%22 %22ketorolac%22 %22ofatumumab%22 %22nitric oxide%22 %22fosphenytoin%22 %22etodolac%22 %22hyoscyamine%22 %22strontium (89sr) chloride%22 %22interferon alfacon-1%22 %22alglucosidase alfa%22 %22bexarotene%22 %22felbamate%22 %22vinflunine%22 %22sodium aurothiomalate%22 %22methylnaltrexone bromide%22 %22maraviroc%22 %22risedronic acid%22 %22daptomycin%22 %22treprostinil%22 %22canagliflozin%22 %22abiraterone%22 %22interferon beta-1b%22 %22anidulafungin%22", 
"set-drugs-179-include": "(%22brentuximab vedotin%22) and (%22vinblastine%22) and (%22dacarbazine%22) and (%22doxorubicin%22)", 
"set-drugs-179-name": "Ch+ADC-brentuximab vedotin + vinblastine  +dacarbazine +doxorubicin", 
"set-drugs-180-exclude": "%22meropenem%22 %22azacitidine%22 %22amphotericin b%22 %22micafungin%22 %22busulfan%22 %22gemtuzumab ozogamicin%22 %22clofarabine%22 %22rituximab%22 %22mycophenolic acid%22 %22linezolid%22 %22ganciclovir%22 %22caspofungin%22 %22tigecycline%22 %22tacrolimus%22 %22thiotepa%22 %22voriconazole%22 %22paricalcitol%22 %22bortezomib%22 %22ciclosporin%22 %22basiliximab%22 %22vorinostat%22 %22valganciclovir%22 %22thalidomide%22 %22alemtuzumab%22 %22prednisone%22 %22daclizumab%22 %22epoprostenol%22 %22daptomycin%22 %22allopurinol%22 %22posaconazole%22 %22rasburicase%22 %22pentostatin%22 %22ertapenem%22 %22pantoprazole%22 %22morphine%22 %22lenalidomide%22 %22cetuximab%22 %22mercaptopurine%22 %22foscarnet%22 %22tocilizumab%22 %22tocilizumab%22 %22aldesleukin%22 %22amsacrine%22 %22propofol%22 %22hydromorphone%22 %22cabazitaxel%22 %22dexrazoxane%22 %22pomalidomide%22 %22deferiprone%22 %22argatroban%22 %22trabectedin%22 %22sirolimus%22 %22ixabepilone%22 %22treprostinil%22 %22dolasetron%22 %22dexmedetomidine%22 %22saccharated iron oxide%22 %22scopolamine%22 %22ponatinib%22 %22aprepitant%22 %22iron, multivitamins and folic acid%22 %22everolimus%22 %22teniposide%22 %22cidofovir%22 %22sargramostim%22 %22lepirudin%22 %22muromonab-cd3%22 %22tretinoin%22 %22ofloxacin%22 %22febuxostat%22 %22ketoprofen%22 %22panitumumab%22 %22romidepsin%22 %22panobinostat%22 %22flurbiprofen%22 %22glutamine%22 %22ketorolac%22 %22ofatumumab%22 %22nitric oxide%22 %22fosphenytoin%22 %22etodolac%22 %22hyoscyamine%22 %22strontium (89sr) chloride%22 %22interferon alfacon-1%22 %22alglucosidase alfa%22 %22bexarotene%22 %22felbamate%22 %22vinflunine%22 %22sodium aurothiomalate%22 %22methylnaltrexone bromide%22 %22maraviroc%22 %22risedronic acid%22 %22daptomycin%22 %22treprostinil%22 %22canagliflozin%22 %22abiraterone%22 %22interferon beta-1b%22 %22anidulafungin%22", 
"set-drugs-180-include": "(%22fluorouracil%22) and ( %22oxaliplatin%22) and ( %22nivolumab%22)", 
"set-drugs-180-name": "Ch+Ic-fluorouracil + oxaliplatin + nivolumab", 
"set-drugs-181-exclude": "%22meropenem%22 %22azacitidine%22 %22amphotericin b%22 %22micafungin%22 %22busulfan%22 %22gemtuzumab ozogamicin%22 %22clofarabine%22 %22rituximab%22 %22mycophenolic acid%22 %22linezolid%22 %22ganciclovir%22 %22caspofungin%22 %22tigecycline%22 %22tacrolimus%22 %22thiotepa%22 %22voriconazole%22 %22paricalcitol%22 %22bortezomib%22 %22ciclosporin%22 %22basiliximab%22 %22vorinostat%22 %22valganciclovir%22 %22thalidomide%22 %22alemtuzumab%22 %22prednisone%22 %22daclizumab%22 %22epoprostenol%22 %22daptomycin%22 %22allopurinol%22 %22posaconazole%22 %22rasburicase%22 %22pentostatin%22 %22ertapenem%22 %22pantoprazole%22 %22morphine%22 %22lenalidomide%22 %22cetuximab%22 %22mercaptopurine%22 %22foscarnet%22 %22tocilizumab%22 %22tocilizumab%22 %22aldesleukin%22 %22amsacrine%22 %22propofol%22 %22hydromorphone%22 %22cabazitaxel%22 %22dexrazoxane%22 %22pomalidomide%22 %22deferiprone%22 %22argatroban%22 %22trabectedin%22 %22sirolimus%22 %22ixabepilone%22 %22treprostinil%22 %22dolasetron%22 %22dexmedetomidine%22 %22saccharated iron oxide%22 %22scopolamine%22 %22ponatinib%22 %22aprepitant%22 %22iron, multivitamins and folic acid%22 %22everolimus%22 %22teniposide%22 %22cidofovir%22 %22sargramostim%22 %22lepirudin%22 %22muromonab-cd3%22 %22tretinoin%22 %22ofloxacin%22 %22febuxostat%22 %22ketoprofen%22 %22panitumumab%22 %22romidepsin%22 %22panobinostat%22 %22flurbiprofen%22 %22glutamine%22 %22ketorolac%22 %22ofatumumab%22 %22nitric oxide%22 %22fosphenytoin%22 %22etodolac%22 %22hyoscyamine%22 %22strontium (89sr) chloride%22 %22interferon alfacon-1%22 %22alglucosidase alfa%22 %22bexarotene%22 %22felbamate%22 %22vinflunine%22 %22sodium aurothiomalate%22 %22methylnaltrexone bromide%22 %22maraviroc%22 %22risedronic acid%22 %22daptomycin%22 %22treprostinil%22 %22canagliflozin%22 %22abiraterone%22 %22interferon beta-1b%22 %22anidulafungin%22", 
"set-drugs-181-include": "(%22capecitabine%22) and ( %22oxaliplatin%22) and ( %22nivolumab%22)", 
"set-drugs-181-name": "Ch+Ic-capecitabine + oxaliplatin + nivolumab", 
"set-drugs-182-exclude": "%22meropenem%22 %22azacitidine%22 %22amphotericin b%22 %22micafungin%22 %22busulfan%22 %22gemtuzumab ozogamicin%22 %22clofarabine%22 %22rituximab%22 %22mycophenolic acid%22 %22linezolid%22 %22ganciclovir%22 %22caspofungin%22 %22tigecycline%22 %22tacrolimus%22 %22thiotepa%22 %22voriconazole%22 %22paricalcitol%22 %22bortezomib%22 %22ciclosporin%22 %22basiliximab%22 %22vorinostat%22 %22valganciclovir%22 %22alemtuzumab%22 %22prednisone%22 %22daclizumab%22 %22epoprostenol%22 %22daptomycin%22 %22allopurinol%22 %22posaconazole%22 %22rasburicase%22 %22pentostatin%22 %22ertapenem%22 %22pantoprazole%22 %22morphine%22 %22cetuximab%22 %22mercaptopurine%22 %22foscarnet%22 %22tocilizumab%22 %22tocilizumab%22 %22aldesleukin%22 %22amsacrine%22 %22propofol%22 %22hydromorphone%22 %22cabazitaxel%22 %22dexrazoxane%22 %22deferiprone%22 %22argatroban%22 %22trabectedin%22 %22sirolimus%22 %22ixabepilone%22 %22treprostinil%22 %22dolasetron%22 %22dexmedetomidine%22 %22saccharated iron oxide%22 %22scopolamine%22 %22ponatinib%22 %22aprepitant%22 %22iron, multivitamins and folic acid%22 %22everolimus%22 %22teniposide%22 %22cidofovir%22 %22sargramostim%22 %22lepirudin%22 %22muromonab-cd3%22 %22tretinoin%22 %22ofloxacin%22 %22febuxostat%22 %22ketoprofen%22 %22panitumumab%22 %22romidepsin%22 %22panobinostat%22 %22flurbiprofen%22 %22glutamine%22 %22ketorolac%22 %22ofatumumab%22 %22nitric oxide%22 %22fosphenytoin%22 %22etodolac%22 %22hyoscyamine%22 %22strontium (89sr) chloride%22 %22interferon alfacon-1%22 %22alglucosidase alfa%22 %22bexarotene%22 %22felbamate%22 %22vinflunine%22 %22sodium aurothiomalate%22 %22methylnaltrexone bromide%22 %22maraviroc%22 %22risedronic acid%22 %22daptomycin%22 %22treprostinil%22 %22canagliflozin%22 %22abiraterone%22 %22interferon beta-1b%22 %22anidulafungin%22", 
"set-drugs-182-include": "(%22carfilzomib%22) and ( %22lenalidomide%22) and ( %22dexamethasone%22)", 
"set-drugs-182-name": "Ch+Im-carfilzomib+ lenalidomide + dexamethasone", 
"set-drugs-183-exclude": "%22meropenem%22 %22azacitidine%22 %22amphotericin b%22 %22micafungin%22 %22busulfan%22 %22gemtuzumab ozogamicin%22 %22clofarabine%22 %22rituximab%22 %22mycophenolic acid%22 %22linezolid%22 %22ganciclovir%22 %22caspofungin%22 %22tigecycline%22 %22tacrolimus%22 %22thiotepa%22 %22voriconazole%22 %22paricalcitol%22 %22bortezomib%22 %22ciclosporin%22 %22basiliximab%22 %22vorinostat%22 %22valganciclovir%22 %22alemtuzumab%22 %22prednisone%22 %22daclizumab%22 %22epoprostenol%22 %22daptomycin%22 %22allopurinol%22 %22posaconazole%22 %22rasburicase%22 %22pentostatin%22 %22ertapenem%22 %22pantoprazole%22 %22morphine%22 %22cetuximab%22 %22mercaptopurine%22 %22foscarnet%22 %22tocilizumab%22 %22tocilizumab%22 %22aldesleukin%22 %22amsacrine%22 %22propofol%22 %22hydromorphone%22 %22cabazitaxel%22 %22dexrazoxane%22 %22deferiprone%22 %22argatroban%22 %22trabectedin%22 %22sirolimus%22 %22ixabepilone%22 %22treprostinil%22 %22dolasetron%22 %22dexmedetomidine%22 %22saccharated iron oxide%22 %22scopolamine%22 %22ponatinib%22 %22aprepitant%22 %22iron, multivitamins and folic acid%22 %22everolimus%22 %22teniposide%22 %22cidofovir%22 %22sargramostim%22 %22lepirudin%22 %22muromonab-cd3%22 %22tretinoin%22 %22ofloxacin%22 %22febuxostat%22 %22ketoprofen%22 %22panitumumab%22 %22romidepsin%22 %22panobinostat%22 %22flurbiprofen%22 %22glutamine%22 %22ketorolac%22 %22ofatumumab%22 %22nitric oxide%22 %22fosphenytoin%22 %22etodolac%22 %22hyoscyamine%22 %22strontium (89sr) chloride%22 %22interferon alfacon-1%22 %22alglucosidase alfa%22 %22bexarotene%22 %22felbamate%22 %22vinflunine%22 %22sodium aurothiomalate%22 %22methylnaltrexone bromide%22 %22maraviroc%22 %22risedronic acid%22 %22daptomycin%22 %22treprostinil%22 %22canagliflozin%22 %22abiraterone%22 %22interferon beta-1b%22 %22anidulafungin%22", 
"set-drugs-183-include": "( %22lenalidomide%22) and (%22cyclophosphamide%22) and ( %22dexamethasone%22)", 
"set-drugs-183-name": "Ch+Im-lenalidomide + cyclophosphamide + dexamethasone", 
"set-drugs-184-exclude": "%22meropenem%22 %22azacitidine%22 %22amphotericin b%22 %22micafungin%22 %22busulfan%22 %22gemtuzumab ozogamicin%22 %22clofarabine%22 %22rituximab%22 %22mycophenolic acid%22 %22linezolid%22 %22ganciclovir%22 %22caspofungin%22 %22tigecycline%22 %22tacrolimus%22 %22thiotepa%22 %22voriconazole%22 %22paricalcitol%22 %22bortezomib%22 %22ciclosporin%22 %22basiliximab%22 %22vorinostat%22 %22valganciclovir%22 %22alemtuzumab%22 %22prednisone%22 %22daclizumab%22 %22epoprostenol%22 %22daptomycin%22 %22allopurinol%22 %22posaconazole%22 %22rasburicase%22 %22pentostatin%22 %22ertapenem%22 %22pantoprazole%22 %22morphine%22 %22cetuximab%22 %22mercaptopurine%22 %22foscarnet%22 %22tocilizumab%22 %22tocilizumab%22 %22aldesleukin%22 %22amsacrine%22 %22propofol%22 %22hydromorphone%22 %22cabazitaxel%22 %22dexrazoxane%22 %22deferiprone%22 %22argatroban%22 %22trabectedin%22 %22sirolimus%22 %22ixabepilone%22 %22treprostinil%22 %22dolasetron%22 %22dexmedetomidine%22 %22saccharated iron oxide%22 %22scopolamine%22 %22ponatinib%22 %22aprepitant%22 %22iron, multivitamins and folic acid%22 %22everolimus%22 %22teniposide%22 %22cidofovir%22 %22sargramostim%22 %22lepirudin%22 %22muromonab-cd3%22 %22tretinoin%22 %22ofloxacin%22 %22febuxostat%22 %22ketoprofen%22 %22panitumumab%22 %22romidepsin%22 %22panobinostat%22 %22flurbiprofen%22 %22glutamine%22 %22ketorolac%22 %22ofatumumab%22 %22nitric oxide%22 %22fosphenytoin%22 %22etodolac%22 %22hyoscyamine%22 %22strontium (89sr) chloride%22 %22interferon alfacon-1%22 %22alglucosidase alfa%22 %22bexarotene%22 %22felbamate%22 %22vinflunine%22 %22sodium aurothiomalate%22 %22methylnaltrexone bromide%22 %22maraviroc%22 %22risedronic acid%22 %22daptomycin%22 %22treprostinil%22 %22canagliflozin%22 %22abiraterone%22 %22interferon beta-1b%22 %22anidulafungin%22", 
"set-drugs-184-include": "(%22bendamustine%22) and (%22lenalidomide%22) and ( %22dexamethasone%22)", 
"set-drugs-184-name": "Ch+Im-bendamustine + lenalidomide + dexamethasone", 
"set-drugs-185-exclude": "%22meropenem%22 %22azacitidine%22 %22amphotericin b%22 %22micafungin%22 %22busulfan%22 %22gemtuzumab ozogamicin%22 %22clofarabine%22 %22rituximab%22 %22mycophenolic acid%22 %22linezolid%22 %22ganciclovir%22 %22caspofungin%22 %22tigecycline%22 %22tacrolimus%22 %22thiotepa%22 %22voriconazole%22 %22paricalcitol%22 %22bortezomib%22 %22ciclosporin%22 %22basiliximab%22 %22vorinostat%22 %22valganciclovir%22 %22alemtuzumab%22 %22prednisone%22 %22daclizumab%22 %22epoprostenol%22 %22daptomycin%22 %22allopurinol%22 %22posaconazole%22 %22rasburicase%22 %22pentostatin%22 %22ertapenem%22 %22pantoprazole%22 %22morphine%22 %22cetuximab%22 %22mercaptopurine%22 %22foscarnet%22 %22tocilizumab%22 %22tocilizumab%22 %22aldesleukin%22 %22amsacrine%22 %22propofol%22 %22hydromorphone%22 %22cabazitaxel%22 %22dexrazoxane%22 %22deferiprone%22 %22argatroban%22 %22trabectedin%22 %22sirolimus%22 %22ixabepilone%22 %22treprostinil%22 %22dolasetron%22 %22dexmedetomidine%22 %22saccharated iron oxide%22 %22scopolamine%22 %22ponatinib%22 %22aprepitant%22 %22iron, multivitamins and folic acid%22 %22everolimus%22 %22teniposide%22 %22cidofovir%22 %22sargramostim%22 %22lepirudin%22 %22muromonab-cd3%22 %22tretinoin%22 %22ofloxacin%22 %22febuxostat%22 %22ketoprofen%22 %22panitumumab%22 %22romidepsin%22 %22panobinostat%22 %22flurbiprofen%22 %22glutamine%22 %22ketorolac%22 %22ofatumumab%22 %22nitric oxide%22 %22fosphenytoin%22 %22etodolac%22 %22hyoscyamine%22 %22strontium (89sr) chloride%22 %22interferon alfacon-1%22 %22alglucosidase alfa%22 %22bexarotene%22 %22felbamate%22 %22vinflunine%22 %22sodium aurothiomalate%22 %22methylnaltrexone bromide%22 %22maraviroc%22 %22risedronic acid%22 %22daptomycin%22 %22treprostinil%22 %22canagliflozin%22 %22abiraterone%22 %22interferon beta-1b%22 %22anidulafungin%22", 
"set-drugs-185-include": "(%22dexamethasone%22) and ( %22thalidomide%22) and ( %22cisplatin%22) and ( %22doxorubicin%22) and ( %22cyclophosphamide%22) and ( %22etoposide%22)", 
"set-drugs-185-name": "Ch+Im-dexamethasone + thalidomide + cisplatin + doxorubicin + cyclophosphamide + etoposide",
[truncated: 171,130 more chars]
