# Supplementary material for: Do antibody–drug conjugates increase the risk of sepsis in cancer patients? A pharmacovigilance study
Source: Front Pharmacol. 2022 Nov 9;13:967017. doi: 10.3389/fphar.2022.967017 (PMC9710632; doi:10.3389/fphar.2022.967017)
Supplement: Supplementary file 1 [file DataSheet3.zip › AERSMine load files/6.DDI analysis between ADCs and colony stimulating factors.aers]

fileName=aers_data_2022-05-10_DDI analysis between ADCs and G-CSF.aers
savedDate=2022-05-10 22:21:52 PM, EDT
version=1.3

Warning :: If you modify the saved Analysis data below you may corrupt it.  Corrupted data may not load or it may result in unexpeted query results. Corrupted saved analysis data cannot be recovered. Modify at your own risk. 

title=DDI analysis between ADCs and G-CSF
description=DDI analysis between ADCs and G-CSF
hash=TUCBcUs7JT8XWVn2Owp9OJzAgUv8CPm+twQglFvN/zM=

data={
"action": "exploreSubmit", 
"aers_form_data": "true", 
"consoleDisplayed": "true", 
"detailsDisplayed": "true", 
"fdrCorrection": "BH", 
"filter": "true", 
"filterFdrCorrection": "on", 
"filterFdrCorrectionRelationalOperator": "lt", 
"filterFdrCorrectionValue": "5.0000E-02", 
"filterIC": "on", 
"filterICRelationalOperator": "gt", 
"filterICValue": "0.000", 
"filterKdr": "false", 
"filterKdrValue": "1", 
"filterOmega": "false", 
"filterPer1000": "false", 
"filterPer1000RelationalOperator": "ge", 
"filterPer1000Value": "1.000", 
"filterRelativeRisk": "on", 
"filterRelativeRiskRelationalOperator": "ge", 
"filterRelativeRiskValue": "2.000", 
"filterRows": "on", 
"filterRowsValue": "1", 
"filterStandard": "on", 
"filterStandardRelationalOperator": "ge", 
"filterStandardValue": "10", 
"filterTotalReports": "false", 
"filterTotalReportsRelationalOperator": "ge", 
"filterTotalReportsValue": "1500", 
"filtersAutoRefresh": "on", 
"filtersDisplayed": "false", 
"filtersEnabled": "true", 
"graphType": "bar", 
"group_aggregated": "group_aggregated", 
"group_by_option": "GROUP_BY_TYPE_NONE", 
"limit_to_leaf_nodes": "true", 
"ontologyGlobalHeight": "2", 
"options_data_version": "All", 
"options_row_filters_query_behavior": "QUERY_BEHAVIOR_INCLUDE", 
"options_row_priority": "Adverse Events", 
"rankN": "50", 
"rankNBox": "50", 
"rankOrder": "RANK_ORDER_TOP", 
"rankType": "RANK_TYPE_HIGH_INCIDENCE_HIGH_RISK", 
"rankingDisplayed": "true", 
"reportType": "standard", 
"selectQuartersSiderHigh": "2021q3", 
"selectQuartersSiderLow": "2004q1", 
"set-adverseEvents-000-include": "%22sepsis%22 %22escherichia bacteraemia%22 %22septic shock%22 %22bacteraemia%22 %22systemic inflammatory response syndrome%22 %22neutropenic sepsis%22 %22escherichia sepsis%22 %22klebsiella sepsis%22 %22staphylococcal sepsis%22 %22staphylococcal bacteraemia%22 %22enterococcal bacteraemia%22 %22candida sepsis%22 %22streptococcal bacteraemia%22 %22blood culture positive%22 %22fungal sepsis%22 %22urosepsis%22 %22multiple organ dysfunction syndrome%22 %22pseudomonal sepsis%22 %22systemic candida%22 %22fungaemia%22 %22streptococcal sepsis%22 %22device related sepsis%22 %22bacterial sepsis%22 %22enterococcal sepsis%22 %22biliary sepsis%22", 
"set-adverseEvents-000-name": "sepsis and other AEs", 
"set-adverseEvents-999-name": "Undefined Name", 
"set-adverseEvents-seq": "1", 
"set-drugs-000-include": "(%22gemtuzumab ozogamicin%22) and (%22colony stimulating factors%22)", 
"set-drugs-000-name": "gemtuzumab ozogamicin + colony stimulating factors", 
"set-drugs-001-include": "(%22inotuzumab ozogamicin%22) and (%22colony stimulating factors%22)", 
"set-drugs-001-name": "inotuzumab ozogamicin + colony stimulating factors", 
"set-drugs-002-include": "(%22trastuzumab emtansine%22) and (%22colony stimulating factors%22)", 
"set-drugs-002-name": "trastuzumab emtansine + colony stimulating factors", 
"set-drugs-003-include": "(%22enfortumab vedotin%22) and (%22colony stimulating factors%22)", 
"set-drugs-003-name": "enfortumab vedotin + colony stimulating factors", 
"set-drugs-004-include": "(%22trastuzumab deruxtecan%22) and (%22colony stimulating factors%22)", 
"set-drugs-004-name": "trastuzumab deruxtecan + colony stimulating factors", 
"set-drugs-005-include": "(%22sacituzumab govitecan%22) and (%22colony stimulating factors%22)", 
"set-drugs-005-name": "sacituzumab govitecan + colony stimulating factors", 
"set-drugs-006-include": "(%22brentuximab vedotin%22) and (%22colony stimulating factors%22)", 
"set-drugs-006-name": "brentuximab vedotin + colony stimulating factors", 
"set-drugs-007-include": "(%22polatuzumab vedotin%22) and (%22colony stimulating factors%22)", 
"set-drugs-007-name": "polatuzumab vedotin + colony stimulating factors", 
"set-drugs-008-include": "(%22belantamab mafodotin%22) AND (%22colony stimulating factors%22)", 
"set-drugs-008-name": "belantamab mafodotin + colony stimulating factors", 
"set-drugs-009-exclude": "%22colony stimulating factors%22", 
"set-drugs-009-include": "%22gemtuzumab ozogamicin%22", 
"set-drugs-009-name": "gemtuzumab ozogamicin exclude colony stimulating factors", 
"set-drugs-010-exclude": "%22colony stimulating factors%22", 
"set-drugs-010-include": "%22trastuzumab emtansine%22", 
"set-drugs-010-name": "trastuzumab emtansine exclude colony stimulating factors", 
"set-drugs-011-exclude": "%22colony stimulating factors%22", 
"set-drugs-011-include": "%22inotuzumab ozogamicin%22", 
"set-drugs-011-name": "inotuzumab ozogamicin exclude colony stimulating factors", 
"set-drugs-012-exclude": "%22colony stimulating factors%22", 
"set-drugs-012-include": "%22enfortumab vedotin%22", 
"set-drugs-012-name": "enfortumab vedotin exclude colony stimulating factors", 
"set-drugs-013-exclude": "%22colony stimulating factors%22", 
"set-drugs-013-include": "%22trastuzumab deruxtecan%22", 
"set-drugs-013-name": "trastuzumab deruxtecan exclude colony stimulating factors", 
"set-drugs-014-exclude": "%22colony stimulating factors%22", 
"set-drugs-014-include": "%22sacituzumab govitecan%22", 
"set-drugs-014-name": "sacituzumab govitecan exclude colony stimulating factors", 
"set-drugs-015-exclude": "%22colony stimulating factors%22", 
"set-drugs-015-include": "%22brentuximab vedotin%22", 
"set-drugs-015-name": "brentuximab vedotin exclude colony stimulating factors", 
"set-drugs-016-exclude": "%22colony stimulating factors%22", 
"set-drugs-016-include": "%22polatuzumab vedotin%22", 
"set-drugs-016-name": "polatuzumab vedotin exclude colony stimulating factors", 
"set-drugs-017-exclude": "%22colony stimulating factors%22", 
"set-drugs-017-include": "%22belantamab mafodotin%22", 
"set-drugs-017-name": "belantamab mafodotin exclude colony stimulating factors", 
"set-drugs-018-exclude": "%22gemtuzumab ozogamicin%22 %22trastuzumab emtansine%22 %22inotuzumab ozogamicin%22 %22enfortumab vedotin%22 %22trastuzumab deruxtecan%22 %22sacituzumab govitecan%22 %22brentuximab vedotin%22 %22polatuzumab vedotin%22 %22belantamab mafodotin%22", 
"set-drugs-018-include": "%22colony stimulating factors%22", 
"set-drugs-018-name": "colony stimulating factors exclude ADCs", 
"set-drugs-019-exclude": "%22gemtuzumab ozogamicin%22 %22trastuzumab emtansine%22 %22inotuzumab ozogamicin%22 %22enfortumab vedotin%22 %22trastuzumab deruxtecan%22 %22sacituzumab govitecan%22 %22brentuximab vedotin%22 %22polatuzumab vedotin%22 %22belantamab mafodotin%22 %22colony stimulating factors%22", 
"set-drugs-019-name": "exclude ADCs and colony stimulating factors", 
"set-drugs-999-name": "Undefined Name", 
"set-drugs-seq": "20", 
"set-indications-000-include": "%22neoplasms benign, malignant and unspecified (incl cysts and polyps)%22", 
"set-indications-000-name": "neoplasms", 
"set-indications-999-name": "Undefined Name", 
"set-indications-seq": "1", 
"solr_facet_query": "on"
}
