# Supplementary material for: Do antibody–drug conjugates increase the risk of sepsis in cancer patients? A pharmacovigilance study
Source: Front Pharmacol. 2022 Nov 9;13:967017. doi: 10.3389/fphar.2022.967017 (PMC9710632; doi:10.3389/fphar.2022.967017)
Supplement: Supplementary file 1 [file DataSheet3.zip › AERSMine load files/8.DDI analysis between ADCs and CYP3A4 5 strong inhibitors.aers]

fileName=aers_data_2022-05-14_DDI signal detection between ADCs and CYP3A4 strong inhibitors.aers
savedDate=2022-05-14 02:37:03 AM, EDT
version=1.3

Warning :: If you modify the saved Analysis data below you may corrupt it.  Corrupted data may not load or it may result in unexpeted query results. Corrupted saved analysis data cannot be recovered. Modify at your own risk. 

title=DDI signal detection between ADCs and CYP3A4 strong inhibitors
description=DDI signal detection between ADCs and CYP3A4 strong inhibitors
hash=M1MePGWRJpEN9n3oChhth4Wm1CvQIdQOYM8DwJSndz0=

data={
"action": "exploreSubmit", 
"aers_form_data": "true", 
"consoleDisplayed": "true", 
"detailsDisplayed": "true", 
"fdrCorrection": "BH", 
"filter": "true", 
"filterFdrCorrection": "on", 
"filterFdrCorrectionRelationalOperator": "lt", 
"filterFdrCorrectionValue": "5.0000E-02", 
"filterIC": "on", 
"filterICRelationalOperator": "gt", 
"filterICValue": "0.000", 
"filterKdr": "false", 
"filterKdrValue": "1", 
"filterOmega": "false", 
"filterPer1000": "false", 
"filterPer1000RelationalOperator": "ge", 
"filterPer1000Value": "1.000", 
"filterRelativeRisk": "on", 
"filterRelativeRiskRelationalOperator": "ge", 
"filterRelativeRiskValue": "2.000", 
"filterRows": "on", 
"filterRowsValue": "1", 
"filterStandard": "on", 
"filterStandardRelationalOperator": "ge", 
"filterStandardValue": "10", 
"filterTotalReports": "false", 
"filterTotalReportsRelationalOperator": "ge", 
"filterTotalReportsValue": "1500", 
"filtersAutoRefresh": "on", 
"filtersDisplayed": "false", 
"filtersEnabled": "true", 
"graphType": "bar", 
"group_aggregated": "group_aggregated", 
"group_by_option": "GROUP_BY_TYPE_NONE", 
"limit_to_leaf_nodes": "true", 
"ontologyGlobalHeight": "2", 
"options_data_version": "All", 
"options_row_filters_query_behavior": "QUERY_BEHAVIOR_INCLUDE", 
"options_row_priority": "Adverse Events", 
"rankN": "50", 
"rankNBox": "50", 
"rankOrder": "RANK_ORDER_TOP", 
"rankType": "RANK_TYPE_HIGH_INCIDENCE_HIGH_RISK", 
"rankingDisplayed": "true", 
"reportType": "standard", 
"selectQuartersSiderHigh": "2021q3", 
"selectQuartersSiderLow": "2004q1", 
"set-adverseEvents-000-include": "%22sepsis%22 %22escherichia bacteraemia%22 %22septic shock%22 %22bacteraemia%22 %22systemic inflammatory response syndrome%22 %22neutropenic sepsis%22 %22escherichia sepsis%22 %22klebsiella sepsis%22 %22staphylococcal sepsis%22 %22staphylococcal bacteraemia%22 %22enterococcal bacteraemia%22 %22candida sepsis%22 %22streptococcal bacteraemia%22 %22blood culture positive%22 %22fungal sepsis%22 %22urosepsis%22 %22multiple organ dysfunction syndrome%22 %22pseudomonal sepsis%22 %22systemic candida%22 %22fungaemia%22 %22streptococcal sepsis%22 %22device related sepsis%22 %22bacterial sepsis%22 %22enterococcal sepsis%22 %22biliary sepsis%22", 
"set-adverseEvents-000-name": "sepsis and other AEs", 
"set-adverseEvents-999-name": "Undefined Name", 
"set-adverseEvents-seq": "1", 
"set-drugs-000-include": "(%22gemtuzumab ozogamicin%22) and (%22protease inhibitors%22 %22imidazole and triazole derivatives%22 %22macrolides%22)", 
"set-drugs-000-name": "gemtuzumab ozogamicin + CYP3A4 strong inhibitors", 
"set-drugs-001-include": "(%22inotuzumab ozogamicin%22) and (%22protease inhibitors%22 %22imidazole and triazole derivatives%22 %22macrolides%22)", 
"set-drugs-001-name": "inotuzumab ozogamicin + CYP3A4 strong inhibitors", 
"set-drugs-002-include": "(%22trastuzumab emtansine%22) and (%22protease inhibitors%22 %22imidazole and triazole derivatives%22 %22macrolides%22)", 
"set-drugs-002-name": "trastuzumab emtansine + CYP3A4 strong inhibitors", 
"set-drugs-003-include": "(%22enfortumab vedotin%22) and (%22protease inhibitors%22 %22imidazole and triazole derivatives%22 %22macrolides%22)", 
"set-drugs-003-name": "enfortumab vedotin + CYP3A4 strong inhibitors", 
"set-drugs-004-include": "(%22trastuzumab deruxtecan%22) and (%22protease inhibitors%22 %22imidazole and triazole derivatives%22 %22macrolides%22)", 
"set-drugs-004-name": "trastuzumab deruxtecan + CYP3A4 strong inhibitors", 
"set-drugs-005-include": "(%22sacituzumab govitecan%22) and (%22protease inhibitors%22 %22imidazole and triazole derivatives%22 %22macrolides%22)", 
"set-drugs-005-name": "sacituzumab govitecan + CYP3A4 strong inhibitors", 
"set-drugs-006-include": "(%22brentuximab vedotin%22) and (%22protease inhibitors%22 %22imidazole and triazole derivatives%22 %22macrolides%22)", 
"set-drugs-006-name": "brentuximab vedotin + CYP3A4 strong inhibitors", 
"set-drugs-007-include": "(%22polatuzumab vedotin%22) and (%22protease inhibitors%22 %22imidazole and triazole derivatives%22 %22macrolides%22)", 
"set-drugs-007-name": "polatuzumab vedotin + CYP3A4 strong inhibitors", 
"set-drugs-008-include": "(%22belantamab mafodotin%22) AND (%22protease inhibitors%22 %22imidazole and triazole derivatives%22 %22macrolides%22)", 
"set-drugs-008-name": "belantamab mafodotin + CYP3A4 strong inhibitors", 
"set-drugs-009-exclude": "(%22protease inhibitors%22 %22imidazole and triazole derivatives%22 %22macrolides%22)", 
"set-drugs-009-include": "%22gemtuzumab ozogamicin%22", 
"set-drugs-009-name": "gemtuzumab ozogamicin exclude CYP3A4 strong inhibitors", 
"set-drugs-010-exclude": "(%22protease inhibitors%22 %22imidazole and triazole derivatives%22 %22macrolides%22)", 
"set-drugs-010-include": "%22trastuzumab emtansine%22", 
"set-drugs-010-name": "trastuzumab emtansine exclude CYP3A4 strong inhibitors", 
"set-drugs-011-exclude": "(%22protease inhibitors%22 %22imidazole and triazole derivatives%22 %22macrolides%22)", 
"set-drugs-011-include": "%22inotuzumab ozogamicin%22", 
"set-drugs-011-name": "inotuzumab ozogamicin exclude CYP3A4 strong inhibitors", 
"set-drugs-012-exclude": "(%22protease inhibitors%22 %22imidazole and triazole derivatives%22 %22macrolides%22)", 
"set-drugs-012-include": "%22enfortumab vedotin%22", 
"set-drugs-012-name": "enfortumab vedotin exclude CYP3A4 strong inhibitors", 
"set-drugs-013-exclude": "(%22protease inhibitors%22 %22imidazole and triazole derivatives%22 %22macrolides%22)", 
"set-drugs-013-include": "%22trastuzumab deruxtecan%22", 
"set-drugs-013-name": "trastuzumab deruxtecan exclude CYP3A4 strong inhibitors", 
"set-drugs-014-exclude": "(%22protease inhibitors%22 %22imidazole and triazole derivatives%22 %22macrolides%22)", 
"set-drugs-014-include": "%22sacituzumab govitecan%22", 
"set-drugs-014-name": "sacituzumab govitecan exclude CYP3A4 strong inhibitors", 
"set-drugs-015-exclude": "(%22protease inhibitors%22 %22imidazole and triazole derivatives%22 %22macrolides%22)", 
"set-drugs-015-include": "%22brentuximab vedotin%22", 
"set-drugs-015-name": "brentuximab vedotin exclude CYP3A4 strong inhibitors", 
"set-drugs-016-exclude": "(%22protease inhibitors%22 %22imidazole and triazole derivatives%22 %22macrolides%22)", 
"set-drugs-016-include": "%22polatuzumab vedotin%22", 
"set-drugs-016-name": "polatuzumab vedotin exclude CYP3A4 strong inhibitors", 
"set-drugs-017-exclude": "(%22protease inhibitors%22 %22imidazole and triazole derivatives%22 %22macrolides%22)", 
"set-drugs-017-include": "%22belantamab mafodotin%22", 
"set-drugs-017-name": "belantamab mafodotin exclude CYP3A4 strong inhibitors", 
"set-drugs-018-exclude": "%22gemtuzumab ozogamicin%22 %22trastuzumab emtansine%22 %22inotuzumab ozogamicin%22 %22enfortumab vedotin%22 %22trastuzumab deruxtecan%22 %22sacituzumab govitecan%22 %22brentuximab vedotin%22 %22polatuzumab vedotin%22 %22belantamab mafodotin%22", 
"set-drugs-018-include": "(%22protease inhibitors%22 %22imidazole and triazole derivatives%22 %22macrolides%22)", 
"set-drugs-018-name": "CYP3A4 strong inhibitors exclude ADCs", 
"set-drugs-019-exclude": "%22gemtuzumab ozogamicin%22 %22trastuzumab emtansine%22 %22inotuzumab ozogamicin%22 %22enfortumab vedotin%22 %22trastuzumab deruxtecan%22 %22sacituzumab govitecan%22 %22brentuximab vedotin%22 %22polatuzumab vedotin%22 %22belantamab mafodotin%22 (%22protease inhibitors%22 %22imidazole and triazole derivatives%22 %22macrolides%22)", 
"set-drugs-019-name": "exclude ADCs and CYP3A4 strong inhibitors", 
"set-drugs-999-name": "Undefined Name", 
"set-drugs-seq": "20", 
"set-indications-000-include": "%22neoplasms benign, malignant and unspecified (incl cysts and polyps)%22", 
"set-indications-000-name": "neoplasms", 
"set-indications-999-name": "Undefined Name", 
"set-indications-seq": "1", 
"solr_facet_query": "on"
}
