# Supplementary material for: Do antibody–drug conjugates increase the risk of sepsis in cancer patients? A pharmacovigilance study
Source: Front Pharmacol. 2022 Nov 9;13:967017. doi: 10.3389/fphar.2022.967017 (PMC9710632; doi:10.3389/fphar.2022.967017)
Supplement: Supplementary file 1 [file DataSheet3.zip › AERSMine load files/9.DDI analysisbetween ADCs and h2-receptor antagonists.aers]

fileName=aers_data_2022-05-14_DDI between ADCs and h2-receptor antagonists.aers
savedDate=2022-05-14 03:12:04 AM, EDT
version=1.3

Warning :: If you modify the saved Analysis data below you may corrupt it.  Corrupted data may not load or it may result in unexpeted query results. Corrupted saved analysis data cannot be recovered. Modify at your own risk. 

title=DDI between ADCs and h2-receptor antagonists
description=DDI between ADCs and h2-receptor antagonists
hash=w1hdunVSfhqnlFDqQN+YBpzdIXNRO6UYjtaXuiWrIjk=

data={
"action": "exploreSubmit", 
"aers_form_data": "true", 
"consoleDisplayed": "true", 
"detailsDisplayed": "true", 
"fdrCorrection": "BH", 
"filter": "true", 
"filterFdrCorrection": "on", 
"filterFdrCorrectionRelationalOperator": "lt", 
"filterFdrCorrectionValue": "5.0000E-02", 
"filterIC": "on", 
"filterICRelationalOperator": "gt", 
"filterICValue": "0.000", 
"filterKdr": "false", 
"filterKdrValue": "1", 
"filterOmega": "false", 
"filterPer1000": "false", 
"filterPer1000RelationalOperator": "ge", 
"filterPer1000Value": "1.000", 
"filterRelativeRisk": "on", 
"filterRelativeRiskRelationalOperator": "ge", 
"filterRelativeRiskValue": "2.000", 
"filterRows": "on", 
"filterRowsValue": "1", 
"filterStandard": "on", 
"filterStandardRelationalOperator": "ge", 
"filterStandardValue": "10", 
"filterTotalReports": "false", 
"filterTotalReportsRelationalOperator": "ge", 
"filterTotalReportsValue": "1500", 
"filtersAutoRefresh": "on", 
"filtersDisplayed": "false", 
"filtersEnabled": "true", 
"graphType": "bar", 
"group_aggregated": "group_aggregated", 
"group_by_option": "GROUP_BY_TYPE_NONE", 
"limit_to_leaf_nodes": "true", 
"ontologyGlobalHeight": "2", 
"options_data_version": "All", 
"options_row_filters_query_behavior": "QUERY_BEHAVIOR_INCLUDE", 
"options_row_priority": "Adverse Events", 
"rankN": "-1", 
"rankNBox": "50", 
"rankOrder": "RANK_ORDER_TOP", 
"rankType": "RANK_TYPE_HIGH_INCIDENCE_HIGH_RISK", 
"rankingDisplayed": "true", 
"reportType": "standard", 
"selectQuartersSiderHigh": "2021q3", 
"selectQuartersSiderLow": "2004q1", 
"set-adverseEvents-000-include": "%22abdominal sepsis%22 %22acinetobacter sepsis%22 %22actinomycotic sepsis%22 %22amniotic infection syndrome of blane%22 %22bacterial sepsis%22 %22biliary sepsis%22 %22burkholderia cepacia complex sepsis%22 %22campylobacter sepsis%22 %22candida sepsis%22 %22capnocytophaga sepsis%22 %22cerebral septic infarct%22 %22citrobacter sepsis%22 %22clostridial sepsis%22 %22corynebacterium sepsis%22 %22device related sepsis%22 %22endotoxic shock%22 %22enterobacter sepsis%22 %22enterococcal sepsis%22 %22escherichia sepsis%22 %22fungal sepsis%22 %22group b streptococcus neonatal sepsis%22 %22haemophilus sepsis%22 %22helicobacter sepsis%22 %22herpes sepsis%22 %22herpes simplex sepsis%22 %22intestinal sepsis%22 %22klebsiella sepsis%22 %22listeria sepsis%22 %22meningococcal sepsis%22 %22micrococcal sepsis%22 %22myocarditis septic%22 %22neutropenic sepsis%22 %22nocardia sepsis%22 %22pelvic sepsis%22 %22pneumococcal sepsis%22 %22post procedural sepsis%22 %22postpartum sepsis%22 %22pseudomonal sepsis%22 %22pulmonary sepsis%22 %22salmonella sepsis%22 %22sars-cov-2 sepsis%22 %22sepsis%22 %22sepsis neonatal%22 %22sepsis pasteurella%22 %22sepsis syndrome%22 %22septic arthritis neisserial%22 %22septic arthritis staphylococcal%22 %22septic arthritis streptobacillus%22 %22septic arthritis streptococcal%22 %22septic coagulopathy%22 %22septic embolus%22 %22septic encephalopathy%22 %22septic necrosis%22 %22septic phlebitis%22 %22septic pulmonary embolism%22 %22septic rash%22 %22septic shock%22 %22septic vasculitis%22 %22serratia sepsis%22 %22shigella sepsis%22 %22staphylococcal sepsis%22 %22stenotrophomonas sepsis%22 %22streptococcal sepsis%22 %22toxic shock syndrome%22 %22toxic shock syndrome staphylococcal%22 %22toxic shock syndrome streptococcal%22 %22umbilical sepsis%22 %22urosepsis%22 %22viral sepsis%22 %22waterhouse-friderichsen syndrome%22 %22wound sepsis%22 %22yersinia sepsis%22 %22acinetobacter bacteraemia%22 %22bacillus bacteraemia%22 %22bacteraemia%22 %22bacterial toxaemia%22 %22bacterial translocation%22 %22bacteroides bacteraemia%22 %22blood culture positive%22 %22brevibacterium infection%22 %22catheter culture positive%22 %22citrobacter bacteraemia%22 %22clostridium bacteraemia%22 %22corynebacterium bacteraemia%22 %22cronobacter bacteraemia%22 %22cryptococcal fungaemia%22 %22cytokine increased%22 %22cytomegalovirus viraemia%22 %22device related bacteraemia%22 %22disseminated aspergillosis%22 %22disseminated bacillus calmette-guerin infection%22 %22disseminated blastomycosis%22 %22disseminated coccidioidomycosis%22 %22disseminated cryptococcosis%22 %22disseminated cytomegaloviral infection%22 %22disseminated leishmaniasis%22 %22disseminated mucormycosis%22 %22disseminated mycobacterium avium complex infection%22 %22disseminated paracoccidioidomycosis%22 %22disseminated sporotrichosis%22 %22disseminated strongyloidiasis%22 %22disseminated toxoplasmosis%22 %22disseminated trichosporonosis%22 %22disseminated tuberculosis%22 %22disseminated varicella%22 %22disseminated varicella zoster vaccine virus infection%22 %22disseminated varicella zoster virus infection%22 %22endotoxaemia%22 %22enterobacter bacteraemia%22 %22enterococcal bacteraemia%22 %22epstein-barr viraemia%22 %22escherichia bacteraemia%22 %22fungaemia%22 %22granulicatella bacteraemia%22 %22haemophilus bacteraemia%22 %22herpes simplex viraemia%22 %22herpes zoster disseminated%22 %22histoplasmosis disseminated%22 %22hiv viraemia%22 %22klebsiella bacteraemia%22 %22listeraemia%22 %22meningococcal bacteraemia%22 %22multiple organ dysfunction syndrome%22 %22multisystem inflammatory syndrome in children%22 %22neonatal multi-organ failure%22 %22pneumococcal bacteraemia%22 %22polyomavirus viraemia%22 %22procalcitonin abnormal%22 %22procalcitonin increased%22 %22pseudomonal bacteraemia%22 %22pseudosepsis%22 %22salmonella bacteraemia%22 %22sars-cov-2 viraemia%22 %22serratia bacteraemia%22 %22shewanella algae bacteraemia%22 %22staphylococcal bacteraemia%22 %22staphylococcal toxaemia%22 %22stenotrophomonas bacteraemia%22 %22streptococcal bacteraemia%22 %22systemic bacterial infection%22 %22systemic bartonellosis%22 %22systemic candida%22 %22systemic infection%22 %22systemic inflammatory response syndrome%22 %22systemic mycosis%22 %22systemic viral infection%22 %22thrombophlebitis septic%22 %22varicella zoster sepsis%22 %22vibrio vulnificus infection%22 %22viraemia%22 %22yersinia bacteraemia%22", 
"set-adverseEvents-000-name": "sepsis and other AEs", 
"set-adverseEvents-999-name": "Undefined Name", 
"set-adverseEvents-seq": "1", 
"set-drugs-000-include": "(%22trastuzumab emtansine%22) AND ( %22h2-receptor antagonists%22)", 
"set-drugs-000-name": "trastuzumab emtansine + h2-receptor antagonists", 
"set-drugs-001-include": "(%22inotuzumab ozogamicin%22) AND ( %22h2-receptor antagonists%22)", 
"set-drugs-001-name": "inotuzumab ozogamicin + h2-receptor antagonists", 
"set-drugs-002-include": "(%22enfortumab vedotin%22) AND ( %22h2-receptor antagonists%22)", 
"set-drugs-002-name": "enfortumab vedotin + h2-receptor antagonists", 
"set-drugs-003-include": "(%22trastuzumab deruxtecan%22) AND ( %22h2-receptor antagonists%22)", 
"set-drugs-003-name": "trastuzumab deruxtecan + h2-receptor antagonists", 
"set-drugs-004-include": "(%22sacituzumab govitecan%22) AND ( %22h2-receptor antagonists%22)", 
"set-drugs-004-name": "sacituzumab govitecan + h2-receptor antagonists", 
"set-drugs-005-include": "(%22brentuximab vedotin%22) AND ( %22h2-receptor antagonists%22)", 
"set-drugs-005-name": "brentuximab vedotin + h2-receptor antagonists", 
"set-drugs-006-include": "(%22polatuzumab vedotin%22) AND ( %22h2-receptor antagonists%22)", 
"set-drugs-006-name": "polatuzumab vedotin + h2-receptor antagonists", 
"set-drugs-007-include": "(%22belantamab mafodotin%22) AND ( %22h2-receptor antagonists%22)", 
"set-drugs-007-name": "belantamab mafodotin  + h2-receptor antagonists", 
"set-drugs-008-include": "(%22gemtuzumab ozogamicin%22) AND ( %22h2-receptor antagonists%22)", 
"set-drugs-008-name": "gemtuzumab ozogamicin + h2-receptor antagonists", 
"set-drugs-009-exclude": "%22h2-receptor antagonists%22", 
"set-drugs-009-include": "%22gemtuzumab ozogamicin%22", 
"set-drugs-009-name": "gemtuzumab ozogamicin exclude h2-receptor antagonists", 
"set-drugs-010-exclude": "%22h2-receptor antagonists%22", 
"set-drugs-010-include": "%22trastuzumab emtansine%22", 
"set-drugs-010-name": "trastuzumab emtansine exclude h2-receptor antagonists", 
"set-drugs-011-exclude": "%22h2-receptor antagonists%22", 
"set-drugs-011-include": "%22inotuzumab ozogamicin%22", 
"set-drugs-011-name": "inotuzumab ozogamicin exclude h2-receptor antagonists", 
"set-drugs-012-exclude": "%22h2-receptor antagonists%22", 
"set-drugs-012-include": "%22enfortumab vedotin%22", 
"set-drugs-012-name": "enfortumab vedotin exclude h2-receptor antagonists", 
"set-drugs-013-exclude": "%22h2-receptor antagonists%22", 
"set-drugs-013-include": "%22trastuzumab deruxtecan%22", 
"set-drugs-013-name": "trastuzumab deruxtecan exclude h2-receptor antagonists", 
"set-drugs-014-exclude": "%22h2-receptor antagonists%22", 
"set-drugs-014-include": "%22sacituzumab govitecan%22", 
"set-drugs-014-name": "sacituzumab govitecan exclude h2-receptor antagonists", 
"set-drugs-015-exclude": "%22h2-receptor antagonists%22", 
"set-drugs-015-include": "%22brentuximab vedotin%22", 
"set-drugs-015-name": "brentuximab vedotin exclude h2-receptor antagonists", 
"set-drugs-016-exclude": "%22h2-receptor antagonists%22", 
"set-drugs-016-include": "%22polatuzumab vedotin%22", 
"set-drugs-016-name": "polatuzumab vedotin exclude h2-receptor antagonists", 
"set-drugs-017-exclude": "%22h2-receptor antagonists%22", 
"set-drugs-017-include": "%22belantamab mafodotin%22", 
"set-drugs-017-name": "belantamab mafodotin exclude h2-receptor antagonists", 
"set-drugs-018-exclude": "%22gemtuzumab ozogamicin%22 %22trastuzumab emtansine%22 %22inotuzumab ozogamicin%22 %22enfortumab vedotin%22 %22trastuzumab deruxtecan%22 %22sacituzumab govitecan%22 %22brentuximab vedotin%22 %22polatuzumab vedotin%22 %22belantamab mafodotin%22", 
"set-drugs-018-include": "%22h2-receptor antagonists%22", 
"set-drugs-018-name": "h2-receptor antagonists exclude ADCs", 
"set-drugs-019-exclude": "%22gemtuzumab ozogamicin%22 %22trastuzumab emtansine%22 %22inotuzumab ozogamicin%22 %22enfortumab vedotin%22 %22trastuzumab deruxtecan%22 %22sacituzumab govitecan%22 %22brentuximab vedotin%22 %22polatuzumab vedotin%22 %22belantamab mafodotin%22 %22h2-receptor antagonists%22", 
"set-drugs-019-name": "exclude ADCs and h2-receptor antagonists", 
"set-drugs-999-name": "Undefined Name", 
"set-drugs-seq": "20", 
"set-indications-000-include": "%22neoplasms benign, malignant and unspecified (incl cysts and polyps)%22", 
"set-indications-000-name": "neoplasms benign, malignant and unspecified (incl cysts and polyps)", 
"set-indications-999-name": "Undefined Name", 
"set-indications-seq": "1", 
"solr_facet_query": "on"
}
