# Supplementary material for: Do antibody–drug conjugates increase the risk of sepsis in cancer patients? A pharmacovigilance study
Source: Front Pharmacol. 2022 Nov 9;13:967017. doi: 10.3389/fphar.2022.967017 (PMC9710632; doi:10.3389/fphar.2022.967017)
Supplement: Supplementary file 2 [file DataSheet1.xlsx]

## Sheet: ADC-colony stimulating factors
drug 1	drug 2	AE	n000	n001	n100	n101	n010	n011	n110	n111	n00+	n10+	n01+	n11+
ADCs	colony stimulating factors	sepsis	2026926	31694	17516	856	51802	2331	1613	82	2058620	18372	54133	1695
ADCs	colony stimulating factors	septic shock	2046282	12338	18059	313	53174	959	1644	51	2058620	18372	54133	1695
ADCs	colony stimulating factors	neutropenic sepsis	2054108	4512	18253	119	53542	591	1662	33	2058620	18372	54133	1695
ADCs	colony stimulating factors	multiple organ dysfunction syndrome	2048702	9918	18056	316	53552	581	1656	39	2058620	18372	54133	1695
ADCs	colony stimulating factors	bacteraemia	2055483	3137	18295	77	53871	262	1677	18	2058620	18372	54133	1695
ADCs	colony stimulating factors	escherichia bacteraemia	2057922	698	18357	15	54053	80	1686	9	2058620	18372	54133	1695
ADCs	colony stimulating factors	staphylococcal bacteraemia	2057678	942	18320	52	53867	266	1692	3	2058620	18372	54133	1695
ADCs	colony stimulating factors	staphylococcal sepsis	2057201	1419	18322	50	54015	118	1690	5	2058620	18372	54133	1695
ADCs	colony stimulating factors	escherichia sepsis	2057565	1055	18338	34	54044	89	1690	5	2058620	18372	54133	1695
ADCs	colony stimulating factors	pseudomonal sepsis	2058053	567	18324	48	53884	249	1681	14	2058620	18372	54133	1695
ADCs	colony stimulating factors	systemic candida	2058100	520	18348	24	54094	39	1692	3	2058620	18372	54133	1695
ADCs	colony stimulating factors	systemic inflammatory response syndrome	2057554	1066	18346	26	54064	69	1695	0	2058620	18372	54133	1695
ADCs	colony stimulating factors	enterococcal bacteraemia	2058335	285	18351	21	54086	47	1694	1	2058620	18372	54133	1695
ADCs	colony stimulating factors	bacterial sepsis	2057646	974	18343	29	54056	77	1694	1	2058620	18372	54133	1695
ADCs	colony stimulating factors	urosepsis	2056661	1959	18331	41	54012	121	1695	0	2058620	18372	54133	1695
ADCs	colony stimulating factors	device related sepsis	2058199	421	18354	18	54123	10	1695	0	2058620	18372	54133	1695
ADCs	colony stimulating factors	fungaemia	2058245	375	18354	18	54100	33	1694	1	2058620	18372	54133	1695
ADCs	colony stimulating factors	blood culture positive	2057561	1059	18316	56	54040	93	1692	3	2058620	18372	54133	1695
ADCs	colony stimulating factors	klebsiella sepsis	2058296	324	18355	17	54108	25	1694	1	2058620	18372	54133	1695
ADCs	colony stimulating factors	streptococcal sepsis	2058275	345	18340	32	54106	27	1695	0	2058620	18372	54133	1695
ADCs	colony stimulating factors	streptococcal bacteraemia	2058292	328	18355	17	54081	52	1695	0	2058620	18372	54133	1695
ADCs	colony stimulating factors	candida sepsis	2058369	251	18364	8	54109	24	1694	1	2058620	18372	54133	1695
ADCs	colony stimulating factors	enterococcal sepsis	2058323	297	18360	12	54088	45	1695	0	2058620	18372	54133	1695
ADCs	colony stimulating factors	fungal sepsis	2058382	238	18362	10	54114	19	1695	0	2058620	18372	54133	1695
ADCs	colony stimulating factors	biliary sepsis	2058450	170	18353	19	54108	25	1695	0	2058620	18372	54133	1695
drugD1	drugD2	AE	f00	f10	f01	f11	max1	max2	f00/(1-f00)	911	E111	(N+0.5)/(E+0.5）	Ω	Ω025	Ω975
ADCs	colony stimulating factors	sepsis	0.0153958	0.0465926	0.0430606	0.0483776	0.0488696	0.0449983	0.0156365	0.0725553	122.981	0.668118	-0.581825	-0.894091	-0.26956
ADCs	colony stimulating factors	septic shock	0.00599334	0.0170368	0.0177156	0.0300885	0.0173321	0.0180351	0.00602947	0.0285016	48.3102	1.05511	0.0773912	-0.318564	0.473346
ADCs	colony stimulating factors	neutropenic sepsis	0.00219176	0.00647725	0.0109176	0.019469	0.00651948	0.0110381	0.00219657	0.0151286	25.6429	1.28142	0.35774	-0.134496	0.849976
ADCs	colony stimulating factors	multiple organ dysfunction syndrome	0.00481779	0.0172001	0.0107328	0.0230088	0.0175011	0.0108493	0.00484111	0.0229693	38.9329	1.0017	0.00245231	-0.450339	0.455244
ADCs	colony stimulating factors	bacteraemia	0.00152384	0.00419116	0.00483993	0.0106195	0.0042088	0.00486347	0.00152616	0.00748959	12.6949	1.40206	0.48755	-0.178942	1.15404
ADCs	colony stimulating factors	escherichia bacteraemia	0.000339062	0.00081646	0.00147784	0.00530973	0.000817127	0.00148003	0.000339177	0.00195415	3.31229	2.49194	1.31727	0.374709	2.25983
ADCs	colony stimulating factors	staphylococcal bacteraemia	0.000457588	0.00283039	0.00491382	0.00176991	0.00283843	0.00493809	0.000457798	0.00726554	12.3151	0.273115	-1.87242	-3.50498	-0.239854
ADCs	colony stimulating factors	staphylococcal sepsis	0.000689297	0.00272153	0.00217982	0.00294985	0.00272896	0.00218458	0.000689772	0.004206	7.12917	0.720917	-0.472095	-1.73667	0.792483
ADCs	colony stimulating factors	escherichia sepsis	0.000512479	0.00185064	0.0016441	0.00294985	0.00185407	0.00164681	0.000512742	0.00297924	5.0498	0.991026	-0.0130052	-1.27758	1.25157
ADCs	colony stimulating factors	pseudomonal sepsis	0.000275427	0.00261267	0.00459978	0.00825959	0.00261952	0.00462104	0.000275503	0.00691687	11.7241	1.18618	0.246325	-0.509405	1.00205
ADCs	colony stimulating factors	systemic candida	0.000252596	0.00130634	0.000720448	0.00176991	0.00130804	0.000720967	0.00025266	0.0017732	3.00558	0.998409	-0.0022969	-1.63486	1.63027
ADCs	colony stimulating factors	systemic inflammatory response syndrome	0.000517823	0.0014152	0.00127464	0	0.0014172	0.00127627	0.000518091	0.00217065	3.67926	0.119638	-3.06325	#DIV/0!	#DIV/0!
ADCs	colony stimulating factors	enterococcal bacteraemia	0.000138442	0.00114304	0.000868232	0.000589971	0.00114435	0.000868986	0.000138461	0.00187137	3.17197	0.4085	-1.29159	-4.11927	1.53609
ADCs	colony stimulating factors	bacterial sepsis	0.000473132	0.00157849	0.00142242	0.000589971	0.00158098	0.00142445	0.000473356	0.00252568	4.28103	0.31374	-1.67236	-4.50004	1.15532
ADCs	colony stimulating factors	urosepsis	0.000951608	0.00223166	0.00223524	0	0.00223665	0.00224024	0.000952515	0.003512	5.95284	0.0774853	-3.68993	#DIV/0!	#DIV/0!
ADCs	colony stimulating factors	device related sepsis	0.000204506	0.000979752	0.00018473	0	0.000980713	0.000204548	0.000204548	0.000979752	1.66068	0.231409	-2.11148	#DIV/0!	#DIV/0!
ADCs	colony stimulating factors	fungaemia	0.000182161	0.000979752	0.00060961	0.000589971	0.000980713	0.000609982	0.000182194	0.00140652	2.38405	0.520102	-0.943134	-3.77082	1.88455
ADCs	colony stimulating factors	blood culture positive	0.000514422	0.00304812	0.00171799	0.00176991	0.00305744	0.00172095	0.000514687	0.00424559	7.19628	0.454765	-1.13681	-2.76937	0.495756
ADCs	colony stimulating factors	klebsiella sepsis	0.000157387	0.000925321	0.000461826	0.000589971	0.000926178	0.000462039	0.000157412	0.00122929	2.08365	0.580574	-0.784448	-3.61213	2.04323
ADCs	colony stimulating factors	streptococcal sepsis	0.000167588	0.00174178	0.000498772	0	0.00174482	0.00049902	0.000167616	0.00207192	3.51191	0.124629	-3.00429	#DIV/0!	#DIV/0!
ADCs	colony stimulating factors	streptococcal bacteraemia	0.00015933	0.000925321	0.000960597	0	0.000926178	0.000961521	0.000159355	0.00172536	2.92449	0.146007	-2.77589	#DIV/0!	#DIV/0!
ADCs	colony stimulating factors	candida sepsis	0.000121926	0.000435445	0.000443352	0.000589971	0.000435635	0.000443549	0.000121941	0.00075667	1.28256	0.841489	-0.248984	-3.07667	2.5787
ADCs	colony stimulating factors	enterococcal sepsis	0.000144271	0.000653168	0.000831286	0	0.000653595	0.000831978	0.000144292	0.00133948	2.27042	0.180478	-2.47011	#DIV/0!	#DIV/0!
ADCs	colony stimulating factors	fungal sepsis	0.000115611	0.000544307	0.000350987	0	0.000544603	0.000351111	0.000115625	0.000779481	1.32122	0.274541	-1.86491	#DIV/0!	#DIV/0!
ADCs	colony stimulating factors	biliary sepsis	8.25796e-05	0.00103418	0.000461826	0	0.00103525	0.000462039	8.25864e-05	0.00141271	2.39454	0.172739	-2.53333	#DIV/0!	#DIV/0!
																																				3

## Sheet: ADC-PPIs
drugD1	drugD2	AE	n000	n001	n100	n101	n010	n011	n110	n111	n00+	n10+	n01+	n11+
ADCs	proton pump inhibitors	sepsis	1850558	28251	16167	767	228170	5774	2962	171	1878809	16934	233944	3133
ADCs	proton pump inhibitors	septic shock	1867738	11071	16627	307	231718	2226	3076	57	1878809	16934	233944	3133
ADCs	proton pump inhibitors	multiple organ dysfunction syndrome	1869803	9006	16631	303	232451	1493	3081	52	1878809	16934	233944	3133
ADCs	proton pump inhibitors	neutropenic sepsis	1874659	4150	16810	124	232991	953	3105	28	1878809	16934	233944	3133
ADCs	proton pump inhibitors	bacteraemia	1875978	2831	16859	75	233376	568	3113	20	1878809	16934	233944	3133
ADCs	proton pump inhibitors	staphylococcal bacteraemia	1877810	999	16887	47	233735	209	3125	8	1878809	16934	233944	3133
ADCs	proton pump inhibitors	staphylococcal sepsis	1877570	1239	16887	47	233646	298	3125	8	1878809	16934	233944	3133
ADCs	proton pump inhibitors	enterococcal bacteraemia	1878532	277	16920	14	233889	55	3125	8	1878809	16934	233944	3133
ADCs	proton pump inhibitors	fungaemia	1878425	384	16920	14	233920	24	3128	5	1878809	16934	233944	3133
ADCs	proton pump inhibitors	escherichia sepsis	1877931	878	16901	33	233678	266	3127	6	1878809	16934	233944	3133
ADCs	proton pump inhibitors	systemic inflammatory response syndrome	1877923	886	16918	16	233695	249	3123	10	1878809	16934	233944	3133
ADCs	proton pump inhibitors	systemic candida	1878317	492	16909	25	233877	67	3131	2	1878809	16934	233944	3133
ADCs	proton pump inhibitors	escherichia bacteraemia	1878190	619	16917	17	233785	159	3126	7	1878809	16934	233944	3133
ADCs	proton pump inhibitors	pseudomonal sepsis	1878097	712	16901	33	233840	104	3104	29	1878809	16934	233944	3133
ADCs	proton pump inhibitors	blood culture positive	1877875	934	16886	48	233726	218	3122	11	1878809	16934	233944	3133
ADCs	proton pump inhibitors	device related sepsis	1878482	327	16917	17	233840	104	3132	1	1878809	16934	233944	3133
ADCs	proton pump inhibitors	bacterial sepsis	1877945	864	16908	26	233757	187	3129	4	1878809	16934	233944	3133
ADCs	proton pump inhibitors	urosepsis	1877236	1573	16902	32	233437	507	3124	9	1878809	16934	233944	3133
ADCs	proton pump inhibitors	klebsiella sepsis	1878546	263	16918	16	233858	86	3131	2	1878809	16934	233944	3133
ADCs	proton pump inhibitors	streptococcal sepsis	1878519	290	16916	18	233862	82	3119	14	1878809	16934	233944	3133
ADCs	proton pump inhibitors	streptococcal bacteraemia	1878503	306	16923	11	233870	74	3127	6	1878809	16934	233944	3133
ADCs	proton pump inhibitors	enterococcal sepsis	1878528	281	16926	8	233883	61	3129	4	1878809	16934	233944	3133
ADCs	proton pump inhibitors	fungal sepsis	1878587	222	16926	8	233909	35	3131	2	1878809	16934	233944	3133
ADCs	proton pump inhibitors	candida sepsis	1878566	243	16927	7	233912	32	3131	2	1878809	16934	233944	3133
ADCs	proton pump inhibitors	biliary sepsis	1878675	134	16934	0	233883	61	3114	19	1878809	16934	233944	3133
drugD1	drugD2	AE	f00	f10	f01	f11	max1	max2	f00/(1-f00)	911	E111	(N+0.5)/(E+0.5）	Ω	Ω025	Ω975
ADCs	proton pump inhibitors	sepsis	0.0150367	0.0452935	0.0246811	0.0545803	0.0474423	0.0253057	0.0152662	0.0543573	170.301	1.00409	0.0058898	-0.210348	0.222128
ADCs	proton pump inhibitors	septic shock	0.00589256	0.0181292	0.0095151	0.0181934	0.0184639	0.0096065	0.00592749	0.0216633	67.871	0.841	-0.249823	-0.624359	0.124713
ADCs	proton pump inhibitors	multiple organ dysfunction syndrome	0.00479346	0.017893	0.00638187	0.0165975	0.018219	0.00642286	0.00481655	0.0194399	60.9052	0.854977	-0.226043	-0.618172	0.166086
ADCs	proton pump inhibitors	neutropenic sepsis	0.00220885	0.00732255	0.00407362	0.00893712	0.00737656	0.00409029	0.00221374	0.00916828	28.7242	0.975219	-0.0362022	-0.570584	0.498179
ADCs	proton pump inhibitors	bacteraemia	0.00150681	0.00442896	0.00242793	0.00638366	0.00444866	0.00243384	0.00150908	0.0053447	16.745	1.18875	0.249449	-0.38284	0.881738
ADCs	proton pump inhibitors	staphylococcal bacteraemia	0.00053172	0.00277548	0.000893376	0.00255346	0.00278321	0.000894175	0.000532003	0.00313552	9.82357	0.823358	-0.280407	-1.28014	0.719329
ADCs	proton pump inhibitors	staphylococcal sepsis	0.00065946	0.00277548	0.00127381	0.00255346	0.00278321	0.00127543	0.000659896	0.00338723	10.6122	0.764925	-0.386609	-1.38635	0.613127
ADCs	proton pump inhibitors	enterococcal bacteraemia	0.000147434	0.000826739	0.000235099	0.00255346	0.000827423	0.000235154	0.000147456	0.000914285	2.86446	2.52641	1.33709	0.337353	2.33683
ADCs	proton pump inhibitors	fungaemia	0.000204385	0.000826739	0.000102589	0.00159591	0.000827423	0.000204427	0.000204427	0.000826739	2.59017	1.77984	0.831744	-0.432834	2.09632
ADCs	proton pump inhibitors	escherichia sepsis	0.000467317	0.00194874	0.00113702	0.0019151	0.00195255	0.00113832	0.000467536	0.00261647	8.19739	0.747351	-0.420143	-1.57454	0.734254
ADCs	proton pump inhibitors	systemic inflammatory response syndrome	0.000471575	0.000944845	0.00106436	0.00319183	0.000945738	0.00106549	0.000471798	0.00153707	4.81563	1.97531	0.982078	0.0878861	1.87627
ADCs	proton pump inhibitors	systemic candida	0.000261868	0.00147632	0.000286393	0.000638366	0.0014785	0.000286475	0.000261937	0.00150079	4.70196	0.480588	-1.05713	-3.0566	0.942346
ADCs	proton pump inhibitors	escherichia bacteraemia	0.000329464	0.0010039	0.00067965	0.00223428	0.00100491	0.000680112	0.000329573	0.00135361	4.24086	1.58199	0.661741	-0.407023	1.7305
ADCs	proton pump inhibitors	pseudomonal sepsis	0.000378963	0.00194874	0.000444551	0.0092563	0.00195255	0.000444749	0.000379107	0.00201412	6.31025	4.33171	2.11494	1.58985	2.64002
ADCs	proton pump inhibitors	blood culture positive	0.000497123	0.00283453	0.000931847	0.00351101	0.00284259	0.000932716	0.000497371	0.00326723	10.2362	1.07114	0.0991474	-0.753431	0.951726
ADCs	proton pump inhibitors	device related sepsis	0.000174046	0.0010039	0.000444551	0.000319183	0.00100491	0.000444749	0.000174077	0.00127395	3.9913	0.333979	-1.58217	-4.40985	1.24551
ADCs	proton pump inhibitors	bacterial sepsis	0.000459866	0.00153537	0.000799337	0.00127673	0.00153773	0.000799976	0.000460077	0.00187411	5.8716	0.706259	-0.50173	-1.91557	0.912111
ADCs	proton pump inhibitors	urosepsis	0.000837233	0.00188969	0.00216719	0.00287265	0.00189327	0.00217189	0.000837934	0.00321684	10.0784	0.898059	-0.155118	-1.09768	0.787443
ADCs	proton pump inhibitors	klebsiella sepsis	0.000139982	0.000944845	0.000367609	0.000638366	0.000945738	0.000367745	0.000140002	0.00117211	3.67221	0.599203	-0.738882	-2.73836	1.26059
ADCs	proton pump inhibitors	streptococcal sepsis	0.000154353	0.00106295	0.000350511	0.00446856	0.00106408	0.000350634	0.000154377	0.00125875	3.94367	3.26307	1.70623	0.950499	2.46196
ADCs	proton pump inhibitors	streptococcal bacteraemia	0.000162869	0.000649581	0.000316315	0.0019151	0.000650003	0.000316415	0.000162896	0.000802877	2.51541	2.15559	1.10808	-0.046313	2.26248
ADCs	proton pump inhibitors	enterococcal sepsis	0.000149563	0.000472422	0.000260746	0.00127673	0.000472646	0.000260814	0.000149585	0.000583534	1.82821	1.93281	0.950703	-0.463138	2.36454
ADCs	proton pump inhibitors	fungal sepsis	0.00011816	0.000472422	0.000149608	0.000638366	0.000472646	0.000149631	0.000118174	0.000503849	1.57856	1.20276	0.266345	-1.73313	2.26582
ADCs	proton pump inhibitors	candida sepsis	0.000129337	0.00041337	0.000136785	0.000638366	0.00041354	0.000136804	0.000129354	0.000420813	1.31841	1.37483	0.459253	-1.54022	2.45873
ADCs	proton pump inhibitors	biliary sepsis	7.13218e-05	0	0.000260746	0.00606447	7.13269e-05	0.000260814	7.13269e-05	0.000260746	0.816918	14.8073	3.88824	3.23952	4.53695

## Sheet: ADC-CYP3A4 inhibitors
drugD1	drugD2	AE	n000	n001	n100	n101	n010	n011	n110	n111	n00+	n10+	n01+	n11+
ADCs	CYP3A4 strong inhibitors	sepsis	2034198	32109	17918	807	44530	1916	1211	131	2066307	18725	46446	1342
ADCs	CYP3A4 strong inhibitors	septic shock	2053733	12574	18388	337	45723	723	1315	27	2066307	18725	46446	1342
ADCs	CYP3A4 strong inhibitors	multiple organ dysfunction syndrome	2056371	9936	18398	327	45883	563	1314	28	2066307	18725	46446	1342
ADCs	CYP3A4 strong inhibitors	bacteraemia	2063182	3125	18645	80	46172	274	1327	15	2066307	18725	46446	1342
ADCs	CYP3A4 strong inhibitors	neutropenic sepsis	2061545	4762	18581	144	46105	341	1334	8	2066307	18725	46446	1342
ADCs	CYP3A4 strong inhibitors	staphylococcal bacteraemia	2065187	1120	18676	49	46358	88	1336	6	2066307	18725	46446	1342
ADCs	CYP3A4 strong inhibitors	staphylococcal sepsis	2064896	1411	18678	47	46320	126	1334	8	2066307	18725	46446	1342
ADCs	CYP3A4 strong inhibitors	systemic candida	2065821	486	18703	22	46373	73	1337	5	2066307	18725	46446	1342
ADCs	CYP3A4 strong inhibitors	systemic inflammatory response syndrome	2065250	1057	18700	25	46368	78	1341	1	2066307	18725	46446	1342
ADCs	CYP3A4 strong inhibitors	escherichia sepsis	2065227	1080	18692	33	46382	64	1336	6	2066307	18725	46446	1342
ADCs	CYP3A4 strong inhibitors	pseudomonal sepsis	2065560	747	18671	54	46377	69	1334	8	2066307	18725	46446	1342
ADCs	CYP3A4 strong inhibitors	enterococcal bacteraemia	2066006	301	18705	20	46415	31	1340	2	2066307	18725	46446	1342
ADCs	CYP3A4 strong inhibitors	fungaemia	2065957	350	18712	13	46388	58	1336	6	2066307	18725	46446	1342
ADCs	CYP3A4 strong inhibitors	escherichia bacteraemia	2065570	737	18701	24	46405	41	1342	0	2066307	18725	46446	1342
ADCs	CYP3A4 strong inhibitors	urosepsis	2064366	1941	18684	41	46307	139	1342	0	2066307	18725	46446	1342
ADCs	CYP3A4 strong inhibitors	blood culture positive	2065243	1064	18676	49	46358	88	1332	10	2066307	18725	46446	1342
ADCs	CYP3A4 strong inhibitors	bacterial sepsis	2065338	969	18697	28	46364	82	1340	2	2066307	18725	46446	1342
ADCs	CYP3A4 strong inhibitors	streptococcal sepsis	2065970	337	18693	32	46411	35	1342	0	2066307	18725	46446	1342
ADCs	CYP3A4 strong inhibitors	klebsiella sepsis	2065986	321	18707	18	46418	28	1342	0	2066307	18725	46446	1342
ADCs	CYP3A4 strong inhibitors	device related sepsis	2065899	408	18707	18	46423	23	1342	0	2066307	18725	46446	1342
ADCs	CYP3A4 strong inhibitors	streptococcal bacteraemia	2065969	338	18709	16	46404	42	1341	1	2066307	18725	46446	1342
ADCs	CYP3A4 strong inhibitors	enterococcal sepsis	2066034	273	18713	12	46377	69	1342	0	2066307	18725	46446	1342
ADCs	CYP3A4 strong inhibitors	candida sepsis	2066054	253	18717	8	46424	22	1341	1	2066307	18725	46446	1342
ADCs	CYP3A4 strong inhibitors	fungal sepsis	2066064	243	18717	8	46432	14	1340	2	2066307	18725	46446	1342
ADCs	CYP3A4 strong inhibitors	biliary sepsis	2066121	186	18706	19	46437	9	1342	0	2066307	18725	46446	1342
drugD1	drugD2	AE	f00	f10	f01	f11	max1	max2	f00/(1-f00)	911	E111	(N+0.5)/(E+0.5）	Ω	Ω025	Ω975
ADCs	CYP3A4 strong inhibitors	sepsis	0.0155393	0.0430975	0.0412522	0.0976155	0.0450385	0.0430272	0.0157846	0.0674087	90.4625	1.44565	0.531719	0.284663	0.778775
ADCs	CYP3A4 strong inhibitors	septic shock	0.00608525	0.0179973	0.0155665	0.0201192	0.0183272	0.0158126	0.00612251	0.0272537	36.5745	0.74175	-0.430994	-0.975182	0.113194
ADCs	CYP3A4 strong inhibitors	multiple organ dysfunction syndrome	0.00480858	0.0174633	0.0121216	0.0208644	0.0177737	0.0122703	0.00483181	0.0245922	33.0027	0.850678	-0.233315	-0.767697	0.301066
ADCs	CYP3A4 strong inhibitors	bacteraemia	0.00151236	0.00427236	0.00589932	0.0111773	0.00429069	0.00593433	0.00151465	0.00863516	11.5884	1.28222	0.358647	-0.371458	1.08875
ADCs	CYP3A4 strong inhibitors	neutropenic sepsis	0.00230459	0.00769025	0.00734186	0.00596125	0.00774985	0.00739616	0.00230992	0.0126734	17.0077	0.4855	-1.04246	-2.04219	-0.0427204
ADCs	CYP3A4 strong inhibitors	staphylococcal bacteraemia	0.00054203	0.00261682	0.00189467	0.00447094	0.00262369	0.00189827	0.000542324	0.00396386	5.3195	1.11693	0.159545	-0.994852	1.31394
ADCs	CYP3A4 strong inhibitors	staphylococcal sepsis	0.000682861	0.00251001	0.00271283	0.00596125	0.00251633	0.00272021	0.000683327	0.00453257	6.08271	1.29126	0.368781	-0.630956	1.36852
ADCs	CYP3A4 strong inhibitors	systemic candida	0.000235202	0.0011749	0.00157172	0.00372578	0.00117628	0.00157419	0.000235258	0.00250891	3.36695	1.42231	0.508235	-0.756343	1.77281
ADCs	CYP3A4 strong inhibitors	systemic inflammatory response syndrome	0.000511541	0.00133511	0.00167937	0.000745156	0.0013369	0.00168219	0.000511802	0.00250102	3.35637	0.388967	-1.36228	-4.18996	1.4654
ADCs	CYP3A4 strong inhibitors	escherichia sepsis	0.000522672	0.00176235	0.00137794	0.00447094	0.00176546	0.00137985	0.000522945	0.0026155	3.51001	1.62095	0.696836	-0.457561	1.85123
ADCs	CYP3A4 strong inhibitors	pseudomonal sepsis	0.000361515	0.00288385	0.0014856	0.00596125	0.00289219	0.00148781	0.000361645	0.00400226	5.37104	1.44778	0.533847	-0.46589	1.53358
ADCs	CYP3A4 strong inhibitors	enterococcal bacteraemia	0.000145671	0.00106809	0.000667442	0.00149031	0.00106923	0.000667888	0.000145692	0.0015889	2.1323	0.949738	-0.0743979	-2.07387	1.92508
ADCs	CYP3A4 strong inhibitors	fungaemia	0.000169384	0.000694259	0.00124876	0.00447094	0.000694741	0.00125032	0.000169413	0.0017725	2.3787	2.25796	1.17502	0.0206254	2.32942
ADCs	CYP3A4 strong inhibitors	escherichia bacteraemia	0.000356675	0.00128171	0.000882746	0	0.00128335	0.000883525	0.000356802	0.00180681	2.42473	0.170956	-2.54831	#DIV/0!	#DIV/0!
ADCs	CYP3A4 strong inhibitors	urosepsis	0.000939357	0.00218959	0.00299272	0	0.00219439	0.00300171	0.00094024	0.00423782	5.68716	0.0808126	-3.62928	#DIV/0!	#DIV/0!
ADCs	CYP3A4 strong inhibitors	blood culture positive	0.000514928	0.00261682	0.00189467	0.00745156	0.00262369	0.00189827	0.000515194	0.00399077	5.35562	1.79315	0.842496	-0.051696	1.73669
ADCs	CYP3A4 strong inhibitors	bacterial sepsis	0.000468953	0.00149533	0.00176549	0.00149031	0.00149757	0.00176861	0.000469173	0.00278921	3.74311	0.58919	-0.763196	-2.76267	1.23628
ADCs	CYP3A4 strong inhibitors	streptococcal sepsis	0.000163093	0.00170895	0.000753563	0	0.00171187	0.000754132	0.00016312	0.00229759	3.08337	0.139534	-2.84132	#DIV/0!	#DIV/0!
ADCs	CYP3A4 strong inhibitors	klebsiella sepsis	0.00015535	0.000961282	0.000602851	0	0.000962207	0.000603214	0.000155374	0.00140806	1.88962	0.209238	-2.25678	#DIV/0!	#DIV/0!
ADCs	CYP3A4 strong inhibitors	device related sepsis	0.000197454	0.000961282	0.000495199	0	0.000962207	0.000495444	0.000197493	0.00125857	1.689	0.228414	-2.13027	#DIV/0!	#DIV/0!
ADCs	CYP3A4 strong inhibitors	streptococcal bacteraemia	0.000163577	0.000854473	0.000904276	0.000745156	0.000855203	0.000905094	0.000163604	0.00159415	2.13935	0.568322	-0.815219	-3.6429	2.01246
ADCs	CYP3A4 strong inhibitors	enterococcal sepsis	0.00013212	0.000640854	0.0014856	0	0.000641265	0.00148781	0.000132137	0.00199295	2.67455	0.157503	-2.66655	#DIV/0!	#DIV/0!
ADCs	CYP3A4 strong inhibitors	candida sepsis	0.000122441	0.000427236	0.000473668	0.000745156	0.000427419	0.000473893	0.000122456	0.00077825	1.04441	0.971244	-0.0420946	-2.86978	2.78559
ADCs	CYP3A4 strong inhibitors	fungal sepsis	0.000117601	0.000427236	0.000301425	0.00149031	0.000427419	0.000301516	0.000117615	0.000610947	0.81989	1.8941	0.92151	-1.07796	2.92098
ADCs	CYP3A4 strong inhibitors	biliary sepsis	9.00157e-05	0.00101469	0.000193773	0	0.00101572	0.000193811	9.00238e-05	0.00111825	1.50069	0.249913	-2.0005	#DIV/0!	#DIV/0!

## Sheet: ADC-H2-receptor inhibitors
drugD1	drugD2	AE	n000	n001	n100	n101	n010	n011	n110	n111	n00+	n10+	n01+	n11+
ADCs	h2-receptor antagonists	sepsis	2008416	32129	18131	815	70312	1896	998	123	2040545	18946	72208	1121
ADCs	h2-receptor antagonists	septic shock	2027852	12693	18607	339	71604	604	1096	25	2040545	18946	72208	1121
ADCs	h2-receptor antagonists	multiple organ dysfunction syndrome	2030500	10045	18601	345	71754	454	1111	10	2040545	18946	72208	1121
ADCs	h2-receptor antagonists	neutropenic sepsis	2035644	4901	18806	140	72006	202	1109	12	2040545	18946	72208	1121
ADCs	h2-receptor antagonists	bacteraemia	2037408	3137	18867	79	71946	262	1105	16	2040545	18946	72208	1121
ADCs	h2-receptor antagonists	staphylococcal sepsis	2039087	1458	18897	49	72129	79	1115	6	2040545	18946	72208	1121
ADCs	h2-receptor antagonists	enterococcal bacteraemia	2040236	309	18927	19	72185	23	1118	3	2040545	18946	72208	1121
ADCs	h2-receptor antagonists	pseudomonal sepsis	2039765	780	18890	56	72172	36	1115	6	2040545	18946	72208	1121
ADCs	h2-receptor antagonists	streptococcal bacteraemia	2040198	347	18933	13	72175	33	1117	4	2040545	18946	72208	1121
ADCs	h2-receptor antagonists	blood culture positive	2039449	1096	18891	55	72152	56	1117	4	2040545	18946	72208	1121
ADCs	h2-receptor antagonists	procalcitonin increased	2040358	187	18941	5	72198	10	1118	3	2040545	18946	72208	1121
ADCs	h2-receptor antagonists	serratia sepsis	2040509	36	18946	0	72204	4	1117	4	2040545	18946	72208	1121
ADCs	h2-receptor antagonists	salmonella bacteraemia	2040505	40	18946	0	72205	3	1118	3	2040545	18946	72208	1121
drugD1	drugD2	AE	f00	f10	f01	f11	max1	max2	f00/(1-f00)	911	E111	(N+0.5)/(E+0.5）	Ω	Ω025	Ω975
ADCs	h2-receptor antagonists	sepsis	0.0157453	0.043017	0.0262575	0.109723	0.0449506	0.0269655	0.0159972	0.0529576	59.3655	2.06296	1.04471	0.78975	1.29968
ADCs	h2-receptor antagonists	septic shock	0.0062204	0.017893	0.00836472	0.0223015	0.0182189	0.00843528	0.00625933	0.0199873	22.4057	1.11326	0.154789	-0.410747	0.720326
ADCs	h2-receptor antagonists	multiple organ dysfunction syndrome	0.0049227	0.0182096	0.00628739	0.00892061	0.0185474	0.00632717	0.00494706	0.0195382	21.9023	0.468702	-1.09326	-1.98745	-0.199064
ADCs	h2-receptor antagonists	neutropenic sepsis	0.00240181	0.00738942	0.00279747	0.0107047	0.00744443	0.00280532	0.00240759	0.00778114	8.72266	1.35536	0.438673	-0.377608	1.25495
ADCs	h2-receptor antagonists	bacteraemia	0.00153733	0.00416975	0.00362841	0.014273	0.00418721	0.00364162	0.0015397	0.00624982	7.00605	2.19823	1.13634	0.42942	1.84326
ADCs	h2-receptor antagonists	staphylococcal sepsis	0.000714515	0.0025863	0.00109406	0.00535236	0.002593	0.00109526	0.000715026	0.00296442	3.32312	1.70018	0.765689	-0.388707	1.92009
ADCs	h2-receptor antagonists	enterococcal bacteraemia	0.00015143	0.00100285	0.000318524	0.00267618	0.00100386	0.000318626	0.000151453	0.00116966	1.31119	1.93243	0.950418	-0.682145	2.58298
ADCs	h2-receptor antagonists	pseudomonal sepsis	0.000382251	0.00295577	0.00049856	0.00535236	0.00296453	0.000498808	0.000382397	0.00307148	3.44313	1.64844	0.721099	-0.433298	1.8755
ADCs	h2-receptor antagonists	streptococcal bacteraemia	0.000170053	0.000686161	0.000457013	0.00356824	0.000686632	0.000457222	0.000170082	0.000972825	1.09054	2.82923	1.50041	0.0865701	2.91425
ADCs	h2-receptor antagonists	blood culture positive	0.000537111	0.00290299	0.000775537	0.00356824	0.00291144	0.000776139	0.0005374	0.00314029	3.52026	1.11933	0.162636	-1.25121	1.57648
ADCs	h2-receptor antagonists	procalcitonin increased	9.16422e-05	0.000263908	0.000138489	0.00267618	0.000263978	0.000138508	9.16506e-05	0.000310738	0.348338	4.12572	2.04464	0.412081	3.67721
ADCs	h2-receptor antagonists	serratia sepsis	1.76423e-05	0	5.53955e-05	0.00356824	1.76427e-05	5.53986e-05	1.76427e-05	5.53955e-05	0.0620984	8.00572	3.00103	1.58719	4.41487
ADCs	h2-receptor antagonists	salmonella bacteraemia	1.96026e-05	0	4.15466e-05	0.00267618	1.9603e-05	4.15484e-05	1.9603e-05	4.15466e-05	0.0465738	6.40353	2.67887	1.0463	4.31143

## Sheet: ICI-tozilizumab
drugD1	drugD2	AE	n000	n001	n100	n101	n010	n011	n110	n111	n00+	n10+	n01+	n11+
ICIs	proton pump inhibitors	sepsis	1816721	28550	192181	3519	1722	69	141	9	1845271	195700	1791	150
ICIs	proton pump inhibitors	septic shock	1834074	11197	194567	1133	1752	39	144	6	1845271	195700	1791	150
ICIs	proton pump inhibitors	disseminated intravascular coagulation	1840457	4814	194769	931	1732	59	149	1	1845271	195700	1791	150
ICIs	proton pump inhibitors	systemic inflammatory response syndrome	1844352	919	195453	247	1789	2	150	0	1845271	195700	1791	150
ICIs	proton pump inhibitors	multiple organ dysfunction syndrome	1836588	8683	194649	1051	1735	56	150	0	1845271	195700	1791	150
ICIs	proton pump inhibitors	urosepsis	1843480	1791	195484	216	1784	7	150	0	1845271	195700	1791	150
ICIs	proton pump inhibitors	bacteraemia	1842368	2903	195392	308	1782	9	150	0	1845271	195700	1791	150
ICIs	proton pump inhibitors	pulmonary sepsis	1844899	372	195580	120	1791	0	150	0	1845271	195700	1791	150
ICIs	proton pump inhibitors	neutropenic sepsis	1840900	4371	195478	222	1790	1	150	0	1845271	195700	1791	150
ICIs	proton pump inhibitors	systemic candida	1844788	483	195645	55	1784	7	150	0	1845271	195700	1791	150
ICIs	proton pump inhibitors	procalcitonin increased	1845096	175	195664	36	1789	2	150	0	1845271	195700	1791	150
ICIs	proton pump inhibitors	staphylococcal sepsis	1844003	1268	195652	48	1781	10	150	0	1845271	195700	1791	150
ICIs	proton pump inhibitors	escherichia sepsis	1845061	972	195630	70	1787	4	150	0	1845271	195700	1791	150
ICIs	proton pump inhibitors	escherichia bacteraemia	1844949	688	195644	56	1789	2	150	0	1845271	195700	1791	150
ICIs	proton pump inhibitors	streptococcal sepsis	1844650	322	195676	24	1791	0	150	0	1845271	195700	1791	150
ICIs	proton pump inhibitors	cytomegalovirus viraemia	1845201	621	195677	23	1775	16	150	0	1845271	195700	1791	150
ICIs	proton pump inhibitors	post procedural sepsis	1845201	70	195688	12	1791	0	150	0	1845271	195700	1791	150
ICIs	proton pump inhibitors	device related sepsis	1844914	357	195656	44	1790	1	150	0	1845271	195700	1791	150
ICIs	proton pump inhibitors	abdominal sepsis	1845061	210	195664	36	1791	0	150	0	1845271	195700	1791	150
drugD1	drugD2	AE	f00	f10	f01	f11	max1	max2	f00/(1-f00)	911	E111	(N+0.5)/(E+0.5）	Ω	Ω025	Ω975
ICIs	proton pump inhibitors	sepsis	0.015472	0.0179816	0.038526	0.06	0.0183109	0.0400697	0.0157151	0.0409196	6.13794	1.43117	0.517193	-0.425368	1.45975
ICIs	proton pump inhibitors	septic shock	0.00606794	0.00578947	0.0217755	0.04	0.00610499	0.0222603	0.00610499	0.0217755	3.26633	1.72582	0.78728	-0.367117	1.94168
ICIs	proton pump inhibitors	disseminated intravascular coagulation	0.00260883	0.00475728	0.0329425	0.00666667	0.00478002	0.0340647	0.00261565	0.0349624	5.24436	0.261126	-1.93718	-4.76487	0.890499
ICIs	proton pump inhibitors	systemic inflammatory response syndrome	0.00049803	0.00126214	0.00111669	0	0.00126373	0.00111794	0.000498278	0.00187986	0.281978	0.639404	-0.6452	#DIV/0!	#DIV/0!
ICIs	proton pump inhibitors	multiple organ dysfunction syndrome	0.00470554	0.00537046	0.0312674	0	0.00539946	0.0322767	0.00472779	0.0318974	4.7846	0.0946145	-3.4018	#DIV/0!	#DIV/0!
ICIs	proton pump inhibitors	urosepsis	0.000970589	0.00110373	0.00390843	0	0.00110495	0.00392377	0.000971532	0.00404079	0.606119	0.452031	-1.14551	#DIV/0!	#DIV/0!
ICIs	proton pump inhibitors	bacteraemia	0.00157321	0.00157384	0.00502513	0	0.00157632	0.00505051	0.00157569	0.00502575	0.753862	0.398768	-1.32638	#DIV/0!	#DIV/0!
ICIs	proton pump inhibitors	pulmonary sepsis	0.000201596	0.000613183	0	0	0.00061356	0.000201637	0.000201637	0.000613183	0.0919775	0.844627	-0.243614	#DIV/0!	#DIV/0!
ICIs	proton pump inhibitors	neutropenic sepsis	0.00236876	0.00113439	0.000558347	0	0.00237438	0.00237438	0.00237438	0.00236876	0.355314	0.584581	-0.774525	#DIV/0!	#DIV/0!
ICIs	proton pump inhibitors	systemic candida	0.00026175	0.000281042	0.00390843	0	0.000281121	0.00392377	0.000261819	0.00392758	0.589137	0.459079	-1.12319	#DIV/0!	#DIV/0!
ICIs	proton pump inhibitors	procalcitonin increased	9.4837e-05	0.000183955	0.00111669	0	0.000183989	0.00111794	9.4846e-05	0.00120563	0.180845	0.734382	-0.445397	#DIV/0!	#DIV/0!
ICIs	proton pump inhibitors	staphylococcal sepsis	0.000687162	0.000245273	0.00558347	0	0.000687634	0.00561482	0.000687634	0.00558347	0.837521	0.373826	-1.41956	#DIV/0!	#DIV/0!
ICIs	proton pump inhibitors	escherichia sepsis	0.000526752	0.00035769	0.00223339	0	0.00052703	0.00223839	0.00052703	0.00223339	0.335008	0.598796	-0.739863	#DIV/0!	#DIV/0!
ICIs	proton pump inhibitors	escherichia bacteraemia	0.000372845	0.000286152	0.00111669	0	0.000372984	0.00111794	0.000372984	0.00111669	0.167504	0.749059	-0.416849	#DIV/0!	#DIV/0!
ICIs	proton pump inhibitors	streptococcal sepsis	0.0001745	0.000122637	0	0	0.000174531	0.000174531	0.000174531	0.0001745	0.026175	0.950254	-0.0736147	#DIV/0!	#DIV/0!
ICIs	proton pump inhibitors	cytomegalovirus viraemia	0.000336536	0.000117527	0.00893356	0	0.000336649	0.00901408	0.000336649	0.00893356	1.34003	0.271734	-1.87973	#DIV/0!	#DIV/0!
ICIs	proton pump inhibitors	post procedural sepsis	3.79348e-05	6.13183e-05	0	0	6.13221e-05	3.79362e-05	3.79362e-05	6.13183e-05	0.00919775	0.981937	-0.026298	#DIV/0!	#DIV/0!
ICIs	proton pump inhibitors	device related sepsis	0.000193468	0.000224834	0.000558347	0	0.000224884	0.000558659	0.000193505	0.000589691	0.0884536	0.849685	-0.235001	#DIV/0!	#DIV/0!
ICIs	proton pump inhibitors	abdominal sepsis	0.000113804	0.000183955	0	0	0.000183989	0.000113817	0.000113817	0.000183955	0.0275933	0.9477	-0.077498	#DIV/0!	#DIV/0!
150	27	15	1	26	0	0	43	17	15	1	1	2	1	1
7.5
12	10																				1																				1
0.6
