# Supplementary material for: Do antibody–drug conjugates increase the risk of sepsis in cancer patients? A pharmacovigilance study
Source: Front Pharmacol. 2022 Nov 9;13:967017. doi: 10.3389/fphar.2022.967017 (PMC9710632; doi:10.3389/fphar.2022.967017)
Supplement: Supplementary file 3 [file DataSheet2.xlsx]

## Sheet: ADC+control sepsis raw data
	Full database	Ch	Ch	Ch	Ch	Ch	Ch	Ch	Ch	Ch	Ch	Ch	Ch	Ch	Ch	Ch	Ch	Ch	Ch	Ch	Ch	Ch	Ch	Ch	Ch	Ch	Ch	Ch	Ch	Ch	Ch	Ch	Ch	Ch	Ch	Ch	Ch	Ch	Ch	Ch	Ch	Ch	Ch	Ch	Ch	Ch	Ch	Ch	Ch
Unique Patients		205	1857	69	488	1	170	2	0	15219	399	0	41466	64360	54391	36456	8426	4062	62448	38510	52045	63702	14853	0	20615	41490	1279	10107	3273	8411	6677	25177	0	0	1100	5759	147	0	7056	400	1914	75	154	5119	2914	23195	12303	4266	49798
sepsis	108277	9	72		14		5			817	19		938	1102	773	836	185	89	1265	981	911	789	223		419	856	6	118	50	241	143	436			71	255	7		136	9	61		4	161	88	484	327	87	1020
septic shock	38950	2	47		1		1			522	4		469	549	298	306	105	20	626	556	462	413	134		218	428	4	77	15	76	48	232			39	174	8		81	2	12			136	39	260	130	66	570
multiple organ dysfunction syndrome	17778	1	15	1	11					292	5		238	282	311	205	71	15	322	304	335	240	74		132	393	6	48	14	40	32	115			22	77	2		32		6			61	17	199	149	30	349
neutropenic sepsis	7238	8	13	1	1		4			135	14		208	251	161	227	153	19	455	397	311	426	208		89	152	26	139	18	58	50	86			15	33			97	6	12			38	39	105	43	65	350
bacteraemia	10139		3							127	2		83	107	102	102	10	15	84	76	98	67	15		30	83	10	6	3	29	17	31			4	30			6	11	3	1		25	6	49	31	3	114
urosepsis	8939		1							8	1		36	120	56	68	11	3	114	36	46	89	9		15	47		9	18	20	32	53				3			22	3	3			1		31	30	10	62
systemic inflammatory response syndrome	4066									84			101	48	12	39	8	2	46	32	34	23	8		21	24		4	7	14	3	29				9			13					7		16	3	5	28
staphylococcal sepsis	5561		2							65	1		31	20	21	30	12		48	51	54	29	6		17	29		4	1	1	9	6			4	21	2		2		1			11	3	13	8	5	34
escherichia sepsis	2915	1	1							54	5		32	35	11	41	10		32	10	32	17	8		21	16		1		17	3	9			3	15			3					1		12	1		18
blood culture positive	3668		8							75			16	44	22	30	6	1	45	34	22	41	12		6	37	1	1	1	5	4	16			1	15			2		1			9	1	15	10	1	39
bacterial sepsis	3217		7		3		3			63			34	16	5	13	7		27	18	40	18	4		27	12				2	5	6			13	24			3					2		8	2	2	14
escherichia bacteraemia	1848	1								48			43	35	19	12	3		21	21	39	11	1		20	18		1		3		5			1	20			4							5	2	10	24
systemic candida	1883	14	22							53			37	13	9	22	16	1	43	9	29	3	6		18	9			1		15	8			4	13			1	12				1		5	4	3	9
staphylococcal bacteraemia	3880	1	2				2			57	1		33	13	9	10	1	1	17	16	31	10			18	4			2	3	3	4			5	15	1		1					6		1	2		9
device related sepsis	1803									9			8	11	16	13			14	14	5	8	1		3	18				1	4	9							1		1			2		13	11	2	17
streptococcal bacteraemia	895		12				5			24	1		19	14	1	3			16	17	18	9			14	9			1			12				1								3		8			11
candida sepsis	923		1							17			18	14	4	7	4	1	11	15	16	5			8	3						9				4			2		1			6			3	2	6
streptococcal sepsis	1238		3							17			11	6	1	5	1	1	13	12	13	14	2		7	3		1				6			1	3			2							3			3
pseudomonal sepsis	1708		1							23	1		19	14	2	15			31	13	25	8	6		13	8		6		4	3	11			3	7	1										1		8
fungal sepsis	854									16			7		3				6	3	8	1	1		5	2										2					3					2			2
klebsiella sepsis	1040									28	2		10	10	6	11	2		8	1	18	3	2		6	1		1	1	7		1			1	5	1		1							1			2
biliary sepsis	456												1	29	20	47				2		7	1			7			1	27											2		1		1	3	1		4
fungaemia	1313						1			23			12	6	2	5			7	5	19	3	1		9	1		1		2	2	3				3			1					3					6
enterococcal sepsis	922		1							26	1		11	3	2	11			4	3	9	4	2		7	2				2	3					2								1		2			3
enterococcal bacteraemia	853									13			4	1	3	11	1		2	6	5	3	1		1						1	1			1	3			6
IC025
[truncated: 206 more columns]

## Sheet: ADC-agranulocytosis RAW
Rank	Known	gemtuzumab ozogamicin	trastuzumab emtansine	inotuzumab ozogamicin	enfortumab vedotin	trastuzumab deruxtecan	sacituzumab govitecan	brentuximab vedotin	polatuzumab vedotin	belantamab mafodotin	Adverse Events	Total_	Absolute Counts_	Absolute Counts_	Absolute Counts_	Absolute Counts_	Absolute Counts_	Absolute Counts_	Absolute Counts_	Absolute Counts_	Absolute Counts_
	Drug											Adverse Events_	gemtuzumab ozogam..._	trastuzumab emtan..._	inotuzumab ozogam..._	enfortumab vedotin_	trastuzumab derux..._	sacituzumab govit..._	brentuximab vedotin_	polatuzumab vedotin_	belantamab mafodotin_
	Reactions											Reports	_	_	_	_	_	_	_	_	_
													_	_	_	_	_	_	_	_	_
													aggregated	aggregated	aggregated	aggregated	aggregated	aggregated	aggregated	aggregated	aggregated
											Unique Patients		4923	6902	1981	205	134	204	8195	1261	813	24618
1	1										febrile neutropenia	56422	857	123	153	4	5	30	553	113	3	1841
2	2										neutropenia	103521	303	176	67	11		11	581	119	5	1273
3											neutrophil count decreased	34767	250	45	40	6		15	157	33	3	549
4											pancytopenia	51540	193	61	29	1	6	1	199	56	6	552
5											cytopenia	6191	10	13	6			2	34	33	4	102
6	1										bone marrow failure	23414	134	28	30		1		62	5		260
7											neutropenic colitis	1422	21		1			11	18	4		55
8											myelosuppression	4506	14	21	7	1			38	37	3	121
9											febrile bone marrow aplasia	3710	32						62	1		95
10											neutropenic infection	1022	10	4					15			29
11											neutrophil percentage decreased	578	17									17
12											agranulocytosis	14812	10		2				25	7		44
13	1										pharyngitis	14098	7	9			3		13			32
14											tonsillitis	5028	4	1					10			15

## Sheet: ADC-infection raw
				gemtuzumab ozogam 4923	trastuzumab emtan..._ 6902	inotuzumab ozogam 1982	enfortumab vedotin 205	trastuzumab derux… 134	sacituzumab govit… 204	brentuximab vedotin 8195	polatuzumab vedotin 1261	belantamab mafodotin 813	total	gemtuzumab ozogamicin	trastuzumab emtansine	inotuzumab ozogamicin	enfortumab vedotin	trastuzumab deruxtecan	sacituzumab govitecan	brentuximab vedotin	polatuzumab vedotin	belantamab mafodotin
1		bronchopulmonary aspergillosis	6580	87	1	10				22	25		145	24619
2		staphylococcal bacteraemia	3880	32	1	5				15	6		59
3		pneumocystis jirovecii pneumonia	7073	22	13	5		3		149	3	2	197
4		cytomegalovirus infection	15551	15		5				114	21		155
5		pneumonia fungal	2541	61	3	7				11	3	2	87
6		fungal infection	29387	79	55	10				32	9		185
7		clostridium difficile colitis	10211	12	1	4				24	15		56
8		escherichia bacteraemia	1848	10	1	2			1	10	1		25
9		neutropenic infection	1022	10	4					15			29
10		cytomegalovirus colitis	1581	3	1	3				23			30
11		cytomegalovirus chorioretinitis	1713	2		3				94	4	2	105
12		enterococcal bacteraemia	853	14		1				4	3		22
13		progressive multifocal leukoencephalopathy	11684	6	1	4				59	4	4	78
14		staphylococcal infection	35336	85	10	7				17	9		128
15		aspergillus infection	4363	42		10				8	4		64
16		clostridium difficile infection	17218	7	28	4			2	38	9	3	91
17		enterococcal infection	4744	64		5				6	3		78
18		herpes zoster	55858	23	44	7			2	52	11	1	140
19		covid-19	37760	3	9	10		1		59	19	3	104
20		lower respiratory tract infection fungal	474	13		2				3			18
21		pneumonia cytomegaloviral	1721	7						10	4		21
22		pseudomonas infection	7588	24	14	4		1		8	1		52
23		streptococcal bacteraemia	895	13		3				2	2		20
24		staphylococcus test positive	2207	10	4					11			25
25		candida infection	12407	26	29	2				23	3	2	85
26		klebsiella infection	4401	18	26	5				3	3		55
27		oral fungal infection	2759	2	1					11	10		24
28		clostridium test positive	1472	6		1				11			18
29		atypical pneumonia	2292	3	1					13	6		23
30	1	herpes simplex	6299	35	5	3				5	2		50
31		fungaemia	1313	12		3	2			5	1		23
31		cytomegalovirus infection reactivation	1226							9	18		27
33		herpes virus infection	5614	10	2					10	7		29
34		epstein-barr virus infection	5561	5						24	2		31
35		cytomegalovirus test positive	1784	6		1				10	1		18
36		escherichia infection	7459	8	12	3				8	10		41
37		oral candidiasis	12267	4	23					27	1		55
38		erysipelas	5127		18					8	9		35
39		streptococcus test positive	1093	1	13					5	1		20
40		sars-cov-2 test positive	4371			2				18			20
41		oral herpes	16609	20	29	1				10			60
42		clostridium colitis	1486	11						3	3		17
43		candida sepsis	923	11	1					1	1		14
44		covid-19 pneumonia	4183	2						17	4	1	24
45		post transplant lymphoproliferative disorder	3240	1						15			16
46		bacterial test positive	2489	19						8			27
47		oesophageal candidiasis	3885	2	2	1	1			6	13		25
48		respiratory tract infection fungal	592	11									11
49		fungal sepsis	854	10						3			13
50		vulvovaginal candidiasis	1220		16					3			19
51		tuberculosis	12258	4	1					14			19
52		alpha haemolytic streptococcal infection	954	21						1			22
53		varicella	2504		11					3			14
53		onychomycosis	4274		10								10
55		streptococcal infection	5018	19						1			20

## Sheet: 误差线图
最常见的四种sepsis时程图	当年ICIs中ADR值	当年fulldatabaseADR数值
年份 septic shock			IC值	IC上限	IC下限	正误差	负误差
2010	0-10	2135-673397	-0.09	1.89	-10.41	1.98	10.32
2011	0-23	2,325-782884	-0.18	1.8	-10.51	1.98	10.33
2012	0-64	2,224-832058	-0.42	1.56	-10.75	1.98	10.33
2013	0-118	1,600-813055	-0.55	1.43	-10.87	1.98	10.32
2014	0-231	1746-903,448	-0.92	1.06	-11.24	1.98	10.32
2015	0-1262	2099-1319985	-2.33	-0.35	-12.65	1.98	10.32
2016	17-4242	2502-1305267	1.02	1.59	0.2	0.57	0.82
2017	39-7064	2743-1369773	1.43	1.81	0.9	0.38	0.53
2018	70-11698	3699-1684751	1.43	1.71	1.03	0.28	0.4
2019	88-14982	3762-1727249	1.42	1.67	1.06	0.25	0.36
2020	95-14939	4120-1757366	1.43	1.67	1.09	0.24	0.34
2021	82-11899	2587-1447841	1.92	2.19	1.56	0.27	0.36
年份 sepsis			IC值	IC上限	IC下限	正误差	负误差
2010	0-10	6,062-673397	-0.24	1.74	-10.56	1.98	10.32
2011	0-23	6833-782,884	-0.49	1.49	-10.81	1.98	10.32
2012	0-64	6138-832,058	-0.96	1.02	-11.28	1.98	10.32
2013	0-118	4848-813055	-1.27	0.71	-11.59	1.98	10.32
2014	0-231	5199-903,448	-1.87	0.11	-12.2	1.98	10.33
2015	22-1262	6418-1319985	1.76	2.26	1.05	0.5	0.71
2016	0-4242	7186-1305267	-5.58	-3.6	-15.9	1.98	10.32
2017	97-7064	7782-1,369,773	1.26	1.51	0.93	0.25	0.33
2018	196- 11698	10,022-1684751	1.49	1.66	1.25	0.17	0.24
2019	294-14982	10318-1727249	1.71	1.85	1.52	0.14	0.19
2020	238-14939	10455-1757366	1.42	1.57	1.2	0.15	0.22
2021	204-11899	6847-1447841	1.85	2.02	1.62	0.17	0.23
年份Multiple organ dysfunction syndrome			IC值	IC上限	IC下限	正误差	负误差
2010	0-10	2,883-673397	-0.12	1.86	-10.44	1.98	10.32
2011	0-23	5070-782884	-0.38	1.6	-10.7	1.98	10.32
2012	0-64	2,693-832058	-0.5	1.48	-10.82	1.98	10.32
2013	0-118	1,828-813055	-0.61	1.37	-10.94	1.98	10.33
2014	0-231	2,006-903448	-1.02	0.96	-11.34	1.98	10.32
2015	0-1262	2135-1319985	-2.35	-0.37	-12.67	1.98	10.32
2016	0-4242	2307-1305267	-4	-2.02	-14.32	1.98	10.32
2017	28-7064	2592-1369773	1.04	1.49	0.41	0.45	0.63
2018	61-11698	3582-1684751	1.28	1.58	0.85	0.3	0.43
2019	63-14982	3346-1727249	1.1	1.41	0.69	0.31	0.41
2020	66-14939	3527-1757366	1.13	1.42	0.42	0.29	0.71
2021	33-11899	2424-1447841	0.71	1.13	0.13	0.42	0.58
年份disseminated intravascular coagulation			IC值	IC上限	IC下限	正误差	负误差
2010	0-10	1,348-673397	-0.06	1.92	-10.38	1.98	10.32
2011	0-23	1,354-782884	-0.11	1.87	-10.43	1.98	10.32
2012	0-64	1,066-832058	-0.22	1.54	-10.76	1.76	10.54
2013	0-118	604-813055	-0.23	1.75	-10.56	1.98	10.33
2014	0-231	712-903448	-0.45	1.53	-10.77	1.98	10.32
2015	0-1262	778-1319985	-1.28	0.7	-11.6	1.98	10.32
2016	23-4242	826-1305267	2.88	3.37	2.19	0.49	0.69
2017	29-7064	928-1369773	2.48	2.92	1.86	0.44	0.62
2018	51-11698	1048-1684751	2.73	3.06	2.26	0.33	0.47
2019	71-14982	1111-1727249	2.82	3.1	2.42	0.28	0.4
2020	57-14939	980-1757366	2.7	3.02	2.26	0.32	0.44
2021	57-11899	676-1447841	3.25	3.56	2.81	0.31	0.44
									作图处，要不要写一个神经脓毒症呢？

## Sheet: venn图
sepsis	septic shock	Multiple organ dysfunction syndrome	disseminated intravascular coagulation
3620	1172	856	656
sepsis& Multiple organ dysfunction syndrome=196	30(bacteraemia) 26(sirs,inflm)	Multiple organ dysfunction syndrom&disseminated intravascular coagulation=140	disseminated intravascular coagulation&Multiple organ dysfunction syndrom=140
sepsis&disseminated intravascular coagulation=98	septic shock &disseminated intravascular coagulation=66	sepsis& Multiple organ dysfunction syndrome=196	septic shock &disseminated intravascular coagulation=66
sepsis&myocarditis=83	septic shock &colitis=117		disseminated intravascular coagulation&colitis=85
sepsis&colitis=247		Multiple organ dysfunction syndrom&myocarditis=62

## Sheet: ADC-sepsis raw
Rank	Known	gemtuzumab ozogamicin	trastuzumab emtansine	inotuzumab ozogamicin	enfortumab vedotin	trastuzumab deruxtecan	sacituzumab govitecan	brentuximab vedotin	polatuzumab vedotin	belantamab mafodotin	Adverse Events	Total_	Absolute Counts_	Absolute Counts_	Absolute Counts_	Absolute Counts_	Absolute Counts_	Absolute Counts_	Absolute Counts_	Absolute Counts_	Absolute Counts_
	Drug											Adverse Events_	gemtuzumab ozogam..._	trastuzumab emtan..._	inotuzumab ozogam..._	enfortumab vedotin_	trastuzumab derux..._	sacituzumab govit..._	brentuximab vedotin_	polatuzumab vedotin_	belantamab mafodotin_
	Reactions											Reports	_	_	_	_	_	_	_	_	_
													_	_	_	_	_	_	_	_	_
													aggregated	aggregated	aggregated	aggregated	aggregated	aggregated	aggregated	aggregated	aggregated	total
											Unique Patients		4923	6902	1981	205	134	204	8195	1261	813	24618
1	1										neutropenic sepsis	7238	85	32	30				36	8	2	193
2	1										sepsis	108277	501	89	91	5	6	14	297	35	16	1054
3											septic shock	38950	186	19	27	2		3	157	21	4	419
4											staphylococcal bacteraemia	3880	32	1	5				15	6		59
5											bacteraemia	10139	52	8	15	2			17	15	5	114
6											escherichia sepsis	2915	20		6		1		13	3		43
7											multiple organ dysfunction syndrome	17778	214	15	49	8			113	7	2	408
8											pseudomonal sepsis	1708	30	23					9			62
9											systemic candida	1883	13		4				11	1		29
10											enterococcal bacteraemia	853	14		1				4	3		22
11											escherichia bacteraemia	1848	10	1	2			1	10	1		25
12											klebsiella sepsis	1040	12		4			2		2	1	21
13											systemic inflammatory response syndrome	4066		4	3				21	2	1	31
14											fungaemia	1313	12		3	2			5	1		23
15											streptococcal sepsis	1238	17	13					5		1	36
16											streptococcal bacteraemia	895	13		3				2	2		20
17											device related sepsis	1803	3	3					11	2		19
18											staphylococcal sepsis	5561	48	2					9	2		61
19											bacterial sepsis	3217	23	3	3				5			34
20											blood culture positive	3668	66		1				4			71
21											urosepsis	8939	2	11	5	1			4	18	1	42
22											candida sepsis	923	11	1					1	1		14
23											fungal sepsis	854	10						3			13
24											enterococcal sepsis	922	13						2			15
25											biliary sepsis	456	2	19								21

## Sheet: global control heat map data
ADR	Ch	ADC	Ta	Ic	Ho	Im	Ch+Ta	Ch+ADC	Ch+Im	Ho+Ta	Ch+Ta+Im	Ta+Im	average	stdev.p		Ch	ADC	Ta	Ic	Ho	Im	C+T	C+A	C+M	H+T	C+T+M	T+M
sepsis	0.3	1.87	0.46	0.17	-0.76	0.32	0.84	2.29	1.55	-0.22	1.27	0.91	0.75	0.846512		-0.531593	1.32308	-0.342582	-0.685164	-1.78379	-0.507967	0.106319	1.81923	0.945054	-1.14588	0.614285	0.189011
septic shock	0.42	1.44	1.18	0.26	-1.23	0.38	1.15	2.68	2.02	-0.86	3.82	1.49	1.0625	1.35271		-0.474973	0.27907	0.0868628	-0.593254	-1.69475	-0.504544	0.0646851	1.19575	0.707839	-1.42122	2.0385	0.316033
multiple organ dysfunction syndrome	0.27	1.68	0.62	0.22	-1.05	-0.35	0.25	2.43	0.17	-0.05	1.51	0.1	0.483333	0.914634		-0.233244	1.30836	0.149422	-0.287911	-1.67644	-0.911111	-0.255111	2.12836	-0.342578	-0.583111	1.12249	-0.419111
neutropenic sepsis	0.51	2.04	0.74	0.39	0.11	0.83	2.31	4.05	4.35	0.69	3.1	1.32	1.70333	1.39928		-0.852819	0.2406	-0.688449	-0.938577	-1.13868	-0.62413	0.433556	1.67705	1.89145	-0.724181	0.998131	-0.27395
bacteraemia	0.3	1.34	0.45	0.28	-2.3	0.05	0.8	2.56	1.2	-1.8	3.12	0.7	0.558333	1.46675		-0.176127	0.532925	-0.0738596	-0.189762	-1.94876	-0.346572	0.164764	1.3647	0.437476	-1.60787	1.7465	0.0965856
urosepsis	0.14	-0.15	0.19	-0.63	-1.13	-0.2	1.35	-4.83	-0.86	0.33	-3.3	0.73	-0.696667	1.6681		0.501569	0.327718	0.531543	0.0399656	-0.259777	0.297744	1.22695	-2.47787	-0.0979158	0.615471	-1.56066	0.855265
systemic inflammatory response syndrome	0.24	1.17	-0.01	0.55	-2.42	-0.82	0.46	0.98	1.31	-2.48	-2.72	0.43	-0.275833	1.41323		0.365003	1.02307	0.188103	0.584358	-1.51721	-0.385051	0.520674	0.888625	1.12213	-1.55966	-1.72949	0.499446
staphylococcal sepsis	0.25	2.02	0.69	-1.27	-2.64	0.01	0.47	2.05	-2.46	-1.46	-10.82	0.08	-1.09	3.27401		0.409284	0.949905	0.543676	-0.0549784	-0.473425	0.335979	0.47648	0.959068	-0.418447	-0.113011	-2.97189	0.35736
escherichia sepsis	0.18	1.02	0.69	-2.29	-2.88	-0.09	0.58	2.65	0.74	-1.58	-10.77	1.34	-0.8675	3.34485		0.313168	0.5643	0.465641	-0.425281	-0.601671	0.232447	0.432755	1.05162	0.48059	-0.213014	-2.96052	0.65997
blood culture positive	0.3	2.93	0.72	-0.84	-1.43	-0.4	0.46	2.83	0.97	-1.96	1.51	-2.15	0.245	1.61475		0.034061	1.66279	0.294163	-0.67193	-1.03731	-0.399442	0.133147	1.60086	0.448985	-1.36553	0.783402	-1.4832
bacterial sepsis	0.15	1.87	0.24	-2	-3.45	-0.15	0.44	-1.76	0.41	-14.5	-10.8	-0.97	-2.54333	4.77118		0.564501	0.924999	0.583364	0.113878	-0.19003	0.501623	0.625282	0.16418	0.618995	-2.50602	-1.73053	0.329758
escherichia bacteraemia	0.27	1.22	0.46	-1.11	-4.14	0.26	0.3	2.1	2.81	-5.44	-2.45	1.62	-0.341667	2.40534		0.254295	0.64925	0.333286	-0.319428	-1.57912	0.250138	0.266767	1.0151	1.31028	-2.11959	-0.876522	0.815546
systemic candida	0.39	1.75	0.4	-0.68	-4.57	-0.78	1.82	1.84	-2.8	-12.13	-2.28	-1.73	-1.56417	3.71749		0.525668	0.891506	0.528358	0.237839	-0.808565	0.21094	0.910336	0.915716	-0.332437	-2.84219	-0.192558	-0.0446089
staphylococcal bacteraemia	0.17	2.34	0.35	-0.94	0.15	-0.18	0.1	2.54	1.28	-0.19	3.9	-0.62	0.741667	1.4052		-0.406821	1.13744	-0.278726	-1.19674	-0.421054	-0.655895	-0.456636	1.27977	0.3831	-0.663012	2.2476	-0.969017
device related sepsis	0.16	-0.59	-0.1	-1.16	-3.79	-1.15	-1.17	2.44	-1.48	-13.2	-10.52	0.14	-2.535	4.4229		0.609329	0.439757	0.550544	0.310882	-0.283751	0.313143	0.308621	1.12483	0.238532	-2.41132	-1.80538	0.604807
streptococcal bacteraemia	0.29	-0.12	0.81	-12.41	-2.01	0.04	-0.72	0.92	-0.04	-12.38	-2.3	-0.31	-2.3525	4.5863		0.576172	0.486775	0.689553	-2.19294	0.0746789	0.521662	0.355951	0.713538	0.504219	-2.1864	0.0114471	0.445348
candida sepsis	0.23	-0.03	0.71	-12.22	-12.7	-1.05	0.62	-0.66	-10.93	-12.2	-10.41	-0.16	-4.9	5.7856		0.886685	0.841746	0.96965	-1.26521	-1.34818	0.665446	0.954094	0.732855	-1.04224	-1.26175	-0.952365	0.819276
streptococcal sepsis	0.03	-3.32	-0.41	-0.94	-1.94	-0.61	-1.23	1.88	-11.33	-2.97	-10.49	-1.89	-2.76833	3.87402		0.722334	-0.142402	0.608757	0.471948	0.213818	0.557131	0.39709	1.19987	-2.21002	-0.0520562	-1.99319	0.226724
pseudomonal sepsis	0.28	2.24	1.24	-0.5	-4.89	0.46	1.19	2.05	0.57	-12.44	-0.39	0.95	-0.77	3.93324		0.266956	0.765273	0.51103	0.0686458	-1.04748	0.31272	0.498317	0.716967	0.340686	-2.96702	0.0966125	0.437299
fungal sepsis	-0.02	0.58	0.62	-12.29	-4.71	-2.04	0.67	0.96	-10.96	-12.26	-10.41	-12.72	-5.215	5.72802		0.906945	1.01169	1.01868	-1.23516	0.0881631	0.554293	1.02741	1.07803	-1.00296	-1.22992	-0.906945	-1.31023
klebsiella sepsis	0.22	-2.87	0.81	-2.23	-1.77	-0.61	0.99	1	-10.9	-0.65	-2.28	-1.13	-1.61833	3.07787		0.597275	-0.406667	0.788966	-0.198731	-0.0492766	0.327608	0.847448	0.850697	-3.01562	0.314612	-0.214976	0.15866
biliary sepsis	0.19	-2.96	-0.53	-2.41	-2.91	-1.84	1.2	-10.71	-10.99	-2.38	-10.42	-2.86	-3.885	4.13286		0.986	0.223816	0.811787	0.356896	0.235914	0.494815	1.23038	-1.6514	-1.71915	0.364155	-1.58123	0.248012
fungaemia	0.08	1.87	-0.45	-2.88	-5.3	-1.03	-0.84	-10.89	-11.26	-4.74	-0.43	-0.69	-3.04667	4.07205		0.767836	1.20742	0.637681	0.0409294	-0.553366	0.495246	0.541906	-1.92614	-2.017	-0.415843	0.642592	0.578742
enterococcal sepsis	0.04	-11.18	-0.95	-4.5	-13.08	-2.65	0.92	1.72	-11.1	-12.54	1.76	-3.09	-4.55417	5.56988		0.824824	-1.18958	0.647082	0.00972493	-1.5307	0.341869	0.982817	1.12645	-1.17522	-1.43375	1.13363	0.262872
enterococcal bacteraemia	-0.04	1.46	-0.85	-12.15	-12.62	1.66	1.52	0.35	0.07	-12.13	-0.36	1.41	-2.64	5.63143		0.461695	0.728057	0.317859	-1.68874	-1.7722	0.763572	0.738712	0.530949	0.481228	-1.68519	0.404871	0.719179
																Max:	2.2476
																Min	-3.01562

## Sheet: in-class control heat map data
ADR	Ch	ADC	Ta	Ic	Ho	Im	Ch+Ta	Ch+ADC	Ch+Im	Ho+Ta	Ch+Ta+Im	Ta+Im	average	stdev.p		Ch	ADC	Ta	Ic	Ho	Im	C+T	C+A	C+M	H+T	C+T+M	T+M
sepsis	0.5	1.81	0.43	0.07	-0.97	0.36	0.85	2.21	1.49	-0.44	1.18	0.92	0.700833	0.873284		-0.229975	1.27011	-0.310132	-0.722369	-1.91328	-0.390289	0.170811	1.72815	0.903677	-1.30637	0.548695	0.250968
septic shock	0.7	1.11	1.17	-0.08	-1.73	0.3	1.12	2.4	1.78	-1.4	3.61	1.43	0.8675	1.42506		-0.117539	0.170169	0.212272	-0.664886	-1.82274	-0.39823	0.177186	1.0754	0.640326	-1.59117	1.92449	0.394721
multiple organ dysfunction syndrome	0.47	1.64	0.65	0.16	-1.24	-0.5	0.27	2.41	0.14	-0.24	1.48	0.02	0.438333	0.956973		0.0330905	1.2557	0.221184	-0.290848	-1.75379	-0.980522	-0.175902	2.06032	-0.311747	-0.708832	1.0885	-0.437142
neutropenic sepsis	0.91	1.14	0	-0.64	-0.95	0.8	2.64	3.63	4.15	-0.34	2.82	0.58	1.22833	1.62654		-0.195712	-0.0543075	-0.755182	-1.14866	-1.33924	-0.26334	0.867896	1.47655	1.79625	-0.964215	0.97856	-0.398597
bacteraemia	0.53	1.23	0.37	0.18	-2.62	-0.01	0.75	2.49	1.11	-2.12	3.07	0.66	0.47	1.54182		0.0389151	0.492925	-0.0648585	-0.18809	-2.00413	-0.311321	0.181604	1.31014	0.415095	-1.67984	1.68632	0.123231
urosepsis	0.37	0.01	0.28	-0.5	-1.03	-0.08	1.62	-4.69	-0.7	0.46	-3.21	0.99	-0.54	1.69901		0.535605	0.323717	0.482633	0.0235431	-0.288402	0.270745	1.27133	-2.44259	-0.0941722	0.588577	-1.5715	0.900522
systemic inflammatory response syndrome	0.5	1.24	-0.03	0.7	-2.58	-0.94	0.46	1.03	1.39	-2.66	-2.71	0.54	-0.255	1.49872		0.503762	0.997515	0.150128	0.637209	-1.55132	-0.457055	0.477072	0.857396	1.0976	-1.6047	-1.63806	0.530451
staphylococcal sepsis	0.48	1.95	0.69	-1.49	-2.98	-0.04	0.39	1.99	-2.57	-1.78	-10.86	-0.04	-1.18833	3.29763		0.505919	0.951694	0.569601	-0.0914799	-0.54332	0.34823	0.478627	0.963824	-0.418988	-0.179422	-2.93292	0.34823
escherichia sepsis	0.44	1.17	0.86	-2.25	-2.91	0.06	0.72	2.81	0.85	-1.64	-10.75	1.67	-0.7475	3.40721		0.348525	0.562777	0.471793	-0.440976	-0.634683	0.236997	0.430704	1.04411	0.468858	-0.261944	-2.93568	0.709524
blood culture positive	0.6	2.92	0.59	-1.05	-1.72	-0.57	0.38	2.8	0.94	-2.3	1.49	-2.44	0.136667	1.72549		0.268522	1.61307	0.262727	-0.687727	-1.07602	-0.409545	0.141023	1.54352	0.465568	-1.41216	0.784317	-1.49329
bacterial sepsis	0.46	2.24	0.57	-1.72	-3.26	0.15	0.73	-1.52	0.69	-14.37	-10.71	-0.67	-2.28417	4.84358		0.566558	0.934055	0.589268	0.116477	-0.20147	0.502556	0.622302	0.157769	0.614043	-2.49523	-1.73959	0.333259
escherichia bacteraemia	0.55	1.21	0.55	-1.24	-4.44	0.41	0.3	2.1	2.91	-5.77	-2.47	1.98	-0.325833	2.55761		0.342442	0.600495	0.342442	-0.357429	-1.6086	0.287703	0.244694	0.948475	1.26518	-2.12861	-0.838346	0.901556
systemic candida	0.71	1.31	-0.33	-1.58	-5.81	-1.75	1.72	1.54	-3.36	-13.38	-2.39	-2.79	-2.17583	4.0205		0.717779	0.867014	0.459105	0.148199	-0.903909	0.105915	0.968992	0.924221	-0.294532	-2.78676	-0.0532686	-0.152759
staphylococcal bacteraemia	0.41	2.47	0.39	-0.93	0.31	-0.11	0.16	2.63	1.35	-0.15	3.95	-0.63	0.820833	1.41704		-0.289924	1.16381	-0.304038	-1.23556	-0.360494	-0.656888	-0.466349	1.27673	0.373432	-0.685116	2.20825	-1.02385
device related sepsis	0.44	-0.52	0.06	-1.07	-3.87	-1.21	-1.16	2.54	-1.39	13.33	-10.5	0.29	-0.255	5.12368		0.135645	-0.0517206	0.0614792	-0.159065	-0.705547	-0.186389	-0.176631	0.545506	-0.22152	2.65141	-1.99954	0.106369
streptococcal bacteraemia	0.62	-0.17	1.01	-12.72	-2.24	0.14	-0.84	0.92	-0.05	-12.69	-2.31	-0.3	-2.38583	4.72563		0.63607	0.468897	0.718599	-2.18683	0.0308601	0.534496	0.327117	0.699554	0.49429	-2.18048	0.0160472	0.441387
candida sepsis	0.55	-0.06	1	-12.49	-13.06	-1.23	0.74	-0.69	-10.99	-12.56	-10.42	-0.21	-4.95167	5.9395		0.926284	0.823582	1.00205	-1.26919	-1.36515	0.626595	0.958273	0.717512	-1.01664	-1.28097	-0.920672	0.798327
streptococcal sepsis	0.2	-3.36	-0.33	-0.95	-2.06	-0.66	-1.3	1.91	-11.34	-3.08	-10.49	-1.93	-2.7825	3.88692		0.767317	-0.148575	0.630963	0.471453	0.18588	0.546062	0.381408	1.20725	-2.20162	-0.0765388	-1.98293	0.219325
pseudomonal sepsis	0.54	2	1.28	-1.15	-5.87	0.4	1.15	1.89	0.29	-13.3	-0.45	0.58	-1.05333	4.19288		0.380009	0.728219	0.556499	-0.023055	-1.14877	0.346619	0.525494	0.701984	0.320384	-2.92082	0.143895	0.389549
fungal sepsis	-0.03	0.37	0.59	-12.91	-5.39	-2.75	0.63	0.83	-11.26	-12.94	-10.47	-13.39	-5.56	5.89516		0.938057	1.00591	1.04323	-1.24678	0.0288372	0.476662	1.05001	1.08394	-0.966894	-1.25187	-0.832886	-1.32821
klebsiella sepsis	0.56	-2.94	0.99	-2.39	-1.94	-0.7	1.21	1.01	-10.95	-0.83	-2.29	-1.25	-1.62667	3.13625		0.697224	-0.418759	0.83433	-0.243391	-0.099907	0.29547	0.904478	0.840707	-2.97277	0.254019	-0.211505	0.120101
biliary sepsis	0.47	-3.03	-0.69	-2.52	-3.1	-2.1	1.29	-10.76	-11.07	-2.56	-10.43	-3.03	-3.96083	4.14825		1.06812	0.224392	0.788485	0.347335	0.207517	0.448583	1.26579	-1.63904	-1.71377	0.337692	-1.55949	0.224392
fungaemia	0.39	2.09	-0.31	-2.73	-5.23	-0.92	-0.7	-10.83	-11.17	-4.68	-0.4	-0.48	-2.91417	4.11502		0.802953	1.21607	0.632844	0.0447547	-0.562776	0.484607	0.538069	-1.92364	-2.00627	-0.429119	0.610973	0.591532
enterococcal sepsis	0.41	-10.99	-0.61	-4.17	-12.84	-2.45	1.42	1.88	-10.92	-12.36	1.8	-2.71	-4.295	5.60033		0.84013	-1.19547	0.657997	0.0223201	-1.5258	0.329445	1.02048	1.10261	-1.18297	-1.44009	1.08833	0.283019
enterococcal bacteraemia	0.2	1.53	-0.72	-12.29	-12.84	-1.81	1.96	0.37	0.1	-12.36	-0.36	1.78	-2.87	5.65168		0.543201	0.778529	0.380418	-1.66676	-1.76408	0.187555	0.854613	0.57328	0.525507	-1.67915	0.444115	0.822764
																Max:	2.65141
																Min	-2.97277

## Sheet: HO
	Ta-ADR	global control	ROR	ROR025	ROR975	IC	IC025	IC975
pseudomonal sepsis
Neutropenic sepsis
multiple organ dysfunction syndrome
biliary sepsis
streptococcal sepsis
blood culture positive
enterococcal bacteraemia
staphylococcal bacteraemia
Septic shock
escherichia sepsis
Sepsis	1368/113783	5127/514228	1.20838	1.13801	1.28309	0.217158	0.127913	0.282025
streptococcal bacteraemia
klebsiella sepsis
Bacteraemia
staphylococcal sepsis
escherichia bacteraemia
fungaemia
bacterial sepsis
systemic candida
device related sepsis
enterococcal sepsis
Systemic inflammatory response syndrome
urosepsis

## Sheet: Im
	Ta-ADR	global control	ROR	ROR025	ROR975	IC	IC025	IC975
pseudomonal sepsis
Neutropenic sepsis
multiple organ dysfunction syndrome
biliary sepsis
streptococcal sepsis
blood culture positive
enterococcal bacteraemia
staphylococcal bacteraemia
Septic shock
escherichia sepsis
Sepsis	6759/418274	5127/514228	1.63094	1.57243	1.69162	0.342248	0.302107	0.371439
streptococcal bacteraemia
klebsiella sepsis
Bacteraemia
staphylococcal sepsis
escherichia bacteraemia
fungaemia
bacterial sepsis
systemic candida
device related sepsis
enterococcal sepsis
Systemic inflammatory response syndrome
urosepsis

[truncated: 11 more sheets: Ch+Ta, Ch+Ic, HO+Ta, control1-other anticancer drugs, control2-ICIs, Control3-kinase inhibitors, control4-alkylating agents, control5-antimetabolites, control6-plant alkaloids and ot, control7cytotoxic antibiotics a, control8platinum compounds ]
